# Supplementary material for: Crystal structure of dimethyl-1κ2 C-bis(μ-4-methylphenolato-1:2κ2 O:O)(N,N,N′,N′-tetramethylethylenediamine-2κ2 N,N′)indium(III)lithium(I)
Source: Acta Crystallogr E Crystallogr Commun. 2015 Dec 12;71(Pt 12):m257–8. doi: 10.1107/S2056989015023476 (PMC4719862; doi:10.1107/S2056989015023476)
Supplement: Supplementary file 1 [file e-71-0m257-sup1.cif]

##############################################################################
#                                                                            #
# This CIF contains the data in a paper accepted for publication in          #
# Acta Crystallographica Section E. It conforms to the requirements of       #
# Notes for Authors for Acta Crystallographica Section E, and has been       #
# peer reviewed under the auspices of the IUCr Commission on Journals.       #
#                                                                            #
# Full details of the Crystallographic Information File format               #
# are given in the paper "The Crystallographic Information File (CIF):       #
# a New Standard Archive File for Crystallography" by S. R. Hall, F. H.      #
# Allen and I. D. Brown [Acta Cryst. (1991), A47, 655-685].                  #
#                                                                            #
# The current version of the core CIF dictionary is obtainable from          #
# ftp://ftp.iucr.org/pub/cif_core.dic.                                       #
#                                                                            #
# Software is freely available for graphical display of the structure(s)     #
# in this CIF. For information consult the CIF software page                 #
# http://www.iucr.org/resources/cif/software.                                #
#                                                                            #
# This file may be used for bona fide research purposes within the           #
# scientific community so long as proper attribution is given to the journal # 
# article from which it was obtained.                                        #
#                                                                            #
##############################################################################
data_I
_database_code_depnum_ccdc_archive 'CCDC 1440726'
_audit_creation_method     SHELXL-2013
_journal_date_recd_electronic     2015-11-20
_journal_date_accepted     2015-12-06
_journal_name_full     'Acta Crystallographica, Section E'
_journal_year     2016
_journal_volume     72
_journal_issue      1
_journal_page_first     m257
_journal_page_last     m258
_journal_paper_category     HM
_journal_paper_doi     10.1107/S2056989015023476
_journal_coeditor_code     LH5799
_publ_contact_author_name     'Glen G. Briand'
_publ_contact_author_address
;
Department of Chemistry and Biochemistry
Mount Allison University
Sackville, New Brunswick
Canada E4L 1G8
;
_publ_contact_author_email     gbriand@mta.ca
_publ_contact_author_fax     '(506) 364-2313'
_publ_contact_author_phone     '(506) 364-2346'
_publ_section_title
;\
Crystal structure of
dimethyl-1\k^2^<i>C</i>-bis(\m-4-methylphenolato-1:2\k^2^<i>O</i>:<i>O</i>)\
(<i>N</i>,<i>N</i>,<i>N</i>',<i>N</i>'-tetramethylethylenediamine-\
2\k^2^<i>N</i>,<i>N</i>')indium(III)lithium(I)
;
loop_
    _publ_author_name
    _publ_author_footnote
    _publ_author_address
    'Briand, Glen G.' .
;
Department of Chemistry and Biochemistry
Mount Allison University
Sackville, New Brunswick
Canada E4L 1G8
;
    'Decken, Andreas' .
;
Department of Chemistry
University of New Brunswick
Fredericton, New Brunswick
Canada E3B 5A3
;
    'Hoey, Marshall R.' .
;
Department of Chemistry and Biochemistry
Mount Allison University
Sackville, New Brunswick
Canada E4L 1G8
;
_publ_section_synopsis     .
_chemical_name_systematic
;\
Dimethyl-1\k^2^<i>C</i>-bis(\m-4-methylphenolato-1:2\k^2^<i>O</i>:<i>O</i>)\
(<i>N</i>,<i>N</i>,<i>N</i>',<i>N</i>'-tetramethylethylenediamine-\
2\k^2^<i>N</i>,<i>N</i>')indium(III)lithium(I)
;
_chemical_name_common     ?
_chemical_formula_moiety     'C22 H36 In Li N2 O2'
_chemical_formula_sum     'C22 H36 In Li N2 O2'
_chemical_formula_iupac     '[In Li (C H3)2 (C7 H7 O)2 (C6 H16 N2)]'
_chemical_formula_weight     482.29
_chemical_melting_point     ?
_shelx_space_group_comment
;
The symmetry employed for this shelxl refinement is uniquely defined
by the following loop, which should always be used as a source of
symmetry information in preference to the above space-group names.
They are only intended as comments.
;
_space_group_crystal_system     monoclinic
_space_group_name_H-M_alt     'P 21/c'
_space_group_name_Hall     '-P 2ybc'
loop_
    _space_group_symop_operation_xyz
    'x, y, z'
    '-x, y+1/2, -z+1/2'
    '-x, -y, -z'
    'x, -y-1/2, z-1/2'
_cell_length_a     9.0991(8)
_cell_length_b     16.4481(15)
_cell_length_c     16.4256(15)
_cell_angle_alpha     90.00
_cell_angle_beta     91.9560(10)
_cell_angle_gamma     90.00
_cell_volume     2456.9(4)
_cell_formula_units_Z     4
_cell_measurement_reflns_used     5977
_cell_measurement_theta_min     2.48
_cell_measurement_theta_max     28.39
_cell_measurement_temperature     188.0(10)
_exptl_crystal_description     Irregular
_exptl_crystal_colour     Colourless
_exptl_crystal_size_max     0.65
_exptl_crystal_size_mid     0.60
_exptl_crystal_size_min     0.60
_exptl_crystal_density_diffrn     1.304
_exptl_crystal_density_meas     ?
_exptl_crystal_density_method     'not measured'
_exptl_crystal_F_000     1000
_exptl_absorpt_coefficient_mu     0.979
_exptl_absorpt_correction_type     multi-scan
_exptl_absorpt_process_details
;
(SADABS; Sheldrick, 2008<i>a</i>)
;
_exptl_absorpt_correction_T_min     0.5687
_exptl_absorpt_correction_T_max     0.5912
_exptl_special_details
;
Crystal decay was monitored by repeating the initial 50 frames
at the end of the data collection and analyzing duplicate
reflections
;
_diffrn_ambient_temperature     188.0(10)
_diffrn_radiation_type     MoK\a
_diffrn_radiation_wavelength     0.71073
_diffrn_radiation_monochromator     graphite
_diffrn_measurement_device_type     'Bruker  SMART1000/P4'
_diffrn_measurement_method     '\f and \w scans'
_diffrn_detector_area_resol_mean     ?
_diffrn_reflns_number     16648
_diffrn_reflns_av_R_equivalents     0.0246
_diffrn_reflns_av_sigmaI/netI     0.0211
_diffrn_reflns_theta_min     1.753
_diffrn_reflns_theta_max     27.491
_diffrn_reflns_theta_full     25.000
_diffrn_measured_fraction_theta_max     0.967
_diffrn_measured_fraction_theta_full     1.000
_diffrn_reflns_limit_h_min     -11
_diffrn_reflns_limit_h_max     11
_diffrn_reflns_limit_k_min     -21
_diffrn_reflns_limit_k_max     21
_diffrn_reflns_limit_l_min     -21
_diffrn_reflns_limit_l_max     20
_diffrn_standards_number     0
_diffrn_standards_interval_count     0
_diffrn_standards_interval_time     0
_diffrn_standards_decay_%     0
_refine_special_details     ?
_reflns_number_total     5459
_reflns_number_gt     4921
_reflns_threshold_expression     'I > 2\s(I)'
_refine_ls_structure_factor_coef     Fsqd
_refine_ls_matrix_type     full
_refine_ls_R_factor_all     0.0281
_refine_ls_R_factor_gt     0.0249
_refine_ls_wR_factor_gt     0.0646
_refine_ls_wR_factor_ref     0.0669
_refine_ls_goodness_of_fit_ref     1.052
_refine_ls_restrained_S_all     1.052
_refine_ls_number_reflns     5459
_refine_ls_number_parameters     261
_refine_ls_number_restraints     0
_refine_ls_hydrogen_treatment     constr
_refine_ls_weighting_scheme     calc
_refine_ls_weighting_details
         'calc w=1/[\s^2^(Fo^2^)+(0.0318P)^2^+1.1193P] where P=(Fo^2^+2Fc^2^)/3'
_atom_sites_solution_hydrogens     geom
_atom_sites_solution_primary     direct
_atom_sites_solution_secondary     difmap
_refine_ls_shift/su_max     0.002
_refine_ls_shift/su_mean     0.000
_refine_diff_density_max     0.556
_refine_diff_density_min     -0.265
_refine_ls_extinction_method     none
_refine_ls_extinction_coef     ?
loop_
    _atom_type_symbol
    _atom_type_description
    _atom_type_scat_dispersion_real
    _atom_type_scat_dispersion_imag
    _atom_type_scat_source
    'C' 'C' 0.0033 0.0016
                         'International Tables Vol C Tables 4.2.6.8 and 6.1.1.4'
    'H' 'H' 0.0000 0.0000
                         'International Tables Vol C Tables 4.2.6.8 and 6.1.1.4'
    'Li' 'Li' -0.0003 0.0001
                         'International Tables Vol C Tables 4.2.6.8 and 6.1.1.4'
    'N' 'N' 0.0061 0.0033
                         'International Tables Vol C Tables 4.2.6.8 and 6.1.1.4'
    'O' 'O' 0.0106 0.0060
                         'International Tables Vol C Tables 4.2.6.8 and 6.1.1.4'
    'In' 'In' -0.7276 1.3100
                         'International Tables Vol C Tables 4.2.6.8 and 6.1.1.4'
_computing_data_collection
;
SMART (Bruker, 1999)
;
_computing_cell_refinement
;
SAINT (Bruker, 2006)
;
_computing_data_reduction
;
SAINT (Bruker, 2006)
;
_computing_structure_solution
;
SHELXS-97 (Sheldrick, 2008<i>b</i>)
;
_computing_structure_refinement
;
SHELXL-2013 (Sheldrick, 2015)
;
_computing_molecular_graphics
;
Diamond (Brandenburg, 2012)
;
_computing_publication_material
;
SHELXTL (Sheldrick, 2008<i>b</i>)
;
loop_
    _atom_site_type_symbol
    _atom_site_label
    _atom_site_fract_x
    _atom_site_fract_y
    _atom_site_fract_z
    _atom_site_U_iso_or_equiv
    _atom_site_adp_type
    _atom_site_calc_flag
    _atom_site_occupancy
    _atom_site_disorder_assembly
    _atom_site_disorder_group
    In In1 0.26596(2) 0.05874(2) 0.78772(2) 0.03548(6) Uani d 1 . .
    O O1 0.37283(15) 0.14787(8) 0.71713(8) 0.0396(3) Uani d 1 . .
    O O2 0.12094(14) 0.16051(8) 0.79780(8) 0.0390(3) Uani d 1 . .
    Li Li1 0.2425(4) 0.2341(2) 0.7385(2) 0.0375(7) Uani d 1 . .
    N N1 0.3343(2) 0.34149(12) 0.79061(12) 0.0511(5) Uani d 1 . .
    N N2 0.1764(2) 0.30590(12) 0.63874(11) 0.0489(4) Uani d 1 . .
    C C1 0.3935(4) 0.04698(19) 0.89888(16) 0.0686(8) Uani d 1 . .
    H H1A 0.4979 0.0543 0.8879 0.103 Uiso calc 1 . .
    H H1B 0.3783 -0.0072 0.9220 0.103 Uiso calc 1 . .
    H H1C 0.3628 0.0884 0.9376 0.103 Uiso calc 1 . .
    C C2 0.1651(2) -0.02775(13) 0.70346(14) 0.0475(5) Uani d 1 . .
    H H2A 0.0581 -0.0208 0.7024 0.071 Uiso calc 1 . .
    H H2B 0.1899 -0.0831 0.7211 0.071 Uiso calc 1 . .
    H H2C 0.2016 -0.0185 0.6488 0.071 Uiso calc 1 . .
    C C3 0.4953(2) 0.12953(11) 0.67653(11) 0.0333(4) Uani d 1 . .
    C C4 0.6347(2) 0.13756(12) 0.71342(11) 0.0382(4) Uani d 1 . .
    H H4 0.6443 0.1558 0.7682 0.046 Uiso calc 1 . .
    C C5 0.7597(2) 0.11910(13) 0.67083(12) 0.0408(4) Uani d 1 . .
    H H5 0.8537 0.1252 0.6971 0.049 Uiso calc 1 . .
    C C6 0.7502(2) 0.09210(13) 0.59107(12) 0.0415(4) Uani d 1 . .
    C C7 0.6121(2) 0.08379(13) 0.55467(12) 0.0426(5) Uani d 1 . .
    H H7 0.6032 0.0653 0.4999 0.051 Uiso calc 1 . .
    C C8 0.4854(2) 0.10193(12) 0.59630(12) 0.0384(4) Uani d 1 . .
    H H8 0.3917 0.0955 0.5699 0.046 Uiso calc 1 . .
    C C9 0.8866(3) 0.06967(18) 0.54574(16) 0.0625(7) Uani d 1 . .
    H H9A 0.9076 0.0117 0.5534 0.094 Uiso calc 1 . .
    H H9B 0.9702 0.1018 0.5669 0.094 Uiso calc 1 . .
    H H9C 0.8702 0.0810 0.4876 0.094 Uiso calc 1 . .
    C C10 0.0086(2) 0.16495(12) 0.84883(11) 0.0334(4) Uani d 1 . .
    C C11 -0.0424(2) 0.09752(13) 0.89039(13) 0.0415(4) Uani d 1 . .
    H H11 0.0019 0.0460 0.8824 0.050 Uiso calc 1 . .
    C C12 -0.1578(3) 0.10467(14) 0.94352(14) 0.0502(5) Uani d 1 . .
    H H12 -0.1910 0.0575 0.9708 0.060 Uiso calc 1 . .
    C C13 -0.2252(2) 0.17834(15) 0.95769(13) 0.0471(5) Uani d 1 . .
    C C14 -0.1765(2) 0.24514(14) 0.91485(13) 0.0458(5) Uani d 1 . .
    H H14 -0.2227 0.2963 0.9220 0.055 Uiso calc 1 . .
    C C15 -0.0617(2) 0.23886(13) 0.86159(12) 0.0407(4) Uani d 1 . .
    H H15 -0.0305 0.2859 0.8333 0.049 Uiso calc 1 . .
    C C16 -0.3460(3) 0.18714(19) 1.01892(18) 0.0705(8) Uani d 1 . .
    H H16A -0.4306 0.2151 0.9931 0.106 Uiso calc 1 . .
    H H16B -0.3090 0.2188 1.0658 0.106 Uiso calc 1 . .
    H H16C -0.3762 0.1331 1.0372 0.106 Uiso calc 1 . .
    C C17 0.2618(4) 0.37967(17) 0.64916(18) 0.0716(8) Uani d 1 . .
    H H17A 0.2149 0.4236 0.6164 0.086 Uiso calc 1 . .
    H H17B 0.3615 0.3706 0.6285 0.086 Uiso calc 1 . .
    C C18 0.2747(4) 0.40580(16) 0.7358(2) 0.0719(8) Uani d 1 . .
    H H18A 0.3396 0.4540 0.7399 0.086 Uiso calc 1 . .
    H H18B 0.1764 0.4221 0.7540 0.086 Uiso calc 1 . .
    C C19 0.2068(4) 0.2688(2) 0.55914(15) 0.0742(8) Uani d 1 . .
    H H19A 0.1775 0.3065 0.5154 0.111 Uiso calc 1 . .
    H H19B 0.1509 0.2181 0.5528 0.111 Uiso calc 1 . .
    H H19C 0.3121 0.2571 0.5565 0.111 Uiso calc 1 . .
    C C20 0.0174(3) 0.3218(2) 0.64082(18) 0.0748(8) Uani d 1 . .
    H H20A -0.0056 0.3462 0.6933 0.112 Uiso calc 1 . .
    H H20B -0.0365 0.2705 0.6339 0.112 Uiso calc 1 . .
    H H20C -0.0115 0.3592 0.5967 0.112 Uiso calc 1 . .
    C C21 0.4918(3) 0.3336(2) 0.7846(3) 0.1069(14) Uani d 1 . .
    H H21A 0.5149 0.3171 0.7291 0.160 Uiso calc 1 . .
    H H21B 0.5284 0.2924 0.8233 0.160 Uiso calc 1 . .
    H H21C 0.5389 0.3859 0.7972 0.160 Uiso calc 1 . .
    C C22 0.2953(4) 0.3605(2) 0.87428(18) 0.0885(10) Uani d 1 . .
    H H22A 0.3377 0.3194 0.9114 0.133 Uiso calc 1 . .
    H H22B 0.1881 0.3606 0.8781 0.133 Uiso calc 1 . .
    H H22C 0.3341 0.4142 0.8894 0.133 Uiso calc 1 . .
loop_
    _atom_site_aniso_label
    _atom_site_aniso_U_11
    _atom_site_aniso_U_22
    _atom_site_aniso_U_33
    _atom_site_aniso_U_12
    _atom_site_aniso_U_13
    _atom_site_aniso_U_23
    In1 0.03663(9) 0.03030(8) 0.04007(8) -0.00028(5) 0.00951(6) 0.00208(5)
    O1 0.0382(7) 0.0336(7) 0.0480(7) 0.0027(6) 0.0178(6) 0.0033(6)
    O2 0.0386(7) 0.0350(7) 0.0443(7) 0.0027(6) 0.0159(6) 0.0039(6)
    Li1 0.0400(17) 0.0319(16) 0.0410(16) -0.0002(13) 0.0065(13) 0.0024(13)
    N1 0.0498(11) 0.0399(10) 0.0635(12) -0.0054(8) 0.0004(9) -0.0099(9)
    N2 0.0563(11) 0.0452(10) 0.0454(9) 0.0051(9) 0.0050(8) 0.0086(8)
    C1 0.0794(19) 0.079(2) 0.0467(13) 0.0079(15) -0.0064(13) 0.0139(13)
    C2 0.0454(12) 0.0363(11) 0.0613(13) -0.0092(9) 0.0056(10) -0.0113(10)
    C3 0.0357(9) 0.0257(9) 0.0390(9) 0.0004(7) 0.0109(7) 0.0026(7)
    C4 0.0403(10) 0.0406(10) 0.0338(9) 0.0028(8) 0.0047(8) -0.0026(8)
    C5 0.0340(10) 0.0437(11) 0.0449(10) 0.0035(8) 0.0025(8) 0.0018(9)
    C6 0.0427(11) 0.0387(11) 0.0441(10) 0.0097(9) 0.0145(9) 0.0038(9)
    C7 0.0524(12) 0.0421(11) 0.0337(9) 0.0043(9) 0.0078(8) -0.0047(8)
    C8 0.0375(10) 0.0367(10) 0.0411(9) -0.0021(8) 0.0027(8) -0.0021(8)
    C9 0.0531(14) 0.0774(18) 0.0584(14) 0.0221(13) 0.0217(12) 0.0033(13)
    C10 0.0319(9) 0.0356(10) 0.0329(8) -0.0025(7) 0.0048(7) -0.0049(7)
    C11 0.0453(11) 0.0326(10) 0.0475(10) -0.0047(8) 0.0158(9) -0.0079(9)
    C12 0.0567(13) 0.0429(12) 0.0525(12) -0.0154(10) 0.0244(10) -0.0091(10)
    C13 0.0376(10) 0.0536(13) 0.0512(11) -0.0087(9) 0.0145(9) -0.0189(10)
    C14 0.0381(10) 0.0452(12) 0.0546(12) 0.0059(9) 0.0073(9) -0.0123(10)
    C15 0.0388(10) 0.0376(10) 0.0461(10) 0.0028(8) 0.0073(8) -0.0001(9)
    C16 0.0580(15) 0.0729(18) 0.0832(18) -0.0151(13) 0.0398(14) -0.0275(15)
    C17 0.093(2) 0.0459(14) 0.0762(18) -0.0046(14) 0.0121(16) 0.0229(13)
    C18 0.092(2) 0.0334(12) 0.091(2) -0.0066(13) 0.0130(17) -0.0044(13)
    C19 0.100(2) 0.077(2) 0.0470(13) 0.0161(17) 0.0141(14) 0.0074(13)
    C20 0.0626(16) 0.100(2) 0.0619(15) 0.0196(16) -0.0017(13) 0.0061(16)
    C21 0.0563(18) 0.080(2) 0.184(4) -0.0067(16) -0.005(2) -0.043(3)
    C22 0.117(3) 0.085(2) 0.0633(17) -0.023(2) -0.0025(17) -0.0287(17)
_geom_special_details
;
 All esds (except the esd in the dihedral angle between two l.s. planes)
 are estimated using the full covariance matrix.  The cell esds are taken
 into account individually in the estimation of esds in distances, angles
 and torsion angles; correlations between esds in cell parameters are only
 used when they are defined by crystal symmetry.  An approximate (isotropic)
 treatment of cell esds is used for estimating esds involving l.s. planes.
;
loop_
    _geom_bond_atom_site_label_1
    _geom_bond_atom_site_label_2
    _geom_bond_site_symmetry_2
    _geom_bond_distance
    _geom_bond_publ_flag
    In1 O1 . 2.1252(13) ?
    In1 C1 . 2.138(3) ?
    In1 O2 . 2.1414(13) ?
    In1 C2 . 2.167(2) ?
    O1 C3 . 1.352(2) ?
    O1 Li1 . 1.889(4) ?
    O2 C10 . 1.346(2) ?
    O2 Li1 . 1.926(3) ?
    Li1 N2 . 2.092(4) ?
    Li1 N1 . 2.122(4) ?
    N1 C21 . 1.446(4) ?
    N1 C22 . 1.465(4) ?
    N1 C18 . 1.480(4) ?
    N2 C17 . 1.448(3) ?
    N2 C20 . 1.471(3) ?
    N2 C19 . 1.478(3) ?
    C1 H1A . 0.9800 ?
    C1 H1B . 0.9800 ?
    C1 H1C . 0.9800 ?
    C2 H2A . 0.9800 ?
    C2 H2B . 0.9800 ?
    C2 H2C . 0.9800 ?
    C3 C4 . 1.393(3) ?
    C3 C8 . 1.394(3) ?
    C4 C5 . 1.389(3) ?
    C4 H4 . 0.9500 ?
    C5 C6 . 1.383(3) ?
    C5 H5 . 0.9500 ?
    C6 C7 . 1.380(3) ?
    C6 C9 . 1.514(3) ?
    C7 C8 . 1.392(3) ?
    C7 H7 . 0.9500 ?
    C8 H8 . 0.9500 ?
    C9 H9A . 0.9800 ?
    C9 H9B . 0.9800 ?
    C9 H9C . 0.9800 ?
    C10 C11 . 1.391(3) ?
    C10 C15 . 1.393(3) ?
    C11 C12 . 1.393(3) ?
    C11 H11 . 0.9500 ?
    C12 C13 . 1.382(3) ?
    C12 H12 . 0.9500 ?
    C13 C14 . 1.386(3) ?
    C13 C16 . 1.522(3) ?
    C14 C15 . 1.389(3) ?
    C14 H14 . 0.9500 ?
    C15 H15 . 0.9500 ?
    C16 H16A . 0.9800 ?
    C16 H16B . 0.9800 ?
    C16 H16C . 0.9800 ?
    C17 C18 . 1.487(4) ?
    C17 H17A . 0.9900 ?
    C17 H17B . 0.9900 ?
    C18 H18A . 0.9900 ?
    C18 H18B . 0.9900 ?
    C19 H19A . 0.9800 ?
    C19 H19B . 0.9800 ?
    C19 H19C . 0.9800 ?
    C20 H20A . 0.9800 ?
    C20 H20B . 0.9800 ?
    C20 H20C . 0.9800 ?
    C21 H21A . 0.9800 ?
    C21 H21B . 0.9800 ?
    C21 H21C . 0.9800 ?
    C22 H22A . 0.9800 ?
    C22 H22B . 0.9800 ?
    C22 H22C . 0.9800 ?
loop_
    _geom_angle_atom_site_label_1
    _geom_angle_atom_site_label_2
    _geom_angle_atom_site_label_3
    _geom_angle_site_symmetry_1
    _geom_angle_site_symmetry_3
    _geom_angle
    _geom_angle_publ_flag
    O1 In1 C1 . . 106.45(10) ?
    O1 In1 O2 . . 78.32(5) ?
    C1 In1 O2 . . 108.82(9) ?
    O1 In1 C2 . . 107.23(7) ?
    C1 In1 C2 . . 133.76(11) ?
    O2 In1 C2 . . 108.30(8) ?
    C3 O1 Li1 . . 142.41(15) ?
    C3 O1 In1 . . 121.02(11) ?
    Li1 O1 In1 . . 96.57(11) ?
    C10 O2 Li1 . . 137.92(16) ?
    C10 O2 In1 . . 125.00(12) ?
    Li1 O2 In1 . . 94.94(11) ?
    O1 Li1 O2 . . 89.85(15) ?
    O1 Li1 N2 . . 116.35(17) ?
    O2 Li1 N2 . . 126.61(19) ?
    O1 Li1 N1 . . 117.30(18) ?
    O2 Li1 N1 . . 122.97(18) ?
    N2 Li1 N1 . . 86.82(15) ?
    C21 N1 C22 . . 110.9(3) ?
    C21 N1 C18 . . 111.5(3) ?
    C22 N1 C18 . . 108.8(2) ?
    C21 N1 Li1 . . 105.9(2) ?
    C22 N1 Li1 . . 116.8(2) ?
    C18 N1 Li1 . . 102.62(18) ?
    C17 N2 C20 . . 111.9(2) ?
    C17 N2 C19 . . 109.5(2) ?
    C20 N2 C19 . . 107.9(2) ?
    C17 N2 Li1 . . 103.99(18) ?
    C20 N2 Li1 . . 109.79(18) ?
    C19 N2 Li1 . . 113.73(18) ?
    In1 C1 H1A . . 109.5 ?
    In1 C1 H1B . . 109.5 ?
    H1A C1 H1B . . 109.5 ?
    In1 C1 H1C . . 109.5 ?
    H1A C1 H1C . . 109.5 ?
    H1B C1 H1C . . 109.5 ?
    In1 C2 H2A . . 109.5 ?
    In1 C2 H2B . . 109.5 ?
    H2A C2 H2B . . 109.5 ?
    In1 C2 H2C . . 109.5 ?
    H2A C2 H2C . . 109.5 ?
    H2B C2 H2C . . 109.5 ?
    O1 C3 C4 . . 121.17(17) ?
    O1 C3 C8 . . 120.74(17) ?
    C4 C3 C8 . . 118.09(17) ?
    C5 C4 C3 . . 120.61(17) ?
    C5 C4 H4 . . 119.7 ?
    C3 C4 H4 . . 119.7 ?
    C6 C5 C4 . . 121.43(19) ?
    C6 C5 H5 . . 119.3 ?
    C4 C5 H5 . . 119.3 ?
    C7 C6 C5 . . 117.92(18) ?
    C7 C6 C9 . . 120.8(2) ?
    C5 C6 C9 . . 121.2(2) ?
    C6 C7 C8 . . 121.53(18) ?
    C6 C7 H7 . . 119.2 ?
    C8 C7 H7 . . 119.2 ?
    C7 C8 C3 . . 120.41(19) ?
    C7 C8 H8 . . 119.8 ?
    C3 C8 H8 . . 119.8 ?
    C6 C9 H9A . . 109.5 ?
    C6 C9 H9B . . 109.5 ?
    H9A C9 H9B . . 109.5 ?
    C6 C9 H9C . . 109.5 ?
    H9A C9 H9C . . 109.5 ?
    H9B C9 H9C . . 109.5 ?
    O2 C10 C11 . . 122.42(17) ?
    O2 C10 C15 . . 120.24(17) ?
    C11 C10 C15 . . 117.34(17) ?
    C10 C11 C12 . . 120.8(2) ?
    C10 C11 H11 . . 119.6 ?
    C12 C11 H11 . . 119.6 ?
    C13 C12 C11 . . 121.9(2) ?
    C13 C12 H12 . . 119.1 ?
    C11 C12 H12 . . 119.1 ?
    C12 C13 C14 . . 117.28(18) ?
    C12 C13 C16 . . 122.0(2) ?
    C14 C13 C16 . . 120.7(2) ?
    C13 C14 C15 . . 121.4(2) ?
    C13 C14 H14 . . 119.3 ?
    C15 C14 H14 . . 119.3 ?
    C14 C15 C10 . . 121.3(2) ?
    C14 C15 H15 . . 119.4 ?
    C10 C15 H15 . . 119.4 ?
    C13 C16 H16A . . 109.5 ?
    C13 C16 H16B . . 109.5 ?
    H16A C16 H16B . . 109.5 ?
    C13 C16 H16C . . 109.5 ?
    H16A C16 H16C . . 109.5 ?
    H16B C16 H16C . . 109.5 ?
    N2 C17 C18 . . 112.3(2) ?
    N2 C17 H17A . . 109.1 ?
    C18 C17 H17A . . 109.1 ?
    N2 C17 H17B . . 109.1 ?
    C18 C17 H17B . . 109.1 ?
    H17A C17 H17B . . 107.9 ?
    N1 C18 C17 . . 113.0(2) ?
    N1 C18 H18A . . 109.0 ?
    C17 C18 H18A . . 109.0 ?
    N1 C18 H18B . . 109.0 ?
    C17 C18 H18B . . 109.0 ?
    H18A C18 H18B . . 107.8 ?
    N2 C19 H19A . . 109.5 ?
    N2 C19 H19B . . 109.5 ?
    H19A C19 H19B . . 109.5 ?
    N2 C19 H19C . . 109.5 ?
    H19A C19 H19C . . 109.5 ?
    H19B C19 H19C . . 109.5 ?
    N2 C20 H20A . . 109.5 ?
    N2 C20 H20B . . 109.5 ?
    H20A C20 H20B . . 109.5 ?
    N2 C20 H20C . . 109.5 ?
    H20A C20 H20C . . 109.5 ?
    H20B C20 H20C . . 109.5 ?
    N1 C21 H21A . . 109.5 ?
    N1 C21 H21B . . 109.5 ?
    H21A C21 H21B . . 109.5 ?
    N1 C21 H21C . . 109.5 ?
    H21A C21 H21C . . 109.5 ?
    H21B C21 H21C . . 109.5 ?
    N1 C22 H22A . . 109.5 ?
    N1 C22 H22B . . 109.5 ?
    H22A C22 H22B . . 109.5 ?
    N1 C22 H22C . . 109.5 ?
    H22A C22 H22C . . 109.5 ?
    H22B C22 H22C . . 109.5 ?
_shelx_hkl_file
;
   1   0   0    1.48    0.08
  -1   0   0    1.25    0.08
  -1   0   0    1.27    0.08
   2   0   0  806.48   18.33
  -2   0   0  773.47   18.28
  -2   0   0  771.77   18.29
   3   0   0   22.20    0.57
  -3   0   0   21.53    0.57
  -3   0   0   21.81    0.57
   4   0   0  241.73    5.60
  -4   0   0  239.54    5.61
  -4   0   0  240.72    5.62
   5   0   0   12.52    0.39
  -5   0   0   12.62    0.41
   6   0   0   25.50    0.71
  -6   0   0   24.17    0.72
   7   0   0   10.98    0.40
  -7   0   0   10.34    0.41
  -8   0   0   87.89    2.24
  -9   0   0   37.53    1.11
 -10   0   0    8.41    0.44
 -11   0   0   10.33    0.52
 -11   0   1   -0.10    0.15
 -10   0   1   -0.05    0.14
  -9   0   1   -0.09    0.12
  -8   0   1   -0.11    0.11
   7   0  -1   -0.15    0.07
  -6   0   1   -0.10    0.08
   6   0  -1    0.47    0.09
   5   0  -1    0.01    0.05
  -4   0   1   -0.10    0.05
  -4   0   1   -0.09    0.05
   4   0  -1    0.19    0.05
  -3   0   1   -0.10    0.04
  -3   0   1   -0.14    0.04
   3   0  -1   -0.10    0.03
  -2   0   1   -0.39    0.04
  -2   0   1   -0.41    0.04
   2   0  -1   -0.29    0.04
  -1   0   1   -0.72    0.03
   1   0  -1   -0.78    0.03
   1   0  -1   -0.64    0.03
  -1   0  -1    0.15    0.02
  -2   0  -1   -0.04    0.03
  -2   0  -1   -0.01    0.03
   3   0   1    0.04    0.03
  -3   0  -1    0.06    0.04
  -3   0  -1    0.05    0.03
   4   0   1    0.00    0.04
  -4   0  -1    0.20    0.06
   5   0   1    0.04    0.05
  -5   0  -1   -0.04    0.07
   6   0   1   -0.07    0.07
  -6   0  -1   -0.09    0.07
   7   0   1   -0.12    0.08
  -7   0  -1   -0.02    0.10
   8   0   1   -0.16    0.09
  -8   0  -1   -0.14    0.11
  -9   0  -1   -0.05    0.13
 -10   0  -1   -0.23    0.14
 -11   0  -1    0.01    0.15
 -11   0   2    8.26    0.45
 -10   0   2    8.84    0.44
  -9   0   2    6.70    0.36
  -8   0   2   71.98    1.87
  -7   0   2    7.59    0.34
  -6   0   2  149.57    3.66
   6   0  -2  157.65    3.65
  -5   0   2   20.63    0.59
  -5   0   2   20.27    0.59
   5   0  -2   21.11    0.58
  -4   0   2  470.28   11.12
  -4   0   2  485.86   11.17
   4   0  -2  470.92   11.10
  -3   0   2   -0.04    0.04
  -3   0   2   -0.03    0.04
   3   0  -2   -0.01    0.04
   3   0  -2   -0.04    0.03
  -2   0   2 1000.00   22.69
   2   0  -2  943.38   19.51
   2   0  -2  965.50   22.57
  -1   0   2    3.84    0.11
   1   0  -2    3.74    0.10
   1   0  -2    3.82    0.11
   0   0   2  857.80   24.49
   0   0  -2  839.81   17.29
   0   0  -2  781.26   16.50
   1   0   2  181.40    4.25
  -1   0  -2  178.25    3.75
  -1   0  -2  177.81    4.23
   2   0   2    1.40    0.07
  -2   0  -2    1.74    0.08
   3   0   2  194.00    4.48
  -3   0  -2  190.10    4.48
   4   0   2   40.85    1.03
  -4   0  -2   40.53    1.04
   5   0   2  146.32    3.43
  -5   0  -2  142.86    3.45
   6   0   2    1.15    0.14
   7   0   2  137.37    3.33
  -7   0  -2  138.30    3.36
   8   0   2   23.23    0.71
  -8   0  -2   21.88    0.72
  -9   0  -2   39.96    1.18
 -10   0  -2    4.26    0.32
 -11   0  -2   14.41    0.64
 -11   0   3   -0.01    0.15
 -10   0   3    0.02    0.12
  -9   0   3   -0.12    0.11
  -8   0   3   -0.02    0.10
  -7   0   3   -0.18    0.10
  -6   0   3   -0.01    0.07
  -6   0   3   -0.01    0.07
   6   0  -3    0.06    0.06
  -5   0   3   -0.01    0.06
  -5   0   3   -0.06    0.06
   5   0  -3   -0.12    0.05
  -4   0   3    0.09    0.06
  -4   0   3    0.10    0.06
   4   0  -3    0.18    0.05
   4   0  -3    0.07    0.04
  -3   0   3   -0.12    0.04
  -3   0   3   -0.13    0.04
   3   0  -3   -0.06    0.03
   3   0  -3   -0.02    0.04
   2   0  -3   -0.09    0.03
   2   0  -3   -0.03    0.03
  -1   0   3    0.03    0.01
   1   0  -3    0.03    0.02
   0   0   3    0.00    0.01
   0   0  -3    0.02    0.02
   0   0  -3    0.03    0.02
  -1   0  -3    0.14    0.03
  -3   0  -3   -0.03    0.04
   4   0   3   -0.09    0.05
  -4   0  -3   -0.12    0.05
   5   0   3   -0.02    0.06
  -5   0  -3   -0.09    0.07
   6   0   3   -0.13    0.07
  -6   0  -3   -0.14    0.07
   7   0   3    0.09    0.10
  -7   0  -3   -0.08    0.10
   8   0   3   -0.18    0.10
  -8   0  -3   -0.28    0.12
   9   0   3    0.04    0.11
  -9   0  -3   -0.13    0.12
 -10   0  -3   -0.16    0.13
 -11   0  -3   -0.10    0.16
 -11   0   4    0.57    0.18
 -10   0   4   17.61    0.66
  -9   0   4    3.20    0.25
  -8   0   4   59.75    1.58
  -7   0   4    3.54    0.23
  -6   0   4  144.58    3.44
  -6   0   4  142.80    3.43
  -5   0   4   13.31    0.41
  -5   0   4   13.40    0.41
   5   0  -4   12.34    0.35
   5   0  -4   11.86    0.38
  -4   0   4    3.16    0.15
  -4   0   4    3.11    0.15
   4   0  -4    3.27    0.13
   4   0  -4    2.91    0.14
  -3   0   4  230.27    5.25
   3   0  -4  227.97    5.24
   3   0  -4  218.63    4.55
  -2   0   4  176.14    4.04
   2   0  -4  168.79    3.48
   2   0  -4  171.57    3.22
   1   0  -4   63.73    1.22
   0   0   4   34.69    0.85
   0   0  -4   34.27    0.72
   1   0   4  868.74   19.79
  -1   0  -4  834.00   19.72
  -1   0  -4  838.65   17.56
   2   0   4  387.61    9.13
  -2   0  -4  398.08    9.17
   3   0   4  324.86    7.58
  -3   0  -4  329.76    7.59
   4   0   4   10.24    0.33
  -4   0  -4    9.82    0.34
   5   0   4  161.28    3.86
  -5   0  -4  164.86    3.88
   6   0   4    0.07    0.09
  -6   0  -4    0.03    0.09
   7   0   4   32.30    0.92
  -7   0  -4   31.36    0.93
   8   0   4    1.23    0.17
  -8   0  -4    1.27    0.19
   9   0   4   19.33    0.67
  -9   0  -4   19.25    0.70
 -10   0  -4    0.14    0.16
 -11   0  -4    8.43    0.48
 -11   0   5   -0.17    0.14
 -10   0   5   -0.06    0.12
  -9   0   5   -0.09    0.11
  -8   0   5   -0.01    0.11
  -7   0   5   -0.22    0.09
  -6   0   5   -0.03    0.08
  -6   0   5    0.00    0.08
  -5   0   5   -0.13    0.07
  -5   0   5   -0.07    0.07
   5   0  -5    0.13    0.07
  -3   0   5    0.07    0.04
   3   0  -5    0.18    0.05
  -2   0   5    0.04    0.02
   2   0  -5    0.02    0.03
   0   0   5   -0.04    0.02
   0   0   5   -0.01    0.02
   0   0  -5    0.04    0.03
   0   0  -5   -0.08    0.03
  -1   0  -5   -0.11    0.03
  -1   0  -5    0.00    0.03
   2   0   5    0.10    0.05
  -2   0  -5   -0.14    0.05
  -3   0  -5   -0.06    0.05
   5   0   5    0.12    0.08
  -5   0  -5   -0.04    0.07
   6   0   5   -0.20    0.08
  -6   0  -5   -0.11    0.10
   7   0   5   -0.12    0.09
  -7   0  -5   -0.17    0.09
   8   0   5   -0.11    0.09
  -8   0  -5   -0.21    0.11
   9   0   5    0.52    0.14
  -9   0  -5   -0.04    0.14
  10   0   5   -0.08    0.13
 -10   0  -5   -0.13    0.13
 -11   0   6    0.32    0.17
 -10   0   6   18.63    0.68
  -9   0   6    7.72    0.38
  -8   0   6   25.22    0.78
  -7   0   6   31.20    0.89
  -6   0   6   87.15    2.11
  -6   0   6   86.66    2.11
   6   0  -6   84.59    1.85
  -5   0   6   97.54    2.36
  -5   0   6   97.12    2.36
   5   0  -6  100.27    2.08
  -4   0   6  117.16    2.74
  -4   0   6  116.46    2.74
   4   0  -6  114.21    2.41
  -3   0   6   58.99    1.40
   3   0  -6   57.50    1.15
   3   0  -6   59.10    1.26
  -2   0   6   60.24    1.41
  -2   0   6   58.03    1.39
   2   0  -6   58.12    1.15
   0   0   6   41.65    1.01
   0   0  -6   41.88    0.94
   0   0  -6   42.55    0.90
   1   0   6  493.33   11.19
  -1   0  -6  478.72   10.00
  -1   0  -6  462.47    9.51
   2   0   6   17.59    0.48
  -2   0  -6   18.80    0.48
  -2   0  -6   16.61    0.43
   3   0   6   50.24    1.25
  -3   0  -6   50.72    1.26
   4   0   6   77.46    1.88
  -4   0  -6   76.41    1.88
   5   0   6   62.99    1.65
  -5   0  -6   69.16    1.67
   6   0   6   12.92    0.45
  -6   0  -6   13.25    0.47
   7   0   6   22.55    0.71
  -7   0  -6   22.15    0.71
   8   0   6    8.99    0.40
  -8   0  -6    8.73    0.41
   9   0   6   22.23    0.75
  -9   0  -6   21.19    0.76
  10   0   6    6.37    0.38
 -10   0   7   -0.03    0.12
  -9   0   7    0.00    0.11
  -8   0   7   -0.02    0.11
  -7   0   7   -0.17    0.10
  -6   0   7   -0.16    0.08
  -6   0   7   -0.18    0.08
   6   0  -7   -0.13    0.08
  -5   0   7    0.10    0.07
  -5   0   7    0.14    0.07
   5   0  -7    0.11    0.08
  -4   0   7    0.29    0.07
   4   0  -7    0.10    0.05
  -3   0   7    0.00    0.03
  -3   0   7    0.02    0.03
   3   0  -7    0.12    0.06
   3   0  -7    0.11    0.04
  -2   0   7    0.20    0.03
   2   0  -7    0.18    0.05
   1   0  -7    0.04    0.05
   0   0   7    0.16    0.03
   2   0   7   -0.13    0.05
  -2   0  -7   -0.02    0.04
   3   0   7   -0.02    0.05
  -3   0  -7    0.14    0.06
   4   0   7   -0.12    0.06
  -4   0  -7   -0.03    0.07
   5   0   7   -0.11    0.08
  -5   0  -7   -0.16    0.08
  -6   0  -7   -0.19    0.10
   7   0   7   -0.10    0.10
  -7   0  -7   -0.10    0.09
   9   0   7    0.21    0.15
  10   0   7   -0.03    0.12
  11   0   7   -0.19    0.13
 -10   0   8    8.44    0.42
  -9   0   8   16.10    0.59
  -8   0   8    1.38    0.18
  -7   0   8   59.91    1.54
   7   0  -8   60.54    1.37
  -6   0   8   14.99    0.48
  -6   0   8   15.26    0.48
   6   0  -8   15.89    0.46
  -5   0   8  142.24    3.37
  -5   0   8  140.83    3.37
   5   0  -8  145.45    2.99
  -4   0   8   17.52    0.47
  -4   0   8   17.44    0.47
   4   0  -8   17.33    0.42
   4   0  -8   17.23    0.47
  -3   0   8   82.13    1.92
  -3   0   8   83.63    1.93
   3   0  -8   79.02    1.73
   3   0  -8   80.96    1.59
   2   0  -8   22.47    0.50
   1   0  -8  314.91    6.52
   0   0   8   57.30    1.35
   0   0  -8   55.58    1.20
   1   0   8  189.43    4.30
  -1   0  -8  182.63    3.85
  -1   0  -8  180.11    3.69
   2   0   8   61.34    1.46
  -2   0  -8   59.02    1.32
  -2   0  -8   59.44    1.45
   3   0   8  221.81    5.19
  -3   0  -8  222.57    5.19
   4   0   8   21.54    0.63
  -4   0  -8   22.34    0.63
   5   0   8   33.49    0.92
   6   0   8   30.18    0.88
   7   0   8   14.92    0.54
   8   0   8   24.66    0.80
   9   0   8    1.66    0.22
  10   0   8    5.98    0.38
  11   0   8    0.44    0.19
 -10   0   9   -0.09    0.12
  -9   0   9   -0.07    0.12
  -8   0   9   -0.11    0.11
  -7   0   9    0.07    0.09
   7   0  -9   -0.02    0.09
   6   0  -9   -0.17    0.09
  -5   0   9    0.03    0.06
  -5   0   9    0.07    0.06
   5   0  -9    0.12    0.08
  -4   0   9   -0.05    0.05
  -4   0   9   -0.01    0.05
   4   0  -9    0.11    0.06
   4   0  -9   -0.09    0.07
   3   0  -9    0.06    0.06
   3   0  -9    0.17    0.06
   2   0  -9   -0.03    0.04
   1   0  -9   -0.11    0.05
   1   0  -9    0.03    0.07
   0   0   9    0.04    0.04
   0   0   9    0.07    0.04
   0   0  -9    0.10    0.06
  -1   0  -9    0.31    0.07
  -1   0  -9    0.18    0.07
   2   0   9   -0.09    0.05
  -2   0  -9    0.02    0.06
   3   0   9   -0.09    0.06
   4   0   9   -0.09    0.07
   5   0   9   -0.13    0.08
   6   0   9    0.00    0.10
   7   0   9   -0.21    0.11
   8   0   9   -0.02    0.13
   9   0   9   -0.05    0.14
  10   0   9    0.06    0.16
 -10   0  10    0.09    0.14
  -9   0  10   26.29    0.82
  -8   0  10    1.34    0.17
  -7   0  10   23.44    0.70
   7   0 -10   23.74    0.66
  -6   0  10    1.60    0.15
  -6   0  10    1.76    0.15
   6   0 -10    1.22    0.15
  -5   0  10   68.32    1.67
  -5   0  10   68.71    1.67
   5   0 -10   69.57    1.54
  -4   0  10    1.45    0.11
  -4   0  10    1.56    0.11
   4   0 -10    1.56    0.12
   4   0 -10    1.46    0.15
  -3   0  10   89.58    2.04
   3   0 -10   82.89    1.84
   3   0 -10   84.88    1.69
   2   0 -10   17.18    0.42
   2   0 -10   16.67    0.47
   1   0 -10  145.96    3.14
   1   0 -10  149.83    3.02
   0   0  10   78.19    1.80
   0   0 -10   75.64    1.67
   0   0 -10   73.64    1.60
   1   0  10    4.63    0.17
  -1   0 -10    4.74    0.20
  -1   0 -10    4.87    0.20
   2   0  10   67.95    1.65
  -2   0 -10   67.99    1.51
   3   0  10   17.43    0.51
   4   0  10   28.96    0.81
   5   0  10    3.06    0.21
   6   0  10   39.77    1.11
   7   0  10    0.46    0.14
   8   0  10   14.15    0.56
   9   0  10    1.80    0.24
  10   0  10    8.74    0.48
 -10   0  11   -0.16    0.13
  -9   0  11    0.04    0.11
  -8   0  11   -0.23    0.10
   8   0 -11   -0.14    0.10
  -7   0  11   -0.09    0.09
   7   0 -11    0.01    0.10
  -6   0  11   -0.17    0.08
   6   0 -11   -0.06    0.10
  -5   0  11   -0.05    0.06
  -5   0  11   -0.05    0.06
   5   0 -11    0.13    0.09
   5   0 -11    0.07    0.07
  -4   0  11    0.13    0.06
  -4   0  11    0.00    0.06
   4   0 -11    0.08    0.08
   4   0 -11   -0.12    0.08
  -3   0  11    0.01    0.04
   3   0 -11    0.02    0.08
   3   0 -11   -0.07    0.06
   3   0 -11    0.02    0.07
   2   0 -11    0.33    0.08
   2   0 -11    0.02    0.06
   1   0 -11   -0.08    0.07
   1   0 -11   -0.08    0.07
   0   0  11    0.17    0.05
   0   0 -11    0.22    0.08
   0   0 -11    0.36    0.09
  -1   0 -11   -0.03    0.08
  -1   0 -11    0.10    0.08
   2   0  11   -0.05    0.06
  -2   0 -11    0.12    0.07
   3   0  11   -0.07    0.07
   4   0  11    0.03    0.09
   5   0  11    0.55    0.13
   6   0  11   -0.07    0.11
   7   0  11   -0.25    0.11
   8   0  11   -0.12    0.13
   9   0  11   -0.17    0.13
  -9   0  12   12.85    0.50
  -8   0  12    6.38    0.31
   8   0 -12    5.98    0.31
  -7   0  12   17.23    0.54
   7   0 -12   17.38    0.54
  -6   0  12   12.18    0.39
   6   0 -12   11.45    0.41
  -5   0  12   33.38    0.86
  -5   0  12   33.70    0.86
   5   0 -12   33.75    0.77
   5   0 -12   33.39    0.85
  -4   0  12    3.04    0.13
  -4   0  12    2.98    0.13
   4   0 -12    2.61    0.18
   4   0 -12    2.52    0.15
   4   0 -12    2.44    0.18
   3   0 -12   24.66    0.67
   3   0 -12   25.18    0.60
   3   0 -12   25.51    0.66
   2   0 -12   63.81    1.45
   2   0 -12   63.24    1.39
   2   0 -12   63.16    1.31
  -1   0  12    2.44    0.10
   1   0 -12    2.54    0.17
   1   0 -12    2.47    0.16
   0   0  12  160.16    3.73
   0   0 -12  159.71    3.28
   1   0  12    0.57    0.08
  -1   0 -12    0.57    0.11
   2   0  12   86.39    2.08
  -2   0 -12   85.87    1.91
   3   0  12    4.63    0.23
   4   0  12   12.71    0.44
   5   0  12    1.34    0.17
   6   0  12   18.73    0.64
   7   0  12    4.35    0.29
   8   0  12    5.48    0.34
   9   0  12    1.80    0.24
  -9   0  13   -0.02    0.12
  -8   0  13   -0.10    0.11
   8   0 -13   -0.07    0.12
  -7   0  13   -0.14    0.09
   7   0 -13   -0.12    0.10
  -6   0  13   -0.05    0.08
   6   0 -13    0.04    0.10
   6   0 -13   -0.09    0.08
   5   0 -13    0.10    0.10
   5   0 -13   -0.02    0.10
   5   0 -13    0.01    0.08
   4   0 -13    0.06    0.07
   4   0 -13   -0.07    0.08
   4   0 -13    0.00    0.09
   3   0 -13   -0.08    0.09
   3   0 -13    0.08    0.08
   3   0 -13   -0.11    0.09
   2   0 -13   -0.03    0.08
   2   0 -13   -0.05    0.08
   2   0 -13    0.06    0.08
   1   0 -13    0.02    0.08
   1   0  13   -0.10    0.07
  -1   0 -13   -0.03    0.09
  -1   0 -13   -0.01    0.09
   2   0  13    0.02    0.08
  -2   0 -13   -0.06    0.08
   4   0  13   -0.08    0.09
   5   0  13   -0.20    0.11
   6   0  13   -0.18    0.11
   7   0  13   -0.12    0.13
   8   0  13    0.00    0.14
   8   0 -14   12.38    0.47
   7   0 -14    4.60    0.27
   6   0 -14   30.19    0.81
   6   0 -14   29.74    0.81
   5   0 -14    1.94    0.16
   5   0 -14    1.78    0.18
   5   0 -14    1.81    0.18
   4   0 -14   25.08    0.69
   4   0 -14   25.82    0.70
   4   0 -14   24.85    0.62
   3   0 -14   14.18    0.46
   3   0 -14   13.32    0.44
   3   0 -14   13.45    0.40
   2   0 -14   77.03    1.67
   2   0 -14   77.69    1.74
   2   0 -14   73.60    1.56
   1   0 -14    3.13    0.20
   1   0 -14    2.79    0.20
   0   0  14   88.10    2.08
   0   0 -14   87.57    1.97
   0   0 -14   87.61    1.89
   1   0  14    1.06    0.12
  -1   0 -14    0.98    0.14
  -1   0 -14    0.96    0.14
   2   0  14   30.34    0.82
  -2   0 -14   31.23    0.81
   3   0  14   10.87    0.39
   4   0  14    4.87    0.26
   5   0  14    1.97    0.20
   6   0  14    0.54    0.15
   7   0  14    9.31    0.44
   8   0  14    1.61    0.23
   8   0 -15   -0.06    0.11
   7   0 -15   -0.19    0.11
   6   0 -15   -0.06    0.09
   6   0 -15    0.09    0.11
   5   0 -15   -0.08    0.10
   5   0 -15    0.09    0.10
   5   0 -15   -0.06    0.10
   4   0 -15    0.07    0.09
   4   0 -15    0.14    0.11
   4   0 -15   -0.06    0.09
   3   0 -15   -0.06    0.09
   3   0 -15   -0.06    0.09
   3   0 -15    0.04    0.08
   3   0 -15   -0.07    0.08
   2   0 -15    0.05    0.10
   2   0 -15   -0.03    0.10
   2   0 -15    0.00    0.08
   2   0 -15    0.04    0.09
   1   0 -15    0.00    0.10
   1   0 -15   -0.07    0.09
   0   0 -15    0.50    0.13
   0   0 -15    0.44    0.11
  -1   0 -15    0.03    0.10
  -1   0 -15   -0.12    0.09
   2   0  15   -0.01    0.08
  -2   0 -15   -0.03    0.09
   3   0  15   -0.12    0.09
   4   0  15   -0.16    0.10
   5   0  15   -0.10    0.11
   6   0  15   -0.09    0.12
   7   0  15    0.00    0.13
   7   0 -16   -0.07    0.11
   6   0 -16   23.70    0.71
   6   0 -16   24.04    0.71
   5   0 -16    1.67    0.19
   5   0 -16    1.85    0.17
   5   0 -16    1.67    0.19
   4   0 -16   40.10    1.04
   4   0 -16   40.90    0.95
   4   0 -16   41.14    1.03
   4   0 -16   41.10    1.04
   3   0 -16    1.14    0.14
   3   0 -16    1.35    0.16
   3   0 -16    1.34    0.16
   3   0 -16    1.31    0.16
   2   0 -16   29.08    0.81
   2   0 -16   28.88    0.72
   2   0 -16   30.15    0.78
   2   0 -16   29.38    0.78
   1   0 -16    6.06    0.28
   1   0 -16    5.75    0.29
   0   0 -16   35.05    0.88
   0   0 -16   34.87    0.92
   1   0  16   18.27    0.53
  -1   0 -16   18.73    0.58
   2   0  16    6.73    0.28
  -2   0 -16    6.89    0.31
   3   0  16   24.98    0.73
   4   0  16    2.10    0.20
   5   0  16    8.29    0.38
   6   0  16   -0.09    0.13
   6   0 -17    0.06    0.12
   6   0 -17    0.00    0.11
   5   0 -17    0.03    0.12
   5   0 -17   -0.01    0.11
   5   0 -17   -0.16    0.10
   4   0 -17    0.05    0.11
   4   0 -17    0.15    0.12
   4   0 -17    0.07    0.11
   4   0 -17   -0.03    0.09
   3   0 -17    0.03    0.11
   3   0 -17   -0.10    0.09
   3   0 -17    0.02    0.10
   3   0 -17   -0.03    0.09
   2   0 -17   -0.02    0.09
   2   0 -17    0.01    0.09
   2   0 -17   -0.07    0.10
   2   0 -17   -0.14    0.10
   1   0 -17   -0.11    0.10
   1   0 -17   -0.10    0.11
   1   0 -17    0.00    0.09
   0   0 -17    0.27    0.13
   0   0 -17    0.20    0.13
  -1   0 -17    0.09    0.12
   2   0  17   -0.10    0.09
  -2   0 -17   -0.03    0.11
   3   0  17    0.00    0.10
   4   0  17   -0.08    0.11
   5   0  17   -0.03    0.12
   6   0  17   -0.20    0.13
   6   0 -18   14.94    0.54
   6   0 -18   15.10    0.48
   5   0 -18    7.61    0.33
   5   0 -18    7.77    0.37
   5   0 -18    7.99    0.37
   5   0 -18    8.18    0.38
   4   0 -18    8.95    0.39
   4   0 -18    9.14    0.39
   4   0 -18    8.90    0.39
   4   0 -18    9.58    0.36
   3   0 -18    4.75    0.25
   3   0 -18    4.61    0.27
   3   0 -18    5.02    0.29
   3   0 -18    4.91    0.28
   2   0 -18    6.17    0.28
   2   0 -18    6.69    0.32
   2   0 -18    6.23    0.31
   2   0 -18    6.28    0.32
   1   0 -18   10.10    0.37
   1   0 -18   10.72    0.41
   1   0 -18   10.16    0.40
   1   0 -18   10.51    0.42
   0   0 -18    5.52    0.29
   0   0 -18    5.18    0.30
  -1   0 -18   29.21    0.84
   2   0  18    0.56    0.12
   3   0  18   10.51    0.40
   4   0  18    0.32    0.13
   5   0  18    4.20    0.29
   6   0 -19    0.11    0.14
   5   0 -19    0.04    0.12
   5   0 -19    0.01    0.12
   5   0 -19   -0.18    0.12
   4   0 -19   -0.03    0.11
   4   0 -19    0.07    0.13
   4   0 -19    0.02    0.12
   4   0 -19   -0.07    0.12
   3   0 -19    0.03    0.12
   3   0 -19   -0.03    0.11
   3   0 -19   -0.04    0.10
   3   0 -19   -0.02    0.11
   2   0 -19   -0.08    0.11
   2   0 -19    0.00    0.12
   2   0 -19   -0.03    0.11
   2   0 -19   -0.04    0.10
   1   0 -19    0.04    0.12
   1   0 -19    0.01    0.10
   1   0 -19   -0.16    0.12
   1   0 -19    0.01    0.10
   0   0 -19   -0.01    0.12
   0   0 -19    0.07    0.12
  -1   0 -19    0.26    0.14
   3   0  19   -0.03    0.10
   4   0  19   -0.23    0.12
   4   0 -20    2.37    0.24
   3   0 -20   10.09    0.43
   3   0 -20   10.16    0.39
   3   0 -20   10.08    0.43
   3   0 -20   10.22    0.43
   2   0 -20    1.55    0.19
   2   0 -20    1.26    0.18
   2   0 -20    1.71    0.21
   2   0 -20    1.44    0.18
   1   0 -20   11.59    0.47
   1   0 -20   11.23    0.44
   1   0 -20   11.02    0.42
   1   0 -20   11.42    0.45
   0   0 -20    1.78    0.21
   0   0 -20    1.58    0.20
   0   0 -20    1.83    0.21
  -1   0 -20   19.53    0.65
   4   0  20    0.51    0.15
   2   0 -21   -0.15    0.12
   1   0 -21    0.22    0.13
   1   0 -21    0.00    0.14
   0   0 -21    0.04    0.13
  -1   0 -21    0.17    0.14
   0   1 -21    5.28    0.31
   1   1 -21    0.55    0.17
   1   1 -21    0.46    0.15
   2   1 -21    5.34    0.32
   4  -1  20    1.39    0.19
   0   1 -20    1.64    0.19
   0   1 -20    1.66    0.21
   0   1 -20    1.65    0.20
   1   1 -20    0.05    0.13
   1   1 -20    0.13    0.13
   1   1 -20    0.19    0.12
   1   1 -20    0.22    0.14
   2   1 -20    0.58    0.16
   2   1 -20    0.68    0.16
   2   1 -20    0.70    0.16
   2   1 -20    0.72    0.15
   3   1 -20   -0.04    0.11
   3   1 -20   -0.03    0.12
   3   1 -20    0.00    0.12
   3   1 -20    0.03    0.13
   4   1 -20    3.15    0.26
   4   1 -20    3.41    0.27
   4  -1  19    8.44    0.39
   3  -1  19    0.04    0.11
   0   1 -19   11.76    0.44
   0   1 -19   11.30    0.41
   0   1 -19   11.35    0.46
   1   1 -19    0.37    0.13
   1   1 -19    0.48    0.15
   1   1 -19    0.23    0.14
   2   1 -19    9.78    0.41
   2   1 -19   10.38    0.43
   2   1 -19   10.14    0.41
   2   1 -19    9.71    0.37
   3   1 -19    3.65    0.26
   3   1 -19    3.59    0.26
   3   1 -19    3.47    0.23
   3   1 -19    3.68    0.25
   4   1 -19   12.99    0.49
   4   1 -19   12.76    0.44
   4   1 -19   13.47    0.50
   4   1 -19   13.15    0.50
   5   1 -19    6.37    0.35
   5   1 -19    6.51    0.31
   5   1 -19    6.04    0.33
   6   1 -19    4.77    0.30
   5  -1  18   -0.01    0.12
   4  -1  18    2.48    0.21
   3  -1  18    0.12    0.12
   2  -1  18    2.24    0.18
  -1   1 -18    0.50    0.15
   0   1 -18    4.93    0.28
   0   1 -18    5.07    0.29
   1   1 -18   -0.01    0.11
   1   1 -18   -0.05    0.10
   1   1 -18   -0.11    0.11
   2   1 -18    1.28    0.16
   2   1 -18    1.37    0.17
   2   1 -18    1.02    0.17
   2   1 -18    1.17    0.17
   3   1 -18    1.05    0.17
   3   1 -18    1.11    0.16
   3   1 -18    0.95    0.15
   3   1 -18    0.89    0.16
   4   1 -18    2.26    0.19
   4   1 -18    2.47    0.22
   4   1 -18    2.18    0.21
   4   1 -18    2.36    0.22
   5   1 -18    1.17    0.18
   5   1 -18    1.27    0.19
   5   1 -18    1.33    0.18
   5   1 -18    1.26    0.17
   6   1 -18    0.62    0.15
   6  -1  17    6.35    0.36
   5  -1  17    0.42    0.15
   4  -1  17   10.10    0.41
   3  -1  17    1.25    0.16
   2  -1  17   14.32    0.47
  -1   1 -17    4.87    0.28
   0   1 -17   13.99    0.50
   0   1 -17   14.78    0.48
   1   1 -17    9.17    0.34
   1   1 -17    9.21    0.39
   1   1 -17    9.33    0.37
   2   1 -17    3.87    0.22
   2   1 -17    4.38    0.26
   2   1 -17    4.20    0.24
   3   1 -17   16.87    0.55
   3   1 -17   16.77    0.54
   3   1 -17   16.86    0.50
   3   1 -17   16.80    0.54
   4   1 -17    6.55    0.31
   4   1 -17    6.24    0.31
   4   1 -17    6.26    0.31
   4   1 -17    6.25    0.28
   5   1 -17   16.55    0.55
   5   1 -17   16.76    0.55
   5   1 -17   16.39    0.50
   6   1 -17    1.80    0.21
   6   1 -17    2.09    0.20
   6  -1  16    1.62    0.22
   5  -1  16   -0.10    0.11
   4  -1  16    2.84    0.22
   3  -1  16    0.00    0.11
   2  -1  16    2.99    0.19
  -1   1 -16    1.11    0.16
  -1   1 -16    0.79    0.15
   1  -1  16    0.80    0.11
   0   1 -16    4.27    0.25
   0   1 -16    4.41    0.26
   1   1 -16    1.26    0.15
   1   1 -16    1.08    0.14
   1   1 -16    1.08    0.16
   2   1 -16    0.11    0.09
   2   1 -16    0.56    0.13
   2   1 -16    0.01    0.09
   3   1 -16    0.29    0.11
   3   1 -16   -0.08    0.09
   3   1 -16    0.31    0.11
   3   1 -16    0.03    0.10
   4   1 -16   -0.03    0.11
   4   1 -16    0.02    0.11
   4   1 -16    0.04    0.09
   5   1 -16    6.78    0.29
   5   1 -16    6.32    0.31
   5   1 -16    6.38    0.31
   6   1 -16    0.15    0.13
   6   1 -16    0.22    0.12
   7   1 -16    2.74    0.23
   7  -1  15    1.88    0.23
   6  -1  15    6.05    0.34
   5  -1  15    1.88    0.19
   4  -1  15   14.96    0.52
   3  -1  15   16.73    0.53
   2  -1  15    6.55    0.27
  -1   1 -15   36.48    0.89
  -1   1 -15   37.14    0.95
   1  -1  15   36.69    0.95
   0   1 -15    6.32    0.27
   0   1 -15    5.99    0.28
   0  -1  15    6.59    0.23
   1   1 -15   40.20    0.96
   1   1 -15   38.58    0.90
   1   1 -15   40.85    1.02
   2   1 -15    2.12    0.18
   2   1 -15    2.46    0.17
   2   1 -15    2.22    0.18
   3   1 -15   12.61    0.43
   3   1 -15   12.88    0.43
   3   1 -15   12.52    0.39
   3   1 -15   12.69    0.44
   4   1 -15    1.07    0.14
   4   1 -15    0.99    0.14
   4   1 -15    1.06    0.15
   5   1 -15   34.60    0.82
   5   1 -15   33.65    0.89
   5   1 -15   33.91    0.89
   6   1 -15    0.39    0.12
   6   1 -15    0.50    0.14
   7   1 -15   18.30    0.59
   8   1 -15    0.86    0.17
   8  -1  14    1.31    0.22
   7  -1  14    0.56    0.17
   6  -1  14    1.49    0.19
   5  -1  14   -0.04    0.11
   4  -1  14    1.76    0.18
   3  -1  14    5.18    0.25
   2  -1  14    1.33    0.14
  -1   1 -14   12.18    0.39
  -1   1 -14   11.08    0.39
   1  -1  14   11.62    0.36
   0   1 -14    3.17    0.20
   0   1 -14    3.21    0.21
   0  -1  14    2.74    0.15
   1   1 -14   21.53    0.59
   1   1 -14   22.79    0.63
   1   1 -14   21.21    0.56
   2   1 -14    1.70    0.16
   2   1 -14    1.71    0.16
   2   1 -14    1.71    0.15
   3   1 -14    9.80    0.36
   3   1 -14    9.75    0.36
   3   1 -14    9.72    0.32
   4   1 -14    0.08    0.09
   4   1 -14   -0.13    0.08
   4   1 -14    0.00    0.09
   5   1 -14   13.21    0.45
   5   1 -14   13.81    0.45
   5   1 -14   13.17    0.41
   6   1 -14    0.01    0.11
   6   1 -14    0.09    0.11
   7   1 -14    2.02    0.20
   8   1 -14   -0.08    0.11
   9   1 -14    1.61    0.21
   8  -1  13    4.48    0.32
   7  -1  13   12.17    0.51
   6  -1  13    7.73    0.37
   5  -1  13   26.36    0.79
   4  -1  13    3.16    0.21
   3  -1  13   53.94    1.37
  -2   1 -13    0.34    0.09
   2  -1  13    0.30    0.09
  -1   1 -13   45.90    1.10
  -1   1 -13   44.78    1.04
   1  -1  13   46.03    1.14
   0   1 -13    0.69    0.12
   0   1 -13    0.41    0.10
   0  -1  13    0.50    0.07
   1   1 -13   56.95    1.34
   1   1 -13   57.25    1.28
  -1  -1  13   58.18    1.37
   2   1 -13    1.27    0.14
   2   1 -13    1.12    0.13
   2   1 -13    1.12    0.13
   3   1 -13   74.19    1.64
   3   1 -13   74.13    1.68
   3   1 -13   73.23    1.51
   4   1 -13   14.16    0.44
   4   1 -13   13.19    0.44
   4   1 -13   14.02    0.40
   5   1 -13   39.12    0.87
   5   1 -13   37.77    0.95
   5   1 -13   38.50    0.96
   6   1 -13    9.79    0.36
   6   1 -13    9.75    0.37
  -6  -1  13    9.82    0.34
  -6  -1  13    9.76    0.34
   7   1 -13   13.14    0.47
  -7  -1  13   14.07    0.46
   8   1 -13   13.40    0.48
  -8  -1  13   13.51    0.48
  -9  -1  13    6.11    0.33
   9  -1  12    0.37    0.17
   8  -1  12    0.34    0.16
   7  -1  12    0.70    0.17
   6  -1  12    1.64    0.20
   5  -1  12    4.92    0.27
   4  -1  12    0.70    0.13
   3  -1  12    9.66    0.34
  -2   1 -12    1.39    0.14
   2  -1  12    1.20    0.13
  -1   1 -12   26.88    0.65
  -1   1 -12   25.96    0.68
   1  -1  12   25.00    0.67
   0   1 -12    0.40    0.10
   0   1 -12    0.43    0.10
   0  -1  12    0.20    0.07
   1   1 -12   19.68    0.54
   1   1 -12   20.83    0.57
  -1  -1  12   20.78    0.52
   2   1 -12    0.16    0.08
   3   1 -12    8.52    0.32
  -3  -1  12    9.16    0.26
   4   1 -12    8.56    0.32
   4   1 -12    8.34    0.31
   4   1 -12    8.61    0.29
  -4  -1  12    8.61    0.27
   5   1 -12    0.54    0.10
   5   1 -12    0.51    0.11
   5   1 -12    0.17    0.10
  -5  -1  12    0.31    0.08
  -5  -1  12    0.26    0.08
   6   1 -12    2.26    0.17
   6   1 -12    2.02    0.18
  -6  -1  12    2.05    0.16
  -6  -1  12    2.07    0.16
   7   1 -12    1.82    0.18
  -7  -1  12    1.99    0.17
   8   1 -12    2.96    0.23
  -8  -1  12    3.01    0.23
   9  -1  11    6.18    0.38
   8  -1  11    1.05    0.19
   7  -1  11   22.11    0.74
   6  -1  11    1.25    0.17
   5  -1  11   35.85    0.99
   4  -1  11   26.39    0.75
   3  -1  11   32.12    0.86
  -2   1 -11   17.35    0.49
   2  -1  11   17.68    0.50
  -1   1 -11   92.36    1.98
  -1   1 -11   95.52    2.09
   1  -1  11   97.76    2.27
   0   1 -11   40.76    0.97
   0   1 -11   40.27    0.91
   0  -1  11   39.95    0.98
   1   1 -11  117.53    2.45
   1   1 -11  115.36    2.56
  -1  -1  11  123.73    2.80
   2   1 -11   46.83    1.10
   2   1 -11   47.06    0.99
   3   1 -11   63.92    1.31
   3   1 -11   62.72    1.45
  -3  -1  11   65.67    1.53
   4   1 -11   92.18    2.05
   4   1 -11   92.39    2.01
   4   1 -11   94.07    1.86
  -4  -1  11   95.21    2.22
   5   1 -11    6.51    0.26
   5   1 -11    6.36    0.27
  -5  -1  11    6.41    0.24
  -5  -1  11    6.34    0.24
   6   1 -11   41.22    1.01
   6   1 -11   42.26    1.01
  -6  -1  11   41.46    1.08
  -6  -1  11   41.87    1.08
   7   1 -11    8.24    0.34
  -7  -1  11    8.56    0.34
  -7  -1  11    8.39    0.33
   8   1 -11   32.30    0.85
  -8  -1  11   31.23    0.91
  -9  -1  11    0.33    0.14
 -10  -1  11   20.04    0.70
  10  -1  10   -0.13    0.15
   9  -1  10    0.78    0.19
   8  -1  10    0.24    0.14
   7  -1  10    3.96    0.27
   6  -1  10   -0.24    0.10
   5  -1  10   11.43    0.42
   4  -1  10    5.66    0.26
   3  -1  10    0.01    0.07
  -2   1 -10    0.72    0.10
   2  -1  10    0.68    0.09
  -1   1 -10    9.90    0.30
  -1   1 -10   10.14    0.32
   1  -1  10    9.85    0.30
   0   1 -10   10.05    0.32
   0   1 -10   10.43    0.31
   0  -1  10   10.35    0.29
   1   1 -10    5.61    0.23
   1   1 -10    5.23    0.21
  -1  -1  10    5.66    0.17
   2   1 -10    8.84    0.30
   2   1 -10    9.10    0.27
  -2  -1  10    9.10    0.24
   3   1 -10    0.16    0.06
   3   1 -10    0.09    0.07
  -3  -1  10    0.18    0.05
   4   1 -10   50.09    1.13
   4   1 -10   47.68    1.14
   4   1 -10   50.68    1.04
  -4  -1  10   50.00    1.21
   5   1 -10    4.08    0.21
  -5  -1  10    3.85    0.19
   6   1 -10   27.16    0.72
  -6  -1  10   27.81    0.76
  -6  -1  10   27.78    0.76
   7   1 -10    3.16    0.21
  -7  -1  10    3.17    0.20
  -7  -1  10    3.24    0.21
   8   1 -10    1.23    0.16
  -8  -1  10    1.33    0.18
  -9  -1  10   -0.13    0.12
 -10  -1  10    0.80    0.18
  10  -1   9    0.33    0.18
   9  -1   9   10.67    0.50
   8  -1   9    0.21    0.14
   7  -1   9   24.49    0.77
   6  -1   9   10.35    0.41
   5  -1   9   37.29    1.02
   4  -1   9   31.21    0.85
   3  -1   9   42.66    1.09
  -2   1  -9   63.12    1.39
   2  -1   9   62.16    1.52
  -1   1  -9   79.20    1.70
  -1   1  -9   82.81    1.79
   1  -1   9   83.93    1.95
   0   1  -9  109.57    2.32
   0   1  -9  110.36    2.22
   0  -1   9  104.60    2.53
   0  -1   9  107.89    2.54
   1   1  -9   76.25    1.72
  -1  -1   9   82.45    1.88
  -1  -1   9   77.93    1.86
   2   1  -9   57.75    1.15
   2   1  -9   55.16    1.26
  -2  -1   9   57.45    1.35
  -2  -1   9   55.49    1.34
   3   1  -9    2.34    0.14
   3   1  -9    2.31    0.13
  -3  -1   9    2.58    0.11
   4   1  -9   91.35    1.81
   4   1  -9   90.95    1.96
  -4  -1   9   93.83    2.19
   5   1  -9    0.50    0.10
  -5  -1   9    0.53    0.09
   6   1  -9  118.84    2.52
  -6  -1   9  117.32    2.84
  -6  -1   9  118.78    2.84
   7   1  -9    1.35    0.16
  -7  -1   9    0.67    0.13
  -7  -1   9    0.70    0.13
  -8  -1   9   40.75    1.13
  -9  -1   9    2.32    0.23
 -10  -1   9   13.28    0.54
  11  -1   8    0.15    0.18
  10  -1   8    0.00    0.15
   9  -1   8    1.39    0.19
   8  -1   8    0.08    0.14
   7  -1   8    4.29    0.26
   6  -1   8   -0.02    0.10
   5  -1   8    9.28    0.36
  -4   1  -8    0.02    0.07
   4  -1   8    0.06    0.08
  -3   1  -8    5.51    0.23
   3  -1   8    5.31    0.23
  -2   1  -8   27.65    0.72
   2  -1   8   28.72    0.73
  -1   1  -8    3.83    0.15
  -1   1  -8    3.75    0.16
   1  -1   8    3.13    0.14
   0   1  -8   53.68    1.14
   0   1  -8   53.57    1.19
   0  -1   8   52.02    1.27
   0  -1   8   54.33    1.27
   1   1  -8    0.63    0.08
  -1  -1   8    0.61    0.05
  -1  -1   8    0.44    0.04
   2   1  -8   42.30    0.88
   2   1  -8   42.54    0.98
  -2  -1   8   41.82    1.02
  -2  -1   8   44.74    1.04
   3   1  -8    0.17    0.05
  -3  -1   8    0.15    0.04
  -3  -1   8    0.13    0.05
   4   1  -8   24.12    0.62
   4   1  -8   25.91    0.57
  -4  -1   8   25.81    0.66
   5   1  -8    5.68    0.24
  -5  -1   8    5.65    0.23
   6   1  -8    3.49    0.20
  -6  -1   8    3.70    0.20
  -6  -1   8    3.88    0.21
   7   1  -8    4.01    0.23
  -7  -1   8    3.70    0.23
  -7  -1   8    3.93    0.23
  -8  -1   8   -0.02    0.10
  -9  -1   8    1.12    0.18
 -10  -1   8    0.52    0.16
  11  -1   7    4.76    0.37
  10  -1   7    1.55    0.21
   9  -1   7    9.12    0.44
   8  -1   7    3.41    0.26
  -7   1  -7   15.50    0.55
   7  -1   7   15.08    0.53
  -6   1  -7   40.95    1.13
   6  -1   7   41.74    1.13
  -5   1  -7   45.10    1.19
   5  -1   7   45.35    1.19
  -4   1  -7   56.72    1.43
   4  -1   7   57.04    1.43
  -3   1  -7   15.13    0.44
   3  -1   7   14.72    0.44
  -2   1  -7  225.10    5.18
   2  -1   7  220.16    5.18
   1  -1   7    1.19    0.08
   0   1  -7   65.42    1.34
   0   1  -7   64.06    1.39
   0  -1   7   62.64    1.51
   1   1  -7    0.58    0.07
  -1  -1   7    0.64    0.04
  -1  -1   7    0.46    0.04
   2   1  -7  221.60    4.61
   2   1  -7  217.49    4.15
  -2  -1   7  220.42    5.16
  -2  -1   7  227.12    5.21
   3   1  -7    0.92    0.08
  -3  -1   7    0.91    0.08
   4   1  -7  210.63    4.37
  -4  -1   7  218.23    5.01
   5   1  -7   30.12    0.73
  -5  -1   7   30.47    0.80
   6   1  -7   96.06    2.02
  -6  -1   7   93.11    2.29
  -6  -1   7   92.33    2.28
   7   1  -7   47.09    1.08
  -7  -1   7   45.89    1.22
  -7  -1   7   45.62    1.22
  -8  -1   7   21.41    0.68
  -8  -1   7   21.81    0.68
  -9  -1   7   11.19    0.47
 -10  -1   7    7.01    0.38
  10  -1   6    0.26    0.15
  -9   1  -6   -0.16    0.14
   9  -1   6    0.00    0.12
  -8   1  -6    0.52    0.14
   8  -1   6    0.22    0.13
   7  -1   6    1.30    0.17
  -6   1  -6    1.59    0.18
  -5   1  -6    1.58    0.15
   5  -1   6    1.76    0.16
  -4   1  -6   43.03    1.12
   4  -1   6   44.01    1.12
  -3   1  -6   23.21    0.63
   3  -1   6   23.68    0.63
  -2   1  -6  115.51    2.74
   2  -1   6  117.02    2.74
  -1   1  -6    8.21    0.24
  -1   1  -6    8.24    0.22
   1  -1   6    7.99    0.24
   0   1  -6   18.30    0.45
   0   1  -6   19.34    0.43
   0  -1   6   18.32    0.47
   0  -1   6   18.79    0.46
   1   1  -6    0.50    0.06
  -1  -1   6    0.51    0.04
  -1  -1   6    0.68    0.04
   2   1  -6    9.14    0.24
  -2  -1   6    9.28    0.25
  -2  -1   6    9.53    0.25
   3   1  -6   19.41    0.44
   3   1  -6   19.93    0.48
  -3  -1   6   19.85    0.51
   4   1  -6   19.93    0.50
  -4  -1   6   19.58    0.54
   5   1  -6   26.13    0.64
  -5  -1   6   26.13    0.71
   6   1  -6    3.86    0.20
  -6  -1   6    4.21    0.22
  -6  -1   6    3.99    0.22
  -7  -1   6   25.35    0.75
  -7  -1   6   25.63    0.75
  -8  -1   6    6.81    0.33
  -8  -1   6    6.86    0.33
  -9  -1   6    1.01    0.17
 -10  -1   6    0.31    0.16
 -11  -1   6    1.29    0.22
 -10   1  -5    7.43    0.42
  10  -1   5    7.15    0.40
  -9   1  -5    2.53    0.26
   9  -1   5    2.88    0.25
  -8   1  -5   27.41    0.88
   8  -1   5   28.29    0.86
  -7   1  -5   11.24    0.45
   7  -1   5   11.89    0.44
  -6   1  -5   86.14    2.16
   6  -1   5   86.30    2.14
  -5   1  -5    7.00    0.30
   5  -1   5    7.01    0.29
  -4   1  -5  221.97    5.39
   4  -1   5  239.85    5.42
  -3   1  -5   17.62    0.50
   3  -1   5   17.81    0.49
  -2   1  -5  356.22    8.25
   2  -1   5  357.45    8.25
  -1   1  -5   18.01    0.42
  -1   1  -5   18.06    0.45
  -1   1  -5   16.84    0.39
   1  -1   5   17.49    0.45
   0   1  -5   85.82    1.73
   0   1  -5   82.91    1.80
   0  -1   5   86.73    2.02
   1   1  -5   34.60    0.69
   1   1  -5   34.11    0.76
  -1  -1   5   35.54    0.85
  -1  -1   5   33.13    0.83
   2   1  -5  222.53    4.18
  -2  -1   5  226.81    5.24
  -2  -1   5  223.26    5.21
   3   1  -5  107.27    2.26
  -3  -1   5  112.19    2.59
   4   1  -5  128.97    2.64
   4   1  -5  123.59    2.99
  -4  -1   5  131.08    3.02
   5   1  -5  172.42    3.54
  -5  -1   5  172.76    4.07
   6   1  -5   55.49    1.29
  -6  -1   5   60.99    1.51
  -6  -1   5   61.97    1.51
  -7  -1   5   60.99    1.56
  -7  -1   5   60.54    1.56
  -8  -1   5    8.26    0.37
  -8  -1   5    7.86    0.36
  -9  -1   5   18.53    0.65
 -10  -1   5    0.23    0.16
 -11  -1   5   18.13    0.70
 -11   1  -4   -0.06    0.14
 -10   1  -4    1.03    0.20
  -9   1  -4    0.11    0.13
   9  -1   4   -0.08    0.12
  -8   1  -4    4.41    0.30
   8  -1   4    4.55    0.28
  -7   1  -4   -0.13    0.10
   7  -1   4   -0.10    0.09
  -6   1  -4    8.51    0.35
   6  -1   4    8.69    0.34
  -5   1  -4    0.44    0.11
   5  -1   4    0.75    0.11
  -4   1  -4   27.87    0.77
   4  -1   4   29.60    0.77
  -3   1  -4   -0.13    0.05
   3  -1   4   -0.07    0.05
  -2   1  -4    0.23    0.05
  -1   1  -4   10.45    0.24
  -1   1  -4   10.08    0.28
   1  -1   4    9.87    0.27
   0   1  -4   45.93    0.99
   0  -1   4   46.25    1.11
   1   1  -4    3.89    0.12
  -1  -1   4    4.17    0.11
  -1  -1   4    3.87    0.11
   2   1  -4   14.39    0.32
  -2  -1   4   14.49    0.37
   3   1  -4   33.11    0.81
   3   1  -4   33.32    0.73
  -3  -1   4   33.18    0.83
   4   1  -4    0.84    0.08
   4   1  -4    0.58    0.07
  -4  -1   4    0.79    0.10
   5   1  -4   95.96    2.30
   5   1  -4   97.58    2.02
  -5  -1   4   96.74    2.33
  -5  -1   4   96.48    2.33
  -6  -1   4    2.35    0.18
  -6  -1   4    2.38    0.17
  -7  -1   4   26.05    0.77
  -7  -1   4   25.85    0.76
  -8  -1   4    0.02    0.10
  -9  -1   4    0.96    0.17
 -10  -1   4    0.71    0.17
 -11  -1   4    2.86    0.28
 -11   1  -3    0.91    0.23
 -10   1  -3   10.34    0.50
  -9   1  -3    0.44    0.16
   9  -1   3    0.21    0.13
  -8   1  -3   49.94    1.37
   8  -1   3   49.00    1.34
  -7   1  -3    0.07    0.11
   7  -1   3    0.01    0.09
  -6   1  -3  105.55    2.55
   6  -1   3  101.94    2.52
  -5   1  -3   22.51    0.65
   5  -1   3   22.82    0.64
  -4   1  -3  109.59    2.60
   4  -1   3  107.49    2.59
  -3   1  -3   25.52    0.66
   3  -1   3   24.55    0.65
   2  -1   3    0.90    0.06
  -1   1  -3  807.32   18.42
   1  -1   3  768.43   18.35
   0   1  -3   94.56    2.00
   0  -1   3   97.25    2.30
   1   1  -3  220.74    4.75
  -1  -1   3  240.22    5.54
   2   1  -3  179.22    4.13
  -2  -1   3  174.67    4.12
   3   1  -3  333.50    6.71
   3   1  -3  325.85    7.75
  -3  -1   3  342.28    7.78
   4   1  -3   20.17    0.48
   4   1  -3   20.08    0.54
  -4  -1   3   20.19    0.55
   5   1  -3  136.57    2.84
   5   1  -3  137.07    3.26
  -5  -1   3  139.82    3.29
  -5  -1   3  139.74    3.29
   6   1  -3   13.13    0.42
  -6  -1   3   13.37    0.45
  -6  -1   3   13.69    0.45
  -7  -1   3  143.10    3.42
  -7  -1   3  139.92    3.42
  -8  -1   3    2.59    0.22
  -9  -1   3   31.69    0.97
 -10  -1   3    2.81    0.26
 -11  -1   3   14.61    0.62
 -11   1  -2   -0.15    0.16
 -10   1  -2    1.80    0.24
  -9   1  -2    1.59    0.21
  -8   1  -2    0.29    0.13
   8  -1   2    0.19    0.11
  -7   1  -2    0.56    0.14
   7  -1   2    0.79    0.13
  -6   1  -2    9.72    0.38
   6  -1   2   10.24    0.36
  -5   1  -2   -0.03    0.07
   5  -1   2   -0.04    0.07
  -4   1  -2    9.68    0.32
   4  -1   2    9.63    0.31
  -3   1  -2    3.17    0.14
   3  -1   2    2.65    0.13
  -2   1  -2    6.77    0.21
   2  -1   2    6.73    0.20
  -1   1  -2  613.16   14.57
   1  -1   2  633.21   14.61
   0   1  -2    5.75    0.14
   0  -1   2    4.99    0.15
   1   1  -2  177.29    3.71
   1   1  -2  173.27    3.27
  -1  -1   2  173.96    4.16
   2   1  -2    6.85    0.18
   2   1  -2    6.56    0.20
  -2  -1   2    6.81    0.21
   3   1  -2   38.04    0.93
   3   1  -2   38.63    0.81
  -3  -1   2   37.70    0.94
   4   1  -2    7.55    0.26
   4   1  -2    7.78    0.22
  -4  -1   2    8.81    0.28
   5   1  -2   14.41    0.43
  -5  -1   2   14.89    0.46
  -5  -1   2   15.09    0.46
   6   1  -2    0.81    0.10
  -6  -1   2    0.74    0.11
  -6  -1   2    0.60    0.11
  -7  -1   2   26.94    0.78
  -7  -1   2   25.54    0.77
  -8  -1   2    4.83    0.29
  -9  -1   2    7.26    0.38
 -10  -1   2    0.10    0.15
 -11  -1   2    0.57    0.19
 -11   1  -1    0.05    0.15
 -10   1  -1   22.53    0.81
  -9   1  -1    5.35    0.33
  -8   1  -1   23.65    0.77
   8  -1   1   24.39    0.74
  -7   1  -1   15.49    0.54
   7  -1   1   15.93    0.52
  -6   1  -1   52.71    1.35
   6  -1   1   50.73    1.32
  -5   1  -1   84.98    2.11
   5  -1   1   87.53    2.09
  -4   1  -1   31.64    0.83
   4  -1   1   31.20    0.81
  -3   1  -1   38.45    0.97
   3  -1   1   39.37    0.96
  -2   1  -1   30.69    0.74
   2  -1   1   28.40    0.73
  -1   1  -1  325.64    7.64
   1  -1   1  320.24    7.64
   0   1  -1   15.51    0.31
   0   1  -1   14.07    0.38
   0  -1   1   15.38    0.38
   1   1  -1   52.97    1.25
  -1  -1   1   50.98    1.25
   2   1  -1    7.43    0.18
   2   1  -1    7.11    0.21
  -2  -1   1    7.68    0.22
   3   1  -1  183.25    3.69
   3   1  -1  180.00    4.25
  -3  -1   1  184.77    4.27
   4   1  -1    1.58    0.11
  -4  -1   1    1.92    0.12
  -4  -1   1    1.86    0.12
   5   1  -1   47.48    1.21
  -5  -1   1   49.03    1.23
  -5  -1   1   48.11    1.23
   6   1  -1   27.35    0.76
  -6  -1   1   27.85    0.79
  -6  -1   1   27.95    0.79
   7   1  -1   74.62    1.89
  -7  -1   1   76.08    1.92
  -7  -1   1   76.13    1.92
  -8  -1   1   26.09    0.82
  -9  -1   1   16.23    0.61
 -10  -1   1    9.83    0.47
 -11  -1   1    3.43    0.31
 -11   1   0    0.31    0.18
 -10   1   0    1.50    0.22
  -9   1   0    3.01    0.27
  -8   1   0    3.47    0.27
  -7   1   0    6.14    0.30
   7  -1   0    6.27    0.29
  -6   1   0   22.08    0.67
   6  -1   0   23.01    0.65
  -5   1   0    5.56    0.24
   5  -1   0    5.38    0.22
  -4   1   0    5.45    0.22
   4  -1   0    5.74    0.21
  -3   1   0   63.39    1.55
   3  -1   0   65.62    1.55
  -2   1   0   28.79    0.70
   2  -1   0   27.88    0.70
  -1   1   0  126.43    3.01
   1  -1   0  129.13    3.03
   1   1   0  128.39    3.02
  -1  -1   0  127.70    3.02
   2   1   0   26.76    0.66
  -2  -1   0   26.84    0.67
   3   1   0   65.88    1.61
  -3  -1   0   69.12    1.63
   4   1   0    5.91    0.22
  -4  -1   0    6.36    0.24
  -4  -1   0    6.05    0.23
   5   1   0    5.15    0.22
  -5  -1   0    4.92    0.22
  -5  -1   0    5.09    0.23
   6   1   0   22.01    0.64
  -6  -1   0   22.20    0.67
  -6  -1   0   22.72    0.67
   7   1   0    5.95    0.28
  -7  -1   0    6.36    0.31
  -8  -1   0    3.36    0.25
  -9  -1   0    3.28    0.27
 -10  -1   0    1.23    0.21
 -11  -1   0    0.51    0.19
 -11   1   1    3.41    0.32
 -10   1   1   10.51    0.49
  -9   1   1   15.01    0.58
  -8   1   1   26.40    0.82
  -7   1   1   73.54    1.86
   7  -1  -1   71.85    1.82
  -6   1   1   26.72    0.77
   6  -1  -1   27.40    0.75
  -5   1   1   49.78    1.25
   5  -1  -1   47.56    1.22
  -4   1   1    1.88    0.13
   4  -1  -1    1.50    0.10
  -3   1   1  186.98    4.39
   3  -1  -1  189.85    4.38
  -2   1   1    7.47    0.22
   2  -1  -1    7.45    0.21
  -1   1   1   54.50    1.31
   1  -1  -1   53.80    1.05
   0   1   1   15.43    0.39
   0  -1  -1   14.87    0.32
   0  -1  -1   13.99    0.32
   1   1   1  348.67    8.03
  -1  -1  -1  325.59    7.99
  -1  -1  -1  343.70    7.50
   2   1   1   32.47    0.79
  -2  -1  -1   31.19    0.79
   3   1   1   40.47    0.99
  -3  -1  -1   39.26    0.99
  -3  -1  -1   39.73    0.99
   4   1   1   31.94    0.81
  -4  -1  -1   30.80    0.82
  -4  -1  -1   31.51    0.82
   5   1   1   88.09    2.15
  -5  -1  -1   89.45    2.17
  -5  -1  -1   89.03    2.17
   6   1   1   52.08    1.31
  -6  -1  -1   50.19    1.32
  -6  -1  -1   49.76    1.32
   7   1   1   15.32    0.52
  -7  -1  -1   16.36    0.55
   8   1   1   25.78    0.75
  -8  -1  -1   21.81    0.75
  -9  -1  -1    5.04    0.31
 -10  -1  -1   22.60    0.80
 -11  -1  -1   -0.05    0.15
 -11   1   2    0.59    0.19
 -10   1   2    0.15    0.14
  -9   1   2    7.34    0.38
  -8   1   2    4.15    0.28
  -7   1   2   26.79    0.80
  -6   1   2    0.57    0.12
   6  -1  -2    0.64    0.11
  -5   1   2   14.91    0.46
   5  -1  -2   14.49    0.43
  -4   1   2    7.33    0.26
   4  -1  -2    7.65    0.25
  -3   1   2   38.52    0.96
   3  -1  -2   39.26    0.95
  -2   1   2    6.80    0.20
   2  -1  -2    7.20    0.20
   2  -1  -2    6.28    0.18
  -1   1   2  185.18    4.41
   1  -1  -2  177.44    3.68
   1  -1  -2  184.49    3.45
   0   1   2    4.81    0.13
   0  -1  -2    4.88    0.12
   1   1   2  650.97   15.24
  -1  -1  -2  635.89   13.59
  -1  -1  -2  663.46   15.25
   2   1   2    6.47    0.20
  -2  -1  -2    6.59    0.21
  -2  -1  -2    6.62    0.21
   3   1   2    2.75    0.12
  -3  -1  -2    2.86    0.14
  -3  -1  -2    2.89    0.14
   4   1   2    9.45    0.31
  -4  -1  -2    9.64    0.32
  -4  -1  -2    9.62    0.32
   5   1   2    0.17    0.07
  -5  -1  -2    0.01    0.07
  -5  -1  -2   -0.03    0.07
   6   1   2    9.97    0.36
  -6  -1  -2    9.13    0.36
   7   1   2    0.81    0.13
  -7  -1  -2    0.87    0.16
   8   1   2    0.22    0.12
  -8  -1  -2    0.14    0.13
  -9  -1  -2    1.67    0.21
 -10  -1  -2    1.77    0.23
 -11  -1  -2   -0.15    0.16
 -11   1   3   15.01    0.64
 -10   1   3    3.03    0.27
  -9   1   3   29.79    0.92
  -8   1   3    2.83    0.22
  -7   1   3  134.98    3.27
  -6   1   3   13.42    0.45
  -5   1   3  143.75    3.35
   5  -1  -3  137.99    3.32
  -4   1   3   19.24    0.54
   4  -1  -3   20.07    0.52
  -3   1   3  331.64    7.56
  -3   1   3  325.88    7.55
   3  -1  -3  322.90    6.55
   3  -1  -3  324.12    7.60
  -2   1   3  188.01    4.30
  -2   1   3  185.47    4.29
   2  -1  -3  183.31    3.72
   2  -1  -3  178.90    3.42
  -1   1   3  257.42    6.14
  -1   1   3  242.98    5.99
   1  -1  -3  237.25    4.94
   0   1   3   97.59    2.38
   0  -1  -3   97.24    1.96
   1   1   3  813.81   19.19
  -1  -1  -3  825.20   17.10
  -1  -1  -3  822.95   19.20
  -1  -1  -3  827.74   19.20
  -2  -1  -3    1.30    0.08
  -2  -1  -3    1.01    0.05
  -2  -1  -3    1.28    0.08
   3   1   3   25.60    0.66
  -3  -1  -3   25.59    0.67
  -3  -1  -3   25.25    0.67
   4   1   3  108.53    2.59
  -4  -1  -3  108.82    2.60
  -4  -1  -3  108.86    2.60
   5   1   3   22.42    0.65
  -5  -1  -3   23.52    0.67
   6   1   3  101.88    2.52
  -6  -1  -3  105.57    2.55
   7   1   3   -0.02    0.10
  -7  -1  -3   -0.10    0.11
   8   1   3   48.40    1.33
  -8  -1  -3   49.79    1.36
   9   1   3    0.35    0.14
  -9  -1  -3    0.25    0.15
 -10  -1  -3    9.64    0.48
 -11  -1  -3    1.02    0.22
 -11   1   4    2.69    0.28
 -10   1   4    0.49    0.17
  -9   1   4    1.05    0.17
  -8   1   4   -0.05    0.11
  -7   1   4   27.70    0.81
  -6   1   4    2.26    0.18
  -5   1   4   96.50    2.33
   5  -1  -4   96.98    2.31
  -4   1   4    0.95    0.09
   4  -1  -4    0.82    0.09
   4  -1  -4    1.18    0.08
  -3   1   4   36.13    0.88
  -3   1   4   35.83    0.88
   3  -1  -4   35.21    0.79
  -2   1   4   14.19    0.36
  -2   1   4   13.99    0.36
   2  -1  -4   14.49    0.35
   2  -1  -4   14.12    0.31
   1  -1  -4    4.10    0.13
   0   1   4   48.97    1.17
   0  -1  -4   47.47    1.00
   1   1   4   10.77    0.30
  -1  -1  -4   12.93    0.29
  -1  -1  -4   10.14    0.29
   2   1   4    0.27    0.05
  -2  -1  -4    0.33    0.04
  -2  -1  -4    0.34    0.05
   4   1   4   28.72    0.77
  -4  -1  -4   29.05    0.78
   5   1   4    0.81    0.11
  -5  -1  -4    0.58    0.11
   6   1   4    8.19    0.33
  -6  -1  -4    8.39    0.35
   7   1   4   -0.09    0.09
   8   1   4    4.19    0.26
  -8  -1  -4    4.47    0.29
   9   1   4    0.23    0.14
  -9  -1  -4    0.22    0.13
 -10  -1  -4    1.15    0.21
 -11  -1  -4   -0.15    0.16
 -11   1   5   16.30    0.66
 -10   1   5    0.34    0.14
  -9   1   5   18.85    0.65
  -8   1   5    8.42    0.38
  -7   1   5   62.55    1.61
  -6   1   5   62.53    1.58
  -5   1   5  169.96    3.95
   5  -1  -5  164.23    3.43
  -4   1   5  132.54    3.08
  -4   1   5  134.32    3.09
   4  -1  -5  125.86    3.05
   4  -1  -5  130.28    2.70
  -3   1   5  109.33    2.53
  -3   1   5  109.81    2.53
   3  -1  -5  106.94    2.23
   3  -1  -5  104.03    2.04
  -2   1   5  228.98    5.38
  -2   1   5  231.94    5.39
   2  -1  -5  234.57    4.65
   2  -1  -5  222.81    4.27
   1  -1  -5   34.34    0.75
   0   1   5   88.42    2.10
   0   1   5   88.28    2.09
   0  -1  -5   86.48    1.78
   1   1   5   17.64    0.45
  -1  -1  -5   17.35    0.42
   2   1   5  350.95    8.20
  -2  -1  -5  356.69    8.18
  -2  -1  -5  352.41    7.34
   3   1   5   17.81    0.50
  -3  -1  -5   17.66    0.50
   4   1   5  226.41    5.39
  -4  -1  -5  235.33    5.42
   5   1   5    6.76    0.28
  -5  -1  -5    6.79    0.29
   6   1   5   84.11    2.09
  -6  -1  -5   84.34    2.11
   7   1   5   11.66    0.44
  -7  -1  -5   11.81    0.46
   8   1   5   28.40    0.86
  -8  -1  -5   27.21    0.87
   9   1   5    2.54    0.25
  -9  -1  -5    2.45    0.24
  10   1   5    6.77    0.39
 -10  -1  -5    7.39    0.42
 -11   1   6    1.03    0.21
 -10   1   6    0.22    0.14
  -9   1   6    1.19    0.17
  -8   1   6    7.22    0.34
  -7   1   6   25.75    0.76
  -6   1   6    6.24    0.28
  -5   1   6   26.30    0.71
   5  -1  -6   26.30    0.65
  -4   1   6   19.72    0.53
  -4   1   6   19.48    0.53
   4  -1  -6   19.90    0.50
  -3   1   6   19.26    0.50
  -3   1   6   19.71    0.51
   3  -1  -6   19.29    0.43
   3  -1  -6   20.41    0.49
  -2   1   6    9.68    0.25
  -2   1   6    9.53    0.25
  -2   1   6    9.42    0.25
   2  -1  -6    9.56    0.27
   2  -1  -6    9.54    0.24
   0   1   6   18.79    0.48
   0   1   6   18.59    0.48
   0   1   6   18.59    0.47
   0  -1  -6   21.41    0.46
   1   1   6    8.37    0.24
  -1  -1  -6    9.09    0.25
  -1  -1  -6    8.21    0.24
   2   1   6  115.86    2.70
  -2  -1  -6  113.94    2.70
  -2  -1  -6  114.16    2.41
   3   1   6   23.22    0.63
  -3  -1  -6   23.57    0.63
   4   1   6   44.78    1.12
  -4  -1  -6   42.30    1.12
   5   1   6    1.57    0.15
  -5  -1  -6    1.47    0.16
   6   1   6    1.89    0.17
  -6  -1  -6    1.54    0.17
   7   1   6    1.21    0.16
  -7  -1  -6    1.24    0.17
   8   1   6    0.33    0.12
  -8  -1  -6    0.31    0.14
   9   1   6    0.02    0.12
  10   1   6    0.27    0.16
 -10   1   7    7.45    0.40
  -9   1   7   10.45    0.44
  -8   1   7   22.51    0.71
  -7   1   7   47.49    1.26
  -6   1   7   93.91    2.28
   6  -1  -7   93.23    2.01
  -5   1   7   32.75    0.84
   5  -1  -7   31.08    0.77
  -4   1   7  213.19    4.95
  -4   1   7  215.79    4.95
   4  -1  -7  209.52    4.34
   4  -1  -7  211.03    3.99
  -3   1   7    1.01    0.07
  -3   1   7    1.10    0.07
  -3   1   7    1.13    0.07
   3  -1  -7    1.02    0.08
   3  -1  -7    0.87    0.10
  -2   1   7  228.26    5.41
  -2   1   7  227.81    5.37
  -2   1   7  232.09    5.42
   2  -1  -7  222.34    4.24
   2  -1  -7  222.18    4.59
   0   1   7   64.99    1.54
   0   1   7   66.60    1.55
   0   1   7   65.28    1.54
   0  -1  -7   65.05    1.36
   0  -1  -7   64.62    1.42
   1   1   7    0.87    0.07
  -1  -1  -7    0.80    0.08
  -1  -1  -7    0.78    0.08
   2   1   7  228.84    5.34
  -2  -1  -7  233.33    5.34
  -2  -1  -7  226.47    4.76
   3   1   7   15.20    0.44
  -3  -1  -7   15.12    0.39
  -3  -1  -7   14.50    0.44
   4   1   7   55.82    1.41
  -4  -1  -7   56.13    1.41
   5   1   7   44.14    1.18
  -5  -1  -7   45.79    1.18
   6   1   7   41.53    1.13
  -6  -1  -7   42.05    1.14
   7   1   7   15.76    0.55
   8   1   7    3.54    0.26
   9   1   7    8.97    0.44
  10   1   7    1.55    0.22
  11   1   7    4.65    0.36
 -10   1   8    0.56    0.17
  -9   1   8    0.83    0.17
  -8   1   8    0.14    0.11
  -7   1   8    3.75    0.23
  -6   1   8    3.92    0.21
   6  -1  -8    3.72    0.21
  -5   1   8    5.58    0.23
   5  -1  -8    5.69    0.24
  -4   1   8   24.68    0.64
   4  -1  -8   24.39    0.55
   4  -1  -8   24.75    0.62
  -3   1   8    0.11    0.04
   3  -1  -8    0.13    0.05
   3  -1  -8    0.03    0.06
   2  -1  -8   42.85    0.97
   2  -1  -8   43.66    0.89
   1  -1  -8    0.78    0.09
   0   1   8   53.58    1.30
   0   1   8   55.30    1.31
   0  -1  -8   55.41    1.17
   0  -1  -8   54.82    1.22
   1   1   8    2.94    0.13
  -1  -1  -8    3.29    0.15
  -1  -1  -8    3.02    0.15
   2   1   8   29.58    0.75
  -2  -1  -8   27.94    0.73
  -2  -1  -8   29.37    0.69
   3   1   8    5.36    0.24
  -3  -1  -8    6.57    0.22
  -3  -1  -8    6.21    0.25
   4   1   8    0.10    0.08
  -4  -1  -8    0.10    0.07
   5   1   8    8.65    0.34
   6   1   8    0.16    0.10
   7   1   8    4.46    0.27
   8   1   8    0.07    0.14
   9   1   8    1.25    0.20
  10   1   8   -0.15    0.14
  11   1   8    0.27    0.19
 -10   1   9   12.90    0.54
  -9   1   9    2.53    0.23
  -8   1   9   40.24    1.11
  -7   1   9    0.90    0.13
  -6   1   9  122.72    2.93
   6  -1  -9  121.21    2.60
   5  -1  -9    0.37    0.10
  -4   1   9   88.60    2.15
   4  -1  -9   92.65    1.95
   4  -1  -9   90.42    1.78
  -3   1   9    2.87    0.11
   3  -1  -9    2.24    0.15
   3  -1  -9    2.31    0.13
   2  -1  -9   57.44    1.26
   2  -1  -9   57.19    1.16
   1  -1  -9   82.43    1.73
   0   1   9  110.33    2.58
   0   1   9  107.11    2.57
   0  -1  -9  110.96    2.36
   0  -1  -9  111.22    2.27
   1   1   9   84.54    1.98
  -1  -1  -9   84.31    1.82
  -1  -1  -9   81.27    1.74
   2   1   9   61.98    1.51
  -2  -1  -9   62.56    1.38
   3   1   9   42.70    1.08
  -3  -1  -9   42.04    0.97
   4   1   9   31.39    0.86
   5   1   9   38.50    1.04
   6   1   9   10.72    0.42
   7   1   9   24.55    0.78
   8   1   9    0.30    0.15
   9   1   9   11.15    0.51
  10   1   9    0.40    0.19
 -10   1  10    1.00    0.19
  -9   1  10   -0.10    0.13
  -8   1  10    1.29    0.17
  -7   1  10    3.14    0.21
   7  -1 -10    3.20    0.21
  -6   1  10   26.91    0.75
   6  -1 -10   27.22    0.72
  -5   1  10    3.72    0.19
   5  -1 -10    3.94    0.18
   5  -1 -10    4.06    0.22
  -4   1  10   49.00    1.20
   4  -1 -10   49.88    1.13
   4  -1 -10   48.75    1.03
  -3   1  10    0.05    0.04
   3  -1 -10    0.00    0.07
   3  -1 -10    0.16    0.06
   2  -1 -10    8.78    0.30
   2  -1 -10    9.09    0.27
   1  -1 -10    5.20    0.23
   1  -1 -10    5.56    0.22
   0   1  10   10.33    0.28
   0  -1 -10   10.29    0.33
   0  -1 -10   10.13    0.32
   1   1  10    9.81    0.30
  -1  -1 -10   10.22    0.32
  -1  -1 -10   10.07    0.31
   2   1  10    0.88    0.11
  -2  -1 -10    0.75    0.10
   3   1  10   -0.03    0.06
  -3  -1 -10    0.03    0.06
   4   1  10    5.23    0.26
   5   1  10   11.58    0.42
   6   1  10   -0.02    0.11
   7   1  10    4.09    0.28
   8   1  10    0.44    0.16
   9   1  10    0.76    0.19
  10   1  10   -0.03    0.16
 -10   1  11   21.42    0.75
  -9   1  11    0.58    0.15
  -8   1  11   31.21    0.90
  -7   1  11    8.75    0.34
   7  -1 -11    8.78    0.35
  -6   1  11   42.77    1.09
   6  -1 -11   41.36    1.03
  -5   1  11    6.31    0.24
   5  -1 -11    6.67    0.24
   5  -1 -11    6.23    0.27
  -4   1  11   94.60    2.22
   4  -1 -11   94.87    2.03
   4  -1 -11   91.74    1.85
   3  -1 -11   64.28    1.31
   2  -1 -11   47.93    1.00
   2  -1 -11   47.26    1.07
   2  -1 -11   47.45    1.09
   1  -1 -11  116.54    2.46
   1  -1 -11  120.53    2.57
   0   1  11   39.77    0.97
   0  -1 -11   40.83    0.92
   0  -1 -11   38.87    0.95
   1   1  11  100.13    2.36
  -1  -1 -11   98.49    2.17
  -1  -1 -11   99.72    2.08
   2   1  11   16.64    0.49
  -2  -1 -11   17.39    0.48
   3   1  11   33.78    0.87
  -3  -1 -11   31.10    0.79
   4   1  11   27.61    0.78
   5   1  11   37.53    1.04
   6   1  11    1.25    0.17
   7   1  11   22.88    0.76
   8   1  11    1.22    0.20
   9   1  11    6.41    0.38
  -9   1  12    0.50    0.15
  -8   1  12    2.85    0.22
  -7   1  12    2.00    0.17
   7  -1 -12    2.09    0.20
  -6   1  12    2.19    0.16
   6  -1 -12    2.04    0.18
  -5   1  12    0.32    0.08
   5  -1 -12    0.39    0.11
   5  -1 -12    0.36    0.09
  -4   1  12    8.51    0.26
   4  -1 -12    8.74    0.32
   4  -1 -12    8.50    0.28
   3  -1 -12    9.01    0.32
   3  -1 -12    8.67    0.29
   2  -1 -12    0.20    0.09
   2  -1 -12    0.20    0.08
   2  -1 -12    0.07    0.09
   2  -1 -12    0.06    0.08
   1  -1 -12   19.79    0.55
   1  -1 -12   19.87    0.53
   0   1  12    0.36    0.06
   0  -1 -12    0.17    0.10
   0  -1 -12    0.46    0.11
   1   1  12   25.01    0.66
  -1  -1 -12   27.11    0.68
  -1  -1 -12   24.56    0.64
   2   1  12    1.51    0.13
  -2  -1 -12    1.39    0.15
   3   1  12    9.75    0.35
  -3  -1 -12   10.31    0.34
   4   1  12    0.63    0.13
   5   1  12    4.79    0.27
   6   1  12    1.73    0.20
   7   1  12    0.56    0.16
   8   1  12    0.44    0.16
   9   1  12    0.23    0.16
  -9   1  13    6.14    0.33
  -8   1  13   13.21    0.48
  -7   1  13   14.30    0.48
   7  -1 -13   14.53    0.50
   6  -1 -13    9.60    0.38
   5  -1 -13   39.13    0.87
   5  -1 -13   37.94    0.96
   4  -1 -13   13.85    0.45
   4  -1 -13   13.96    0.40
   3  -1 -13   72.10    1.64
   3  -1 -13   75.10    1.69
   3  -1 -13   73.91    1.51
   2  -1 -13    1.05    0.14
   2  -1 -13    1.39    0.14
   2  -1 -13    1.03    0.14
   2  -1 -13    1.20    0.13
   1  -1 -13   56.78    1.28
   1  -1 -13   56.99    1.33
   0   1  13    0.49    0.07
   0  -1 -13    0.68    0.12
   0  -1 -13    0.64    0.11
   1   1  13   46.27    1.14
  -1  -1 -13   45.84    1.10
  -1  -1 -13   45.45    1.06
   2   1  13    0.37    0.09
  -2  -1 -13    0.67    0.12
   3   1  13   54.62    1.38
  -3  -1 -13   54.03    1.27
   4   1  13    3.25    0.21
   5   1  13   26.09    0.79
   6   1  13    7.71    0.37
   7   1  13   12.07    0.51
   8   1  13    4.27    0.32
   8  -1 -14   -0.12    0.12
   7  -1 -14    2.25    0.21
   6  -1 -14   -0.02    0.11
   5  -1 -14   13.59    0.46
   5  -1 -14   13.20    0.40
   5  -1 -14   13.19    0.45
   4  -1 -14    0.08    0.10
   4  -1 -14   -0.04    0.09
   4  -1 -14   -0.08    0.07
   3  -1 -14    9.71    0.36
   3  -1 -14    9.73    0.36
   3  -1 -14    9.96    0.33
   3  -1 -14   10.10    0.37
   2  -1 -14    1.82    0.15
   2  -1 -14    1.87    0.18
   2  -1 -14    2.17    0.17
   2  -1 -14    1.71    0.17
   1  -1 -14   21.60    0.59
   1  -1 -14   21.43    0.61
   0   1  14    3.32    0.14
   0  -1 -14    2.81    0.19
   0  -1 -14    3.09    0.20
   1   1  14   11.66    0.35
  -1  -1 -14   11.62    0.40
  -1  -1 -14   10.94    0.38
   2   1  14    1.42    0.14
  -2  -1 -14    1.52    0.16
   3   1  14    5.21    0.25
  -3  -1 -14    5.35    0.26
   4   1  14    1.88    0.19
   5   1  14    0.00    0.11
   6   1  14    1.59    0.20
   7   1  14    0.76    0.19
   8   1  14    1.61    0.23
   8  -1 -15    0.76    0.17
   7  -1 -15   18.67    0.61
   7  -1 -15   18.71    0.59
   6  -1 -15    0.33    0.13
   6  -1 -15    0.44    0.13
   5  -1 -15   32.77    0.89
   5  -1 -15   33.96    0.81
   5  -1 -15   34.49    0.91
   4  -1 -15    1.09    0.15
   4  -1 -15    1.10    0.15
   4  -1 -15    1.05    0.14
   3  -1 -15   13.16    0.45
   3  -1 -15   13.01    0.44
   3  -1 -15   13.26    0.44
   3  -1 -15   13.16    0.40
   2  -1 -15    2.37    0.19
   2  -1 -15    2.30    0.17
   2  -1 -15    2.18    0.18
   2  -1 -15    2.46    0.19
   1  -1 -15   41.20    0.99
   1  -1 -15   40.41    0.99
   1  -1 -15   40.09    1.02
   0  -1 -15    6.40    0.28
   0  -1 -15    5.88    0.29
   1   1  15   37.07    0.95
  -1  -1 -15   37.38    0.95
   2   1  15    6.64    0.27
  -2  -1 -15    6.57    0.30
   3   1  15   17.56    0.55
  -3  -1 -15   17.74    0.54
   4   1  15   14.91    0.52
   5   1  15    1.81    0.20
   6   1  15    6.62    0.36
   7   1  15    1.79    0.23
   7  -1 -16    2.37    0.22
   7  -1 -16    2.56    0.22
   6  -1 -16    0.18    0.12
   6  -1 -16    0.11    0.12
   6  -1 -16    0.22    0.11
   5  -1 -16    6.44    0.32
   5  -1 -16    6.73    0.32
   5  -1 -16    6.48    0.28
   4  -1 -16    0.07    0.12
   4  -1 -16    0.04    0.11
   4  -1 -16    0.12    0.10
   4  -1 -16    0.10    0.12
   3  -1 -16    0.23    0.11
   3  -1 -16    0.01    0.10
   3  -1 -16   -0.04    0.09
   3  -1 -16    0.07    0.10
   2  -1 -16    0.00    0.09
   2  -1 -16   -0.03    0.10
   2  -1 -16    0.01    0.09
   2  -1 -16    0.05    0.10
   1  -1 -16    1.13    0.16
   1  -1 -16    0.95    0.16
   1  -1 -16    1.01    0.14
   0  -1 -16    4.35    0.26
   0  -1 -16    4.91    0.26
   1   1  16    0.68    0.10
  -1  -1 -16    0.97    0.14
   2   1  16    2.79    0.18
  -2  -1 -16    3.02    0.22
   3   1  16    0.26    0.11
   4   1  16    2.69    0.21
   5   1  16   -0.03    0.11
   6   1  16    1.69    0.21
   7  -1 -17   10.97    0.45
   6  -1 -17    1.71    0.21
   6  -1 -17    1.69    0.18
   6  -1 -17    1.70    0.21
   5  -1 -17   16.15    0.55
   5  -1 -17   16.53    0.50
   5  -1 -17   17.54    0.57
   5  -1 -17   17.12    0.56
   4  -1 -17    6.30    0.31
   4  -1 -17    5.93    0.27
   4  -1 -17    6.22    0.31
   4  -1 -17    6.33    0.32
   3  -1 -17   16.50    0.49
   3  -1 -17   16.70    0.55
   3  -1 -17   16.91    0.54
   3  -1 -17   16.94    0.54
   2  -1 -17    3.97    0.24
   2  -1 -17    3.90    0.22
   2  -1 -17    4.13    0.25
   2  -1 -17    4.05    0.25
   1  -1 -17    9.10    0.38
   1  -1 -17    9.56    0.38
   1  -1 -17   11.99    0.41
   0  -1 -17   14.41    0.48
   0  -1 -17   13.96    0.49
  -1  -1 -17    4.78    0.28
   2   1  17   13.88    0.46
  -2  -1 -17   14.63    0.50
   3   1  17    1.27    0.16
   4   1  17   10.06    0.41
   5   1  17    0.39    0.14
   6   1  17    7.24    0.38
   6  -1 -18    0.55    0.15
   6  -1 -18    0.49    0.14
   5  -1 -18    1.31    0.18
   5  -1 -18    1.50    0.17
   5  -1 -18    1.48    0.20
   5  -1 -18    1.25    0.18
   4  -1 -18    2.22    0.22
   4  -1 -18    2.45    0.22
   4  -1 -18    2.31    0.19
   4  -1 -18    2.25    0.21
   3  -1 -18    0.90    0.16
   3  -1 -18    0.93    0.16
   3  -1 -18    0.90    0.15
   3  -1 -18    0.72    0.15
   2  -1 -18    1.40    0.19
   2  -1 -18    1.40    0.18
   2  -1 -18    1.48    0.16
   2  -1 -18    1.41    0.17
   1  -1 -18    0.12    0.13
   1  -1 -18   -0.07    0.11
   1  -1 -18    0.07    0.11
   1  -1 -18    0.12    0.11
   0  -1 -18    5.08    0.29
   0  -1 -18    4.83    0.29
   0  -1 -18    5.08    0.28
  -1  -1 -18    0.74    0.17
   2   1  18    2.34    0.18
  -2  -1 -18    2.14    0.21
   3   1  18    0.15    0.12
   4   1  18    2.32    0.21
   5   1  18   -0.13    0.12
   6  -1 -19    4.78    0.30
   5  -1 -19    6.14    0.30
   5  -1 -19    6.42    0.34
   4  -1 -19   13.22    0.50
   4  -1 -19   12.92    0.44
   4  -1 -19   12.71    0.49
   4  -1 -19   13.19    0.50
   3  -1 -19    3.46    0.25
   3  -1 -19    3.58    0.26
   3  -1 -19    3.91    0.27
   3  -1 -19    3.69    0.23
   2  -1 -19    9.49    0.41
   2  -1 -19    9.65    0.37
   2  -1 -19    9.66    0.40
   2  -1 -19    9.45    0.40
   1  -1 -19    0.44    0.15
   1  -1 -19    0.24    0.12
   1  -1 -19    0.25    0.13
   1  -1 -19    0.30    0.12
   0  -1 -19   11.48    0.44
   0  -1 -19   11.53    0.43
   0  -1 -19   11.77    0.47
  -1  -1 -19    0.69    0.15
  -1  -1 -19    0.52    0.16
  -2  -1 -19    8.25    0.38
   3   1  19   -0.07    0.11
   4   1  19    8.79    0.39
   4  -1 -20    3.22    0.26
   3  -1 -20   -0.18    0.12
   3  -1 -20    0.02    0.12
   3  -1 -20   -0.15    0.12
   3  -1 -20    0.05    0.12
   2  -1 -20    0.76    0.15
   2  -1 -20    0.44    0.16
   2  -1 -20    0.38    0.14
   2  -1 -20    0.74    0.17
   1  -1 -20    0.27    0.12
   1  -1 -20    0.06    0.12
   1  -1 -20    0.13    0.14
   1  -1 -20   -0.02    0.12
   0  -1 -20    1.43    0.19
   0  -1 -20    1.55    0.20
  -1  -1 -20   -0.10    0.13
  -1  -1 -20    0.01    0.11
   4   1  20    1.30    0.19
   1  -1 -21    0.40    0.15
   1  -1 -21    0.47    0.17
   0  -1 -21    5.25    0.31
   1   2 -21    1.10    0.19
   2   2 -21   -0.08    0.13
   0   2 -20    0.07    0.12
   0   2 -20    0.13    0.14
   1   2 -20    6.00    0.33
   1   2 -20    5.48    0.29
   1   2 -20    5.65    0.32
   2   2 -20    1.20    0.17
   2   2 -20    1.23    0.19
   2   2 -20    1.05    0.18
   2   2 -20    1.20    0.19
   3   2 -20    5.65    0.29
   3   2 -20    5.84    0.34
   3   2 -20    5.83    0.33
   3   2 -20    5.95    0.33
   4   2 -20    1.78    0.22
   4   2 -20    1.75    0.22
   4  -2  19    0.19    0.14
   3  -2  19    3.16    0.23
   0   2 -19    0.50    0.15
   0   2 -19    0.20    0.14
   0   2 -19    0.26    0.12
   1   2 -19    5.80    0.32
   1   2 -19    5.50    0.30
   1   2 -19    5.48    0.28
   2   2 -19    2.28    0.21
   2   2 -19    2.47    0.21
   2   2 -19    2.30    0.20
   3   2 -19    3.05    0.24
   3   2 -19    3.05    0.25
   3   2 -19    2.77    0.23
   3   2 -19    3.09    0.22
   4   2 -19    1.78    0.20
   4   2 -19    1.93    0.19
   4   2 -19    2.00    0.21
   4   2 -19    2.07    0.22
   5   2 -19    4.12    0.28
   5   2 -19    3.95    0.27
   5  -2  18    3.05    0.25
   4  -2  18    0.06    0.11
   3  -2  18    6.25    0.30
   2  -2  18   -0.01    0.10
   0   2 -18    5.67    0.29
   0   2 -18    5.40    0.27
   0   2 -18    5.59    0.30
   1   2 -18   11.11    0.41
   1   2 -18   11.33    0.39
   1   2 -18   11.47    0.44
   2   2 -18    4.23    0.27
   2   2 -18    3.96    0.23
   2   2 -18    4.07    0.25
   3   2 -18    5.38    0.29
   3   2 -18    5.55    0.30
   3   2 -18    5.34    0.30
   3   2 -18    5.44    0.26
   4   2 -18    4.70    0.26
   4   2 -18    4.74    0.28
   4   2 -18    4.35    0.28
   4   2 -18    4.68    0.28
   5   2 -18    3.16    0.25
   5   2 -18    3.34    0.23
   5   2 -18    3.30    0.24
   6   2 -18    4.97    0.30
   6  -2  17    0.01    0.15
   5  -2  17    1.84    0.20
   4  -2  17    0.24    0.13
   3  -2  17    7.55    0.33
   2  -2  17    4.75    0.25
  -1   2 -17   11.77    0.41
   1  -2  17   11.88    0.40
   0   2 -17   19.80    0.63
   0   2 -17   20.82    0.60
   1   2 -17    7.41    0.32
   1   2 -17    6.95    0.29
   1   2 -17    7.51    0.34
   2   2 -17    2.31    0.18
   2   2 -17    2.57    0.20
   2   2 -17    2.69    0.21
   3   2 -17    1.55    0.18
   3   2 -17    1.52    0.18
   3   2 -17    1.54    0.16
   3   2 -17    1.52    0.17
   4   2 -17    8.38    0.33
   4   2 -17    8.31    0.37
   4   2 -17    8.64    0.36
   5   2 -17    4.03    0.26
   5   2 -17    3.82    0.26
   5   2 -17    4.01    0.23
   6   2 -17    9.17    0.39
   6   2 -17    8.97    0.38
   6  -2  16    0.91    0.17
   5  -2  16    7.42    0.36
   4  -2  16    2.00    0.20
   3  -2  16    5.00    0.26
   2  -2  16   10.85    0.38
  -1   2 -16    4.98    0.26
   1  -2  16    5.04    0.23
   0   2 -16   12.43    0.42
   0   2 -16   12.01    0.44
   1   2 -16    2.52    0.18
   1   2 -16    2.55    0.21
   1   2 -16    2.44    0.19
   2   2 -16   13.90    0.45
   2   2 -16   13.71    0.47
   2   2 -16   13.62    0.42
   3   2 -16    3.65    0.22
   3   2 -16    3.42    0.20
   3   2 -16    3.59    0.23
   4   2 -16   22.09    0.59
   4   2 -16   21.88    0.65
   4   2 -16   22.36    0.66
   5   2 -16    0.71    0.14
   5   2 -16    0.31    0.13
   5   2 -16    0.54    0.13
   6   2 -16   14.13    0.50
   6   2 -16   14.42    0.49
   7   2 -16    1.03    0.17
   7  -2  15    1.97    0.23
   6  -2  15    1.24    0.18
   5  -2  15    2.16    0.22
   4  -2  15    4.54    0.27
   3  -2  15    5.12    0.26
   2  -2  15   13.75    0.44
  -1   2 -15    5.49    0.26
  -1   2 -15    4.68    0.26
   1  -2  15    5.06    0.23
   0   2 -15   11.19    0.38
   0   2 -15   10.68    0.39
   0  -2  15   10.84    0.34
   1   2 -15    0.98    0.13
   1   2 -15    1.19    0.15
   1   2 -15    1.18    0.14
   2   2 -15   12.42    0.41
   2   2 -15   12.90    0.39
   2   2 -15   12.92    0.44
   3   2 -15    3.61    0.20
   3   2 -15    3.54    0.22
   4   2 -15   12.44    0.40
   4   2 -15   12.61    0.44
   4   2 -15   12.97    0.44
   5   2 -15   -0.07    0.09
   5   2 -15    0.08    0.11
   5   2 -15   -0.02    0.10
   6   2 -15   12.02    0.44
   6   2 -15   12.79    0.44
   7   2 -15    1.63    0.20
   8   2 -15    8.41    0.39
   8  -2  14    1.37    0.21
   7  -2  14    3.56    0.28
   6  -2  14    6.02    0.33
   5  -2  14    7.55    0.35
   4  -2  14   10.08    0.40
   3  -2  14    1.90    0.17
   2  -2  14   24.65    0.69
  -1   2 -14    2.88    0.20
  -1   2 -14    2.98    0.19
   1  -2  14    3.09    0.17
   0   2 -14    9.46    0.33
   0   2 -14    9.87    0.36
   0  -2  14    9.73    0.31
   1   2 -14    0.52    0.10
   1   2 -14    0.52    0.11
   1   2 -14    0.48    0.12
  -1  -2  14    0.63    0.08
   2   2 -14   45.91    1.01
   2   2 -14   45.43    1.07
   2   2 -14   46.06    1.12
   3   2 -14    0.20    0.11
   3   2 -14    0.37    0.10
   4   2 -14   32.96    0.85
   4   2 -14   33.41    0.79
   4   2 -14   34.41    0.87
   5   2 -14    2.28    0.19
   5   2 -14    2.39    0.20
   5   2 -14    2.50    0.18
   6   2 -14   15.00    0.49
   6   2 -14   14.76    0.49
   7   2 -14    4.15    0.26
   8   2 -14    4.82    0.29
   9   2 -14    2.25    0.24
  -9  -2  14    3.02    0.26
   8  -2  13    2.46    0.26
   7  -2  13    4.91    0.32
   6  -2  13    5.55    0.31
   5  -2  13    0.02    0.13
   4  -2  13    1.29    0.16
   3  -2  13    0.65    0.13
   2  -2  13   24.35    0.68
  -1   2 -13    1.68    0.14
  -1   2 -13    1.36    0.14
   1  -2  13    1.29    0.12
   0   2 -13   23.77    0.61
   0   2 -13   24.19    0.66
   0  -2  13   24.03    0.63
   1   2 -13    1.70    0.16
   1   2 -13    1.48    0.14
   1   2 -13    1.53    0.13
  -1  -2  13    1.80    0.11
   2   2 -13   28.41    0.68
   2   2 -13   29.39    0.76
  -2  -2  13   29.35    0.72
   3   2 -13   25.15    0.61
   3   2 -13   24.90    0.68
   4   2 -13    0.67    0.11
   4   2 -13    0.30    0.10
   4   2 -13    0.20    0.09
   5   2 -13   10.31    0.34
   5   2 -13   10.80    0.38
   5   2 -13   10.28    0.37
  -5  -2  13   10.81    0.34
   6   2 -13   18.60    0.56
   6   2 -13   18.42    0.54
  -6  -2  13   18.35    0.55
  -6  -2  13   18.18    0.54
   7   2 -13    4.45    0.26
  -7  -2  13    4.06    0.23
  -7  -2  13    4.13    0.23
   8   2 -13    4.98    0.28
  -8  -2  13    4.95    0.27
   9   2 -13    5.12    0.30
  -9  -2  13    5.42    0.32
   9  -2  12    1.76    0.24
   8  -2  12    3.39    0.29
   7  -2  12    4.35    0.30
   6  -2  12    5.81    0.32
   5  -2  12    0.18    0.12
   4  -2  12   21.91    0.66
   3  -2  12    0.28    0.09
   2  -2  12   23.55    0.65
  -1   2 -12   13.67    0.42
  -1   2 -12   13.48    0.39
   1  -2  12   13.38    0.40
   0   2 -12   34.72    0.83
   0   2 -12   34.98    0.88
   0  -2  12   36.67    0.89
   1   2 -12   17.62    0.45
   1   2 -12   16.82    0.50
   1   2 -12   17.20    0.47
  -1  -2  12   18.01    0.46
   2   2 -12   53.45    1.24
   2   2 -12   54.37    1.12
  -2  -2  12   51.61    1.27
   3   2 -12    6.73    0.25
   3   2 -12    6.64    0.28
  -3  -2  12    6.62    0.22
   4   2 -12   18.56    0.48
   4   2 -12   18.21    0.53
   4   2 -12   18.10    0.52
  -4  -2  12   18.54    0.50
   5   2 -12   13.95    0.44
   5   2 -12   13.49    0.43
  -5  -2  12   14.36    0.42
   6   2 -12   11.31    0.39
   6   2 -12   11.62    0.41
  -6  -2  12   12.19    0.40
  -6  -2  12   11.99    0.40
   7   2 -12   16.75    0.53
  -7  -2  12   17.02    0.54
  -7  -2  12   16.96    0.54
   8   2 -12    3.85    0.25
  -8  -2  12    3.53    0.24
  -8  -2  12    3.46    0.24
   9   2 -12   13.54    0.48
  -9  -2  12   12.79    0.50
   9  -2  11    1.04    0.21
   8  -2  11    8.48    0.43
   7  -2  11    1.22    0.19
   6  -2  11   19.01    0.64
   5  -2  11   -0.08    0.10
   4  -2  11   17.53    0.55
   3  -2  11   -0.10    0.07
   2  -2  11   26.33    0.71
  -1   2 -11    5.19    0.22
  -1   2 -11    4.34    0.19
   1  -2  11    4.23    0.18
   0   2 -11   42.48    1.02
   0   2 -11   43.37    0.97
   0  -2  11   43.15    1.05
   1   2 -11    4.89    0.21
   1   2 -11    5.10    0.20
   1   2 -11    5.05    0.22
  -1  -2  11    4.89    0.17
   2   2 -11   25.92    0.60
   2   2 -11   25.97    0.67
  -2  -2  11   25.69    0.64
   3   2 -11   10.37    0.31
   3   2 -11   10.78    0.35
  -3  -2  11   10.49    0.30
   4   2 -11    5.13    0.24
   4   2 -11    5.28    0.22
   4   2 -11    5.17    0.24
  -4  -2  11    5.60    0.21
   5   2 -11   25.60    0.67
   5   2 -11   25.06    0.67
  -5  -2  11   25.97    0.69
   6   2 -11    8.51    0.33
   6   2 -11    8.39    0.31
  -6  -2  11    8.72    0.32
   7   2 -11    8.65    0.34
  -7  -2  11    8.48    0.34
  -7  -2  11    8.30    0.34
   8   2 -11    1.49    0.18
  -8  -2  11    1.47    0.18
  -8  -2  11    1.44    0.17
  -9  -2  11   11.41    0.46
 -10  -2  11    0.16    0.16
  10  -2  10    3.10    0.31
   9  -2  10    0.13    0.15
   8  -2  10    8.12    0.41
   7  -2  10    0.31    0.14
   6  -2  10   18.27    0.61
   5  -2  10   10.92    0.41
   4  -2  10   63.79    1.61
   3  -2  10    8.02    0.30
   2  -2  10   32.30    0.84
  -1   2 -10   36.49    0.86
  -1   2 -10   35.87    0.81
   1  -2  10   35.43    0.90
   0   2 -10   77.93    1.71
   0   2 -10   77.30    1.63
   0  -2  10   77.38    1.84
   1   2 -10   17.17    0.48
   1   2 -10   17.39    0.43
  -1  -2  10   18.10    0.45
   2   2 -10   25.20    0.65
   2   2 -10   26.25    0.59
  -2  -2  10   26.31    0.64
   3   2 -10   39.22    0.84
   3   2 -10   38.40    0.92
  -3  -2  10   39.34    0.96
   4   2 -10   29.61    0.74
   4   2 -10   30.36    0.68
   4   2 -10   30.29    0.74
  -4  -2  10   30.27    0.77
   5   2 -10   28.30    0.72
   5   2 -10   29.29    0.73
  -5  -2  10   29.38    0.77
   6   2 -10    1.80    0.15
   6   2 -10    1.93    0.17
  -6  -2  10    1.91    0.16
   7   2 -10   29.00    0.75
  -7  -2  10   28.22    0.81
  -7  -2  10   27.89    0.80
   8   2 -10    0.09    0.11
  -8  -2  10   -0.04    0.11
  -8  -2  10    0.05    0.11
  -9  -2  10   15.40    0.57
 -10  -2  10    0.08    0.15
  10  -2   9    4.75    0.36
   9  -2   9    0.47    0.16
   8  -2   9   15.26    0.58
   7  -2   9    1.57    0.20
   6  -2   9   23.03    0.72
   4  -2   9   12.76    0.43
   3  -2   9   35.85    0.94
   2  -2   9   17.12    0.48
  -1   2  -9   11.74    0.32
  -1   2  -9   11.16    0.34
   1  -2   9   11.27    0.33
   0   2  -9  119.97    2.58
   0   2  -9  122.56    2.47
   0  -2   9  117.88    2.82
   0  -2   9  122.79    2.84
   1   2  -9   62.55    1.26
   1   2  -9   62.65    1.40
  -1  -2   9   59.84    1.48
  -1  -2   9   66.57    1.50
   2   2  -9   50.61    1.14
   2   2  -9   50.79    1.03
  -2  -2   9   54.46    1.22
  -2  -2   9   45.38    1.19
   3   2  -9   65.48    1.32
   3   2  -9   65.18    1.45
  -3  -2   9   66.22    1.57
   4   2  -9    7.89    0.28
   4   2  -9    8.68    0.28
   4   2  -9    8.74    0.26
  -4  -2   9    8.54    0.28
   5   2  -9   48.05    1.12
   5   2  -9   49.22    1.12
  -5  -2   9   48.80    1.22
   6   2  -9    2.58    0.19
   6   2  -9    3.07    0.17
  -6  -2   9    3.04    0.18
   7   2  -9   23.13    0.63
  -7  -2   9   23.12    0.69
  -7  -2   9   23.34    0.70
   8   2  -9    0.09    0.11
  -8  -2   9   -0.11    0.10
  -8  -2   9   -0.07    0.10
  -9  -2   9   13.69    0.52
 -10  -2   9    0.98    0.19
  11  -2   8    0.06    0.16
  10  -2   8    6.62    0.40
   9  -2   8    0.08    0.12
   8  -2   8   11.25    0.47
   7  -2   8    6.06    0.32
   6  -2   8   15.37    0.53
   5  -2   8   18.39    0.57
  -4   2  -8   14.72    0.47
   4  -2   8   14.64    0.46
  -3   2  -8   48.41    1.22
   3  -2   8   48.75    1.22
  -2   2  -8   40.44    1.02
   2  -2   8   41.87    1.03
  -1   2  -8   95.93    2.00
  -1   2  -8   98.23    2.10
   1  -2   8  100.06    2.32
   0   2  -8   19.88    0.47
   0   2  -8   18.92    0.50
   0  -2   8   20.08    0.50
   1   2  -8   66.52    1.29
   1   2  -8   64.77    1.43
  -1  -2   8   61.93    1.54
  -1  -2   8   67.94    1.55
   2   2  -8    8.68    0.27
   2   2  -8    8.74    0.24
  -2  -2   8    8.41    0.24
  -2  -2   8    8.14    0.24
   3   2  -8  131.37    2.52
   3   2  -8  130.32    2.78
  -3  -2   8  132.49    3.08
   4   2  -8    0.66    0.09
   4   2  -8    0.72    0.09
  -4  -2   8    0.70    0.09
   5   2  -8   53.89    1.20
   5   2  -8   53.22    1.20
  -5  -2   8   53.33    1.34
   6   2  -8    1.61    0.16
  -6  -2   8    1.42    0.15
   7   2  -8   38.36    0.91
  -7  -2   8   35.99    1.01
  -7  -2   8   36.33    1.01
   8   2  -8    5.41    0.27
  -8  -2   8    5.68    0.30
  -8  -2   8    5.61    0.30
  -9  -2   8   15.48    0.56
  -9  -2   8   15.43    0.56
 -10  -2   8    4.13    0.31
  10  -2   7    2.92    0.29
   9  -2   7    2.50    0.26
   8  -2   7   12.24    0.50
  -7   2  -7   16.41    0.59
   7  -2   7   16.58    0.57
  -6   2  -7   20.96    0.66
   6  -2   7   20.48    0.65
  -5   2  -7   21.04    0.64
   5  -2   7   21.01    0.63
  -4   2  -7   15.77    0.48
   4  -2   7   15.26    0.48
  -3   2  -7   79.79    1.94
   3  -2   7   80.24    1.94
  -2   2  -7   19.13    0.52
   2  -2   7   19.70    0.53
  -1   2  -7  117.66    2.41
   1  -2   7  121.94    2.82
   0   2  -7   27.06    0.65
   0   2  -7   28.17    0.62
   0  -2   7   27.45    0.68
   1   2  -7   80.31    1.74
   1   2  -7   82.15    1.57
  -1  -2   7   80.23    1.90
  -1  -2   7   80.26    1.90
   2   2  -7    6.89    0.22
  -2  -2   7    6.92    0.20
  -2  -2   7    7.04    0.21
   3   2  -7   26.55    0.57
   3   2  -7   26.03    0.62
  -3  -2   7   25.96    0.66
   4   2  -7   14.25    0.39
   4   2  -7   14.95    0.40
  -4  -2   7   14.46    0.42
   5   2  -7   60.88    1.34
  -5  -2   7   61.29    1.51
   6   2  -7   18.73    0.51
  -6  -2   7   18.54    0.56
   7   2  -7   50.54    1.14
  -7  -2   7   48.38    1.30
  -7  -2   7   49.18    1.31
  -8  -2   7    2.09    0.19
  -8  -2   7    2.04    0.19
  -9  -2   7    3.98    0.27
  -9  -2   7    4.19    0.28
 -10  -2   7    9.50    0.46
  10  -2   6    2.99    0.29
  -9   2  -6    6.22    0.38
   9  -2   6    6.44    0.37
  -8   2  -6    2.35    0.22
   8  -2   6    2.41    0.22
  -7   2  -6   32.90    0.97
   7  -2   6   33.29    0.96
  -6   2  -6    5.89    0.30
   6  -2   6    6.27    0.29
  -5   2  -6   77.72    1.94
   5  -2   6   77.89    1.93
  -3   2  -6  225.39    5.19
   3  -2   6  218.86    5.18
  -2   2  -6   36.27    0.91
   2  -2   6   36.07    0.90
  -1   2  -6  109.89    2.52
  -1   2  -6  104.32    2.16
   1  -2   6  107.52    2.52
   0   2  -6   30.41    0.71
   0  -2   6   32.07    0.76
   1   2  -6  110.06    2.07
   1   2  -6  107.65    2.29
  -1  -2   6  111.71    2.56
  -1  -2   6  104.38    2.53
   2   2  -6    2.39    0.11
  -2  -2   6    2.37    0.10
   3   2  -6   80.01    1.71
   3   2  -6   79.61    1.55
  -3  -2   6   80.60    1.91
   4   2  -6   20.80    0.51
  -4  -2   6   19.74    0.55
   5   2  -6   72.35    1.56
  -5  -2   6   72.72    1.78
   6   2  -6   21.04    0.54
  -6  -2   6   20.37    0.61
   7   2  -6   29.02    0.74
  -7  -2   6   30.70    0.87
  -7  -2   6   30.89    0.87
  -8  -2   6   16.64    0.57
  -8  -2   6   16.95    0.57
  -9  -2   6    5.03    0.30
  -9  -2   6    5.20    0.31
 -10  -2   6    7.12    0.39
 -11  -2   6   -0.02    0.14
 -10   2  -5    1.67    0.23
  10  -2   5    1.61    0.22
  -9   2  -5   12.34    0.53
   9  -2   5   11.88    0.49
  -8   2  -5    3.55    0.28
   8  -2   5    3.56    0.26
  -7   2  -5   22.38    0.72
   7  -2   5   22.35    0.69
  -6   2  -5    4.47    0.25
   6  -2   5    4.57    0.25
  -5   2  -5   34.95    0.96
   5  -2   5   36.46    0.96
  -4   2  -5   20.42    0.59
   4  -2   5   20.51    0.58
  -3   2  -5   61.56    1.54
   3  -2   5   64.72    1.54
  -2   2  -5  150.49    3.60
   2  -2   5  157.25    3.60
  -1   2  -5  127.12    2.94
  -1   2  -5  123.68    2.51
   1  -2   5  125.30    2.93
   0   2  -5  130.03    2.82
   0  -2   5  140.84    3.18
   1   2  -5  161.11    3.04
   1   2  -5  161.36    3.37
  -1  -2   5  163.95    3.80
   2   2  -5    9.20    0.25
   2   2  -5    9.37    0.23
  -2  -2   5    9.03    0.26
   3   2  -5   58.00    1.27
  -3  -2   5   59.81    1.42
   4   2  -5    4.80    0.18
  -4  -2   5    5.21    0.20
   5   2  -5   72.10    1.53
  -5  -2   5   71.13    1.76
   6   2  -5   81.58    1.74
  -6  -2   5   81.20    2.01
  -7  -2   5    5.44    0.28
  -7  -2   5    5.64    0.28
  -8  -2   5   30.96    0.91
  -8  -2   5   30.80    0.91
  -9  -2   5    0.99    0.17
  -9  -2   5    0.96    0.17
 -10  -2   5   10.08    0.48
 -11  -2   5    0.17    0.16
 -11   2  -4    7.45    0.46
 -10   2  -4    2.02    0.24
  -9   2  -4   18.00    0.67
   9  -2   4   17.69    0.63
  -8   2  -4    5.10    0.31
   8  -2   4    4.68    0.29
  -7   2  -4   42.74    1.19
   7  -2   4   43.27    1.17
  -6   2  -4    1.41    0.16
   6  -2   4    1.56    0.16
  -5   2  -4   76.98    1.93
   5  -2   4   79.25    1.92
   4  -2   4    0.14    0.06
  -3   2  -4   83.02    1.95
   3  -2   4   78.90    1.94
  -2   2  -4    1.36    0.09
   2  -2   4    1.23    0.08
  -1   2  -4   27.22    0.67
  -1   2  -4   26.66    0.56
   1  -2   4   26.56    0.66
   0   2  -4   94.37    2.04
   0  -2   4  101.22    2.31
   1   2  -4  102.50    1.93
   1   2  -4  102.63    2.14
  -1  -2   4  100.91    2.40
   2   2  -4  157.37    3.24
   2   2  -4  156.59    2.93
  -2  -2   4  154.15    3.64
   3   2  -4   79.98    1.89
  -3  -2   4   80.14    1.91
   4   2  -4  156.64    3.23
   4   2  -4  159.21    3.71
  -4  -2   4  159.79    3.73
   5   2  -4   38.86    0.86
   5   2  -4   37.68    0.97
  -5  -2   4   38.78    1.00
   6   2  -4   38.80    0.89
  -6  -2   4   39.58    1.05
  -6  -2   4   39.29    1.05
  -7  -2   4    0.01    0.10
  -7  -2   4   -0.05    0.10
  -8  -2   4   15.65    0.55
  -8  -2   4   15.75    0.55
  -9  -2   4    0.12    0.13
 -10  -2   4   12.59    0.54
 -11  -2   4    0.44    0.18
 -11   2  -3   10.52    0.54
 -10   2  -3    0.04    0.14
  -9   2  -3   14.64    0.58
   9  -2   3   14.24    0.55
  -8   2  -3   -0.21    0.12
   8  -2   3    0.04    0.12
  -7   2  -3   38.99    1.09
   7  -2   3   37.94    1.06
  -6   2  -3    3.71    0.24
   6  -2   3    3.69    0.22
  -5   2  -3   57.68    1.48
   5  -2   3   59.22    1.47
  -4   2  -3    6.51    0.25
   4  -2   3    5.73    0.23
  -3   2  -3  265.08    6.13
   3  -2   3  262.62    6.12
  -2   2  -3  253.96    5.99
   2  -2   3  262.92    6.03
  -1   2  -3  293.26    6.66
   1  -2   3  279.01    6.67
   0   2  -3    3.88    0.12
   0  -2   3    4.09    0.12
   1   2  -3  248.80    5.25
   1   2  -3  249.13    4.68
  -1  -2   3  257.51    5.89
   2   2  -3   75.42    1.73
   2   2  -3   72.62    1.54
  -2  -2   3   71.83    1.74
   3   2  -3   23.66    0.53
   3   2  -3   22.91    0.59
  -3  -2   3   23.89    0.61
   4   2  -3    5.60    0.18
   4   2  -3    5.16    0.20
  -4  -2   3    5.34    0.21
   5   2  -3   11.19    0.30
   5   2  -3   10.26    0.34
  -5  -2   3   10.18    0.35
   6   2  -3   56.43    1.39
  -6  -2   3   53.72    1.42
  -6  -2   3   55.93    1.42
  -7  -2   3    0.92    0.14
  -7  -2   3    0.98    0.15
  -8  -2   3   30.83    0.91
  -8  -2   3   30.96    0.91
  -9  -2   3    0.50    0.15
 -10  -2   3    5.64    0.36
 -11  -2   3    1.97    0.26
 -11   2  -2    9.27    0.50
 -10   2  -2   -0.13    0.14
  -9   2  -2   12.72    0.53
  -8   2  -2    0.10    0.13
   8  -2   2    0.27    0.12
  -7   2  -2   36.92    1.04
   7  -2   2   36.45    1.02
  -6   2  -2   26.31    0.77
   6  -2   2   26.36    0.75
  -5   2  -2   50.36    1.29
   5  -2   2   49.72    1.27
  -4   2  -2  109.58    2.62
   4  -2   2  108.78    2.60
  -3   2  -2   36.97    0.94
   3  -2   2   37.38    0.93
  -2   2  -2  407.02    9.45
   2  -2   2  402.74    9.53
  -1   2  -2  185.12    4.37
   1  -2   2  191.14    4.39
   0   2  -2  149.75    3.60
   0   2  -2  155.98    2.89
   0  -2   2  154.94    3.60
   1   2  -2  228.11    4.43
   1   2  -2  203.63    4.89
  -1  -2   2  196.44    4.86
   2   2  -2  377.67    7.77
   2   2  -2  360.04    8.57
  -2  -2   2  371.01    8.59
   3   2  -2   12.84    0.30
   3   2  -2   12.05    0.35
  -3  -2   2   13.41    0.37
   4   2  -2  122.04    2.42
   4   2  -2  115.98    2.78
  -4  -2   2  115.93    2.80
   5   2  -2    4.92    0.21
  -5  -2   2    5.89    0.24
   6   2  -2   25.34    0.69
  -6  -2   2   24.00    0.71
  -6  -2   2   24.48    0.72
  -7  -2   2    1.33    0.17
  -7  -2   2    1.29    0.16
  -8  -2   2   14.46    0.53
  -8  -2   2   14.41    0.53
  -9  -2   2    5.76    0.34
 -10  -2   2   15.49    0.62
 -11  -2   2    2.75    0.29
 -11   2  -1    4.49    0.35
 -10   2  -1    1.53    0.23
  -9   2  -1   13.76    0.56
  -8   2  -1   24.57    0.79
   8  -2   1   24.42    0.75
  -7   2  -1   34.03    1.00
   7  -2   1   36.48    0.98
  -6   2  -1   41.56    1.09
   6  -2   1   38.85    1.06
  -5   2  -1   27.08    0.76
   5  -2   1   26.99    0.74
  -4   2  -1   31.18    0.83
   4  -2   1   31.50    0.81
  -3   2  -1   26.24    0.67
   3  -2   1   24.80    0.65
  -2   2  -1   68.06    1.61
   2  -2   1   67.24    1.61
  -1   2  -1   54.50    1.30
   1  -2   1   54.68    1.30
   0   2  -1  471.53   10.85
   0   2  -1  455.77    8.79
   0  -2   1  450.53   10.81
   1   2  -1   20.46    0.51
  -1  -2   1   21.41    0.52
   2   2  -1   28.08    0.68
   2   2  -1   26.75    0.61
  -2  -2   1   27.69    0.69
   3   2  -1    0.04    0.03
   3   2  -1    0.13    0.04
   4   2  -1   27.71    0.60
   4   2  -1   27.56    0.72
  -4  -2   1   27.67    0.73
   5   2  -1    0.11    0.06
  -5  -2   1    0.14    0.07
   6   2  -1   73.53    1.77
  -6  -2   1   69.63    1.78
  -6  -2   1   70.10    1.78
   7   2  -1    2.46    0.19
  -7  -2   1    2.41    0.20
  -7  -2   1    2.38    0.20
  -8  -2   1   70.32    1.83
  -8  -2   1   70.09    1.83
  -9  -2   1    6.12    0.35
 -10  -2   1    4.63    0.33
 -11  -2   1    3.92    0.31
 -11   2   0    5.35    0.38
 -10   2   0    3.13    0.27
  -9   2   0   17.70    0.65
  -8   2   0   18.01    0.63
  -7   2   0   37.46    1.05
   7  -2   0   37.48    1.02
  -6   2   0   80.02    1.99
   6  -2   0   79.30    1.96
  -5   2   0   36.21    0.96
   5  -2   0   36.55    0.95
  -4   2   0   66.41    1.62
   4  -2   0   65.72    1.60
  -3   2   0    9.84    0.30
   3  -2   0   10.28    0.30
  -2   2   0  187.34    4.34
   2  -2   0  185.16    4.33
  -1   2   0   37.08    0.89
   1  -2   0   37.01    0.89
   0   2   0   33.77    0.79
   0  -2   0   30.25    0.78
   1   2   0   35.64    0.88
  -1  -2   0   37.72    0.89
   2   2   0  193.51    4.39
   2   2   0  188.82    3.88
  -2  -2   0  183.65    4.38
   3   2   0    9.58    0.29
  -3  -2   0    9.96    0.30
   4   2   0   64.98    1.64
  -4  -2   0   70.52    1.66
   5   2   0   38.47    0.96
  -5  -2   0   35.34    0.96
  -5  -2   0   35.75    0.96
   6   2   0   80.56    1.99
  -6  -2   0   80.85    2.02
  -6  -2   0   81.61    2.02
   7   2   0   36.38    0.99
  -7  -2   0   36.42    1.02
  -7  -2   0   36.02    1.02
  -8  -2   0   18.52    0.63
  -8  -2   0   18.00    0.63
  -9  -2   0   18.77    0.67
 -10  -2   0    3.08    0.27
 -11  -2   0    5.11    0.37
 -11   2   1    3.88    0.33
 -10   2   1    4.29    0.31
  -9   2   1    5.83    0.35
  -8   2   1   70.66    1.85
  -7   2   1    2.18    0.21
   7  -2  -1    2.41    0.19
  -6   2   1   69.81    1.78
   6  -2  -1   72.18    1.76
  -5   2   1    0.19    0.08
   5  -2  -1    0.40    0.07
  -4   2   1   28.09    0.74
   4  -2  -1   27.91    0.73
  -3   2   1    0.01    0.03
   3  -2  -1    0.12    0.04
  -2   2   1   28.59    0.69
   2  -2  -1   27.07    0.68
  -1   2   1   21.11    0.53
   1  -2  -1   21.16    0.42
   1  -2  -1   21.50    0.52
   0   2   1  444.42   10.85
   0  -2  -1  477.55   10.94
   1   2   1   51.98    1.26
  -1  -2  -1   54.01    1.27
   2   2   1   63.66    1.52
  -2  -2  -1   63.86    1.52
   3   2   1   27.52    0.69
  -3  -2  -1   25.89    0.69
   4   2   1   31.14    0.81
  -4  -2  -1   31.04    0.82
   5   2   1   26.80    0.74
  -5  -2  -1   27.81    0.76
  -5  -2  -1   26.95    0.76
   6   2   1   39.76    1.05
  -6  -2  -1   39.44    1.06
  -6  -2  -1   39.94    1.07
   7   2   1   35.62    0.97
  -7  -2  -1   35.19    0.99
  -7  -2  -1   34.34    0.99
   8   2   1   25.08    0.76
  -8  -2  -1   24.64    0.79
  -9  -2  -1   13.41    0.54
 -10  -2  -1    1.79    0.24
 -11  -2  -1    4.49    0.35
 -11   2   2    2.96    0.30
 -10   2   2   15.53    0.62
  -9   2   2    6.50    0.36
  -8   2   2   14.12    0.53
  -7   2   2    1.23    0.17
  -6   2   2   25.04    0.73
   6  -2  -2   25.56    0.71
  -5   2   2    4.98    0.22
   5  -2  -2    5.18    0.21
  -4   2   2  117.62    2.80
   4  -2  -2  118.22    2.78
  -3   2   2   12.75    0.37
   3  -2  -2   13.47    0.36
  -2   2   2  376.14    8.91
   2  -2  -2  385.14    7.18
   2  -2  -2  387.16    8.96
  -1   2   2  230.93    5.30
   1  -2  -2  216.07    5.24
   0   2   2  166.88    3.89
   0  -2  -2  174.07    3.38
   0  -2  -2  152.60    3.25
   0  -2  -2  163.37    3.87
   1   2   2  190.08    4.52
  -1  -2  -2  195.42    4.51
  -1  -2  -2  195.62    4.10
   2   2   2  408.01    9.51
  -2  -2  -2  397.87    9.61
  -2  -2  -2  425.21    8.64
   3   2   2   36.76    0.94
  -3  -2  -2   38.43    0.95
   4   2   2  108.71    2.69
  -4  -2  -2  113.45    2.71
  -4  -2  -2  118.12    2.72
   5   2   2   51.07    1.29
  -5  -2  -2   51.82    1.31
  -5  -2  -2   50.50    1.31
   6   2   2   25.97    0.73
  -6  -2  -2   24.58    0.73
  -6  -2  -2   24.59    0.73
   7   2   2   37.88    1.03
  -7  -2  -2   37.19    1.05
  -7  -2  -2   37.81    1.05
   8   2   2    0.18    0.11
  -8  -2  -2    0.17    0.13
  -9  -2  -2   13.26    0.54
 -10  -2  -2   -0.10    0.15
 -11  -2  -2    9.34    0.50
 -11   2   3    1.61    0.24
 -10   2   3    5.50    0.35
  -9   2   3    0.34    0.15
  -8   2   3   29.88    0.90
  -7   2   3    0.69    0.14
  -6   2   3   54.38    1.40
  -5   2   3   11.68    0.39
   5  -2  -3   12.32    0.37
  -4   2   3    5.82    0.22
   4  -2  -3    5.24    0.20
  -3   2   3   24.83    0.63
   3  -2  -3   23.59    0.61
  -2   2   3   74.96    1.77
   2  -2  -3   74.86    1.42
   2  -2  -3   74.62    1.76
  -1   2   3  276.19    6.41
   1  -2  -3  265.54    5.44
   0   2   3    4.25    0.12
   0  -2  -3    4.18    0.12
   1   2   3  300.96    7.01
  -1  -2  -3  303.16    6.11
  -1  -2  -3  291.61    6.96
   2   2   3  255.13    5.98
  -2  -2  -3  262.28    5.36
  -2  -2  -3  256.92    5.98
   3   2   3  272.68    6.30
  -3  -2  -3  272.70    6.31
  -3  -2  -3  269.35    6.31
   4   2   3    6.27    0.24
  -4  -2  -3    6.14    0.24
  -4  -2  -3    6.36    0.25
   5   2   3   56.71    1.42
  -5  -2  -3   56.22    1.42
  -5  -2  -3   55.76    1.42
   6   2   3    3.94    0.22
  -6  -2  -3    4.24    0.23
  -6  -2  -3    4.03    0.23
   7   2   3   37.93    1.05
  -7  -2  -3   38.09    1.07
   8   2   3    0.08    0.11
  -8  -2  -3    0.04    0.13
   9   2   3   13.96    0.53
  -9  -2  -3   14.59    0.57
 -10  -2  -3    0.15    0.16
 -11  -2  -3    9.95    0.52
 -11   2   4    0.58    0.18
 -10   2   4   12.60    0.54
  -9   2   4    0.14    0.12
  -8   2   4   16.47    0.57
  -7   2   4    0.09    0.10
  -6   2   4   38.95    1.04
  -5   2   4   38.49    0.99
   5  -2  -4   36.93    0.95
  -4   2   4  157.09    3.71
   4  -2  -4  159.06    3.70
  -3   2   4   81.40    1.95
   3  -2  -4   84.32    1.57
   3  -2  -4   81.61    1.93
   3  -2  -4   80.60    1.71
  -2   2   4  162.94    3.79
   2  -2  -4  161.58    3.03
   2  -2  -4  162.38    3.30
  -1   2   4  111.77    2.65
  -1   2   4  112.29    2.66
   1  -2  -4  113.01    2.30
   0   2   4  101.25    2.36
   0  -2  -4   97.25    2.02
   0  -2  -4  101.81    2.05
   1   2   4   26.07    0.65
  -1  -2  -4   26.29    0.65
   2   2   4    1.28    0.09
  -2  -2  -4    1.55    0.09
  -2  -2  -4    1.70    0.09
   3   2   4   83.49    2.02
  -3  -2  -4   84.82    2.02
  -3  -2  -4   84.71    2.03
   4   2   4    0.05    0.06
  -4  -2  -4    0.00    0.05
  -4  -2  -4    0.02    0.05
   5   2   4   79.36    1.96
  -5  -2  -4   80.18    1.97
  -5  -2  -4   79.98    1.97
   6   2   4    1.52    0.16
   7   2   4   45.15    1.22
  -7  -2  -4   45.53    1.25
   8   2   4    5.03    0.29
  -8  -2  -4    4.83    0.31
   9   2   4   18.77    0.66
  -9  -2  -4   18.45    0.68
 -10  -2  -4    2.03    0.24
 -11  -2  -4    7.47    0.45
 -11   2   5    0.16    0.16
 -10   2   5   10.24    0.47
  -9   2   5    0.74    0.16
  -8   2   5   30.63    0.91
  -7   2   5    5.29    0.28
  -6   2   5   80.63    1.99
  -5   2   5   70.43    1.73
  -4   2   5    5.32    0.21
   4  -2  -5    5.67    0.21
   4  -2  -5    4.96    0.18
  -3   2   5   59.02    1.41
   3  -2  -5   58.41    1.25
   3  -2  -5   58.10    1.14
  -2   2   5   10.06    0.27
  -2   2   5    9.85    0.27
   2  -2  -5   10.10    0.24
   2  -2  -5    9.65    0.27
  -1   2   5  173.52    4.09
  -1   2   5  176.58    4.13
   1  -2  -5  174.26    3.52
   1  -2  -5  168.90    3.46
   0   2   5  139.01    3.24
   0  -2  -5  140.27    2.81
   0  -2  -5  134.30    2.76
   1   2   5  125.03    2.91
  -1  -2  -5  125.13    2.91
  -1  -2  -5  123.52    2.91
   2   2   5  161.18    3.60
  -2  -2  -5  151.62    3.19
  -2  -2  -5  151.41    3.58
  -2  -2  -5  148.62    3.57
   3   2   5   67.00    1.57
  -3  -2  -5   59.88    1.36
  -3  -2  -5   64.14    1.56
  -3  -2  -5   64.67    1.56
   4   2   5   21.41    0.59
  -4  -2  -5   20.02    0.58
  -4  -2  -5   20.01    0.58
   5   2   5   35.36    0.96
  -5  -2  -5   36.90    0.98
   6   2   5    4.85    0.25
  -6  -2  -5    5.05    0.27
   7   2   5   22.67    0.70
  -7  -2  -5   22.09    0.71
   8   2   5    4.00    0.26
  -8  -2  -5    3.87    0.28
   9   2   5   11.73    0.49
  -9  -2  -5   12.28    0.52
  10   2   5    1.74    0.22
 -10  -2  -5    1.58    0.24
 -10   2   6    7.01    0.39
  -9   2   6    5.47    0.32
  -8   2   6   17.19    0.59
  -7   2   6   28.96    0.83
  -6   2   6   20.74    0.61
  -5   2   6   73.94    1.80
  -4   2   6   22.19    0.58
   4  -2  -6   20.37    0.47
   4  -2  -6   21.87    0.55
  -3   2   6   82.15    1.96
   3  -2  -6   84.05    1.75
   3  -2  -6   82.07    1.59
  -2   2   6    2.86    0.10
  -2   2   6    2.65    0.10
   2  -2  -6    2.30    0.12
   2  -2  -6    2.62    0.11
  -1   2   6  115.33    2.73
  -1   2   6  115.74    2.71
   1  -2  -6  111.53    2.31
   0   2   6   32.16    0.77
   0  -2  -6   31.43    0.70
   1   2   6  113.08    2.63
  -1  -2  -6  110.74    2.36
   2   2   6   36.48    0.91
  -2  -2  -6   36.43    0.82
  -2  -2  -6   36.49    0.91
   3   2   6  224.85    5.10
  -3  -2  -6  209.11    5.08
  -3  -2  -6  220.39    4.52
   4   2   6    3.31    0.18
  -4  -2  -6    3.41    0.19
   5   2   6   74.20    1.87
  -5  -2  -6   76.75    1.89
   6   2   6    5.95    0.29
  -6  -2  -6    6.13    0.30
   7   2   6   32.83    0.94
  -7  -2  -6   31.83    0.95
   8   2   6    2.41    0.22
  -8  -2  -6    2.33    0.22
   9   2   6    6.55    0.37
  10   2   6    2.95    0.29
 -10   2   7    9.31    0.45
  -9   2   7    4.13    0.29
  -8   2   7    2.23    0.20
  -7   2   7   48.15    1.27
  -6   2   7   19.36    0.58
  -5   2   7   61.80    1.53
   5  -2  -7   62.79    1.38
  -4   2   7   15.09    0.43
   4  -2  -7   14.80    0.36
   4  -2  -7   15.62    0.43
  -3   2   7   27.43    0.69
  -3   2   7   28.00    0.68
   3  -2  -7   26.99    0.59
   3  -2  -7   27.55    0.66
  -2   2   7    7.75    0.21
  -2   2   7    7.35    0.21
   2  -2  -7    7.79    0.22
   2  -2  -7    7.71    0.24
  -1   2   7   84.89    2.02
  -1   2   7   84.56    2.01
   1  -2  -7   84.08    1.74
   1  -2  -7   83.56    1.76
   0   2   7   29.05    0.69
   0   2   7   27.95    0.69
   0  -2  -7   27.66    0.64
   1   2   7  126.34    2.96
   2   2   7   19.93    0.53
  -2  -2  -7   19.53    0.49
  -2  -2  -7   19.64    0.52
   3   2   7   81.91    1.98
  -3  -2  -7   82.64    1.98
  -3  -2  -7   81.30    1.75
   4   2   7   16.02    0.49
  -4  -2  -7   16.05    0.49
   5   2   7   20.08    0.61
  -5  -2  -7   19.95    0.61
   6   2   7   21.65    0.67
  -6  -2  -7   21.72    0.68
   7   2   7   15.65    0.55
   8   2   7   12.04    0.49
   9   2   7    2.09    0.24
  10   2   7    2.53    0.28
  11   2   7    0.35    0.19
 -10   2   8    4.14    0.30
  -9   2   8   15.69    0.58
  -8   2   8    5.98    0.31
  -7   2   8   35.98    0.99
  -6   2   8    1.85    0.16
  -5   2   8   53.14    1.34
   5  -2  -8   54.55    1.23
  -4   2   8    0.64    0.09
   4  -2  -8    0.73    0.08
   4  -2  -8    0.68    0.10
  -3   2   8  136.57    3.15
   3  -2  -8  134.21    2.79
   3  -2  -8  131.27    2.55
  -2   2   8    8.84    0.24
  -2   2   8    8.88    0.23
   2  -2  -8    8.71    0.27
  -1   2   8   69.79    1.66
  -1   2   8   69.59    1.65
   1  -2  -8   68.14    1.47
   1  -2  -8   68.70    1.46
   0   2   8   20.37    0.51
   0   2   8   20.33    0.51
   0  -2  -8   20.00    0.50
   1   2   8  103.34    2.42
  -1  -2  -8  101.72    2.19
   2   2   8   40.27    1.01
  -2  -2  -8   40.77    0.92
  -2  -2  -8   40.17    1.00
   3   2   8   49.13    1.24
  -3  -2  -8   50.02    1.11
  -3  -2  -8   50.04    1.24
   4   2   8   14.03    0.45
   5   2   8   17.97    0.57
   6   2   8   15.65    0.53
   7   2   8    5.95    0.31
   8   2   8   11.39    0.47
   9   2   8    0.25    0.15
  10   2   8    6.66    0.40
  11   2   8   -0.21    0.15
 -10   2   9    0.90    0.18
  -9   2   9   13.97    0.54
  -8   2   9   -0.15    0.11
  -7   2   9   22.72    0.68
  -6   2   9    2.32    0.19
   6  -2  -9    2.69    0.20
  -5   2   9   47.28    1.20
   5  -2  -9   47.96    1.11
   5  -2  -9   48.12    1.00
  -4   2   9    8.58    0.27
   4  -2  -9    8.94    0.31
   4  -2  -9    8.76    0.26
  -3   2   9   66.79    1.57
   3  -2  -9   65.51    1.32
   3  -2  -9   65.96    1.45
   2  -2  -9   54.52    1.21
  -1   2   9   67.56    1.57
  -1   2   9   64.85    1.57
   1  -2  -9   65.63    1.42
   1  -2  -9   64.89    1.40
   0   2   9  132.42    3.01
   0   2   9  127.85    3.00
   0  -2  -9  124.57    2.62
   1   2   9   11.41    0.33
  -1  -2  -9   12.40    0.35
  -1  -2  -9   11.49    0.34
   2   2   9   17.73    0.49
  -2  -2  -9   17.30    0.47
   3   2   9   36.69    0.95
  -3  -2  -9   35.96    0.85
   4   2   9   12.92    0.43
   5   2   9    0.68    0.13
   6   2   9   23.49    0.73
   7   2   9    1.56    0.19
   8   2   9   14.73    0.56
   9   2   9    0.46    0.17
  10   2   9    4.53    0.35
 -10   2  10    0.11    0.14
  -9   2  10   15.91    0.58
  -8   2  10    0.17    0.11
  -7   2  10   28.85    0.82
  -6   2  10    2.08    0.17
   6  -2 -10    1.76    0.18
  -5   2  10   29.66    0.78
   5  -2 -10   29.36    0.76
   5  -2 -10   30.39    0.67
  -4   2  10   31.35    0.79
   4  -2 -10   31.02    0.69
   4  -2 -10   31.41    0.78
  -3   2  10   41.32    0.99
   3  -2 -10   40.47    0.87
   3  -2 -10   40.84    0.96
   2  -2 -10   26.00    0.63
   2  -2 -10   24.95    0.63
  -1   2  10   18.29    0.45
   1  -2 -10   17.54    0.47
   1  -2 -10   17.93    0.48
   0   2  10   80.49    1.85
   0  -2 -10   77.81    1.72
   0  -2 -10   76.05    1.65
   1   2  10   35.92    0.90
  -1  -2 -10   35.75    0.83
  -1  -2 -10   35.94    0.86
   2   2  10   33.60    0.86
  -2  -2 -10   33.29    0.81
   3   2  10    8.53    0.31
  -3  -2 -10    8.65    0.29
   4   2  10   65.25    1.64
   5   2  10   11.33    0.42
   6   2  10   17.90    0.60
   7   2  10    0.36    0.14
   8   2  10    8.29    0.41
   9   2  10    0.22    0.16
  10   2  10    3.52    0.31
 -10   2  11   -0.19    0.14
  -9   2  11   10.91    0.45
  -8   2  11    2.12    0.22
  -7   2  11    8.77    0.35
  -6   2  11    8.52    0.32
   6  -2 -11    8.83    0.35
  -5   2  11   25.21    0.68
   5  -2 -11   26.04    0.69
   5  -2 -11   25.51    0.61
  -4   2  11    5.02    0.19
   4  -2 -11    5.53    0.25
   4  -2 -11    5.43    0.21
  -3   2  11   10.30    0.29
   3  -2 -11   10.80    0.31
   3  -2 -11   10.68    0.35
   2  -2 -11   25.62    0.65
   2  -2 -11   25.78    0.65
  -1   2  11    4.97    0.15
   1  -2 -11    5.10    0.22
   1  -2 -11    4.95    0.22
   0   2  11   44.23    1.05
   0  -2 -11   42.77    0.98
   0  -2 -11   42.39    1.02
   1   2  11    4.31    0.18
  -1  -2 -11    4.24    0.20
  -1  -2 -11    4.29    0.21
   2   2  11   27.28    0.72
  -2  -2 -11   26.20    0.68
   3   2  11   -0.04    0.07
  -3  -2 -11    0.32    0.09
   4   2  11   16.64    0.53
   5   2  11   -0.02    0.11
   6   2  11   19.56    0.65
   7   2  11    1.39    0.19
   8   2  11    7.89    0.41
   9   2  11    1.14    0.21
  -9   2  12   12.69    0.49
  -8   2  12    3.54    0.24
  -7   2  12   17.38    0.54
   7  -2 -12   16.72    0.54
  -6   2  12   12.27    0.40
   6  -2 -12   12.17    0.43
  -5   2  12   14.09    0.41
   5  -2 -12   13.59    0.39
   5  -2 -12   13.89    0.45
  -4   2  12   18.72    0.49
   4  -2 -12   18.34    0.48
   4  -2 -12   18.88    0.54
   3  -2 -12    6.71    0.25
   3  -2 -12    6.63    0.28
   2  -2 -12   53.16    1.20
   2  -2 -12   52.71    1.21
  -1   2  12   18.05    0.45
   1  -2 -12   17.24    0.49
   1  -2 -12   17.32    0.49
   1  -2 -12   17.99    0.52
   0   2  12   35.89    0.89
   0  -2 -12   36.22    0.86
   0  -2 -12   35.83    0.89
   1   2  12   13.34    0.39
  -1  -2 -12   13.55    0.42
  -1  -2 -12   13.74    0.41
   2   2  12   24.47    0.66
  -2  -2 -12   23.44    0.63
   3   2  12    0.41    0.11
  -3  -2 -12    0.25    0.09
   4   2  12   22.17    0.67
   5   2  12    0.05    0.12
   6   2  12    6.21    0.32
   7   2  12    4.29    0.30
   8   2  12    3.24    0.28
   9   2  12    2.03    0.26
  -9   2  13    5.15    0.31
  -8   2  13    4.48    0.26
  -7   2  13    4.32    0.24
   7  -2 -13    4.10    0.26
   6  -2 -13   18.54    0.57
   5  -2 -13   10.67    0.34
   5  -2 -13   10.68    0.39
   4  -2 -13    0.06    0.11
   4  -2 -13    0.30    0.09
   3  -2 -13   25.26    0.62
   3  -2 -13   25.83    0.69
   3  -2 -13   25.66    0.68
   2  -2 -13   28.82    0.73
   2  -2 -13   28.23    0.73
   2  -2 -13   29.02    0.68
   2  -2 -13   28.64    0.76
   1  -2 -13    1.68    0.16
   1  -2 -13    1.61    0.16
   1  -2 -13    1.72    0.15
   0   2  13   24.47    0.61
   0  -2 -13   23.79    0.63
   0  -2 -13   22.97    0.64
   1   2  13    1.46    0.12
  -1  -2 -13    1.54    0.15
   2   2  13   24.79    0.68
  -2  -2 -13   24.41    0.66
   3   2  13    1.03    0.14
  -3  -2 -13    0.74    0.13
   4   2  13    1.09    0.14
   5   2  13    0.11    0.13
   6   2  13    5.63    0.31
   7   2  13    5.21    0.33
   8   2  13    2.42    0.26
   7  -2 -14    3.99    0.26
   6  -2 -14   14.31    0.49
   6  -2 -14   14.95    0.44
   5  -2 -14    2.36    0.20
   5  -2 -14    2.50    0.17
   4  -2 -14   34.08    0.79
   4  -2 -14   33.52    0.87
   3  -2 -14    0.59    0.11
   3  -2 -14    0.24    0.11
   3  -2 -14    0.30    0.12
   3  -2 -14    0.30    0.11
   2  -2 -14   45.60    1.09
   2  -2 -14   46.94    1.09
   2  -2 -14   45.59    1.13
   2  -2 -14   46.17    1.01
   1  -2 -14    0.58    0.12
   1  -2 -14    0.84    0.14
   1  -2 -14    0.68    0.12
   0   2  14    9.53    0.29
   0  -2 -14    9.63    0.36
   0  -2 -14    9.63    0.35
   0  -2 -14    9.28    0.33
   1   2  14    3.10    0.17
  -1  -2 -14    2.99    0.20
   2   2  14   24.73    0.68
  -2  -2 -14   23.95    0.67
   3   2  14    1.66    0.17
  -3  -2 -14    1.81    0.17
   4   2  14   10.39    0.40
   5   2  14    7.66    0.36
   6   2  14    6.14    0.34
   7   2  14    3.67    0.30
   8   2  14    1.26    0.22
   7  -2 -15    1.77    0.21
   6  -2 -15   12.26    0.39
   6  -2 -15   11.76    0.44
   5  -2 -15    0.06    0.09
   5  -2 -15   -0.03    0.11
   4  -2 -15   12.51    0.39
   4  -2 -15   12.85    0.45
   4  -2 -15   12.80    0.45
   4  -2 -15   12.32    0.44
   3  -2 -15    3.55    0.20
   3  -2 -15    3.71    0.23
   3  -2 -15    3.72    0.23
   3  -2 -15    3.62    0.23
   2  -2 -15   12.87    0.43
   2  -2 -15   12.38    0.44
   2  -2 -15   12.54    0.43
   2  -2 -15   12.88    0.40
   1  -2 -15    1.10    0.15
   1  -2 -15    1.12    0.14
   1  -2 -15    1.42    0.16
   0  -2 -15   10.65    0.37
   0  -2 -15   10.70    0.39
   0  -2 -15   10.88    0.39
   1   2  15    5.00    0.21
  -1  -2 -15    4.92    0.26
   2   2  15   14.56    0.46
  -2  -2 -15   14.84    0.48
   3   2  15    5.75    0.27
  -3  -2 -15    5.69    0.28
   4   2  15    4.63    0.27
   5   2  15    2.16    0.22
   6   2  15    1.22    0.19
   7   2  15    2.01    0.24
   7  -2 -16    1.01    0.18
   7  -2 -16    1.14    0.18
   6  -2 -16   14.28    0.51
   6  -2 -16   14.62    0.51
   6  -2 -16   14.12    0.44
   5  -2 -16    0.39    0.14
   5  -2 -16    0.62    0.15
   5  -2 -16    0.76    0.15
   5  -2 -16    0.74    0.13
   4  -2 -16   22.06    0.65
   4  -2 -16   22.78    0.66
   4  -2 -16   21.06    0.58
   4  -2 -16   22.59    0.67
   3  -2 -16    3.55    0.23
   3  -2 -16    3.78    0.21
   3  -2 -16    3.71    0.24
   3  -2 -16    3.52    0.23
   2  -2 -16   13.71    0.48
   2  -2 -16   14.22    0.43
   2  -2 -16   14.54    0.47
   2  -2 -16   14.42    0.47
   1  -2 -16    2.23    0.20
   1  -2 -16    2.39    0.20
   1  -2 -16    2.46    0.20
   0  -2 -16   12.39    0.44
   0  -2 -16   12.55    0.44
   0  -2 -16   12.50    0.42
   1   2  16    5.05    0.22
  -1  -2 -16    4.82    0.27
   2   2  16   11.06    0.38
  -2  -2 -16   11.42    0.42
   3   2  16    4.99    0.26
  -3  -2 -16    5.03    0.27
   4   2  16    2.17    0.20
   5   2  16    7.96    0.38
   6   2  16    1.13    0.19
   7  -2 -17    1.07    0.18
   6  -2 -17    9.21    0.35
   6  -2 -17    9.29    0.40
   6  -2 -17    9.08    0.40
   5  -2 -17    4.00    0.23
   5  -2 -17    4.14    0.27
   5  -2 -17    3.97    0.27
   5  -2 -17    4.25    0.27
   4  -2 -17    8.11    0.36
   4  -2 -17    8.13    0.32
   4  -2 -17    8.40    0.37
   4  -2 -17    8.59    0.37
   3  -2 -17    1.51    0.16
   3  -2 -17    1.54    0.19
   3  -2 -17    1.57    0.18
   3  -2 -17    1.50    0.18
   2  -2 -17    2.46    0.20
   2  -2 -17    2.53    0.18
   2  -2 -17    2.46    0.21
   2  -2 -17    2.51    0.20
   1  -2 -17    6.90    0.32
   1  -2 -17    7.42    0.32
   1  -2 -17    7.75    0.34
   0  -2 -17   20.21    0.61
   0  -2 -17   20.58    0.63
   0  -2 -17   20.08    0.59
  -1  -2 -17   12.09    0.41
  -1  -2 -17   11.62    0.44
   2   2  17    4.86    0.24
  -2  -2 -17    5.15    0.28
   3   2  17    7.54    0.33
  -3  -2 -17    7.57    0.34
   4   2  17    0.19    0.13
   5   2  17    2.07    0.22
   6   2  17   -0.01    0.13
   7  -2 -18    1.71    0.22
   6  -2 -18    4.87    0.30
   6  -2 -18    4.59    0.25
   5  -2 -18    2.98    0.24
   5  -2 -18    3.52    0.22
   5  -2 -18    3.27    0.25
   5  -2 -18    2.96    0.25
   4  -2 -18    4.44    0.24
   4  -2 -18    4.82    0.29
   4  -2 -18    4.35    0.28
   4  -2 -18    4.37    0.28
   3  -2 -18    5.67    0.27
   3  -2 -18    5.36    0.29
   3  -2 -18    5.23    0.29
   3  -2 -18    5.42    0.30
   2  -2 -18    4.09    0.26
   2  -2 -18    3.78    0.23
   2  -2 -18    3.98    0.25
   2  -2 -18    3.76    0.25
   1  -2 -18   11.97    0.43
   1  -2 -18   11.40    0.44
   1  -2 -18   11.66    0.44
   0  -2 -18    5.40    0.30
   0  -2 -18    6.21    0.31
   0  -2 -18    6.03    0.30
  -1  -2 -18    5.95    0.29
  -1  -2 -18    5.75    0.31
   2   2  18   -0.06    0.10
  -2  -2 -18    0.06    0.12
   3   2  18    6.06    0.29
  -3  -2 -18    6.39    0.32
   4   2  18   -0.10    0.11
   5   2  18    3.22    0.25
   5  -2 -19    4.36    0.29
   5  -2 -19    3.85    0.25
   4  -2 -19    1.68    0.18
   4  -2 -19    1.83    0.21
   4  -2 -19    1.82    0.21
   4  -2 -19    1.96    0.21
   3  -2 -19    2.96    0.24
   3  -2 -19    3.05    0.24
   3  -2 -19    2.88    0.22
   3  -2 -19    3.11    0.25
   2  -2 -19    2.30    0.19
   2  -2 -19    2.25    0.21
   2  -2 -19    2.10    0.22
   2  -2 -19    2.24    0.22
   1  -2 -19    5.52    0.31
   1  -2 -19    6.09    0.33
   1  -2 -19    5.41    0.30
   0  -2 -19    0.44    0.15
   0  -2 -19    0.29    0.13
   0  -2 -19    0.15    0.14
  -1  -2 -19    8.13    0.35
  -1  -2 -19    8.43    0.39
  -2  -2 -19    0.04    0.13
   3   2  19    2.86    0.21
   4   2  19    0.23    0.13
   3  -2 -20    5.62    0.33
   3  -2 -20    5.78    0.32
   3  -2 -20    5.59    0.29
   3  -2 -20    5.76    0.33
   2  -2 -20    1.17    0.17
   2  -2 -20    1.07    0.20
   2  -2 -20    1.20    0.18
   2  -2 -20    0.93    0.17
   1  -2 -20    5.91    0.33
   1  -2 -20    5.67    0.31
   1  -2 -20    5.86    0.30
   1  -2 -20    5.63    0.32
   0  -2 -20    0.07    0.12
   0  -2 -20   -0.03    0.13
  -1  -2 -20    1.83    0.22
  -2  -2 -20    0.66    0.15
   2  -2 -21   -0.08    0.13
   1  -2 -21    0.84    0.17
   1  -2 -21    1.11    0.20
   0  -2 -21    0.47    0.15
   2   3 -21    3.83    0.28
   3  -3  20    0.18    0.14
  -1   3 -20    0.02    0.12
   0   3 -20   12.16    0.44
   1   3 -20    0.01    0.12
   1   3 -20    0.05    0.13
   2   3 -20   10.10    0.42
   2   3 -20   10.03    0.44
   2   3 -20    9.99    0.39
   3   3 -20    0.08    0.13
   3   3 -20   -0.08    0.11
   4   3 -20   10.95    0.46
   4   3 -20   11.22    0.47
   4  -3  19    0.33    0.15
   3  -3  19    0.40    0.14
   0   3 -19    3.01    0.22
   0   3 -19    3.24    0.23
   1   3 -19    1.22    0.17
   1   3 -19    1.51    0.19
   1   3 -19    1.48    0.19
   2   3 -19    4.62    0.26
   2   3 -19    4.64    0.27
   2   3 -19    4.79    0.29
   3   3 -19    1.76    0.20
   3   3 -19    1.94    0.20
   3   3 -19    1.90    0.21
   3   3 -19    1.89    0.18
   4   3 -19    0.16    0.13
   4   3 -19    0.05    0.12
   4   3 -19    0.12    0.13
   4   3 -19    0.07    0.12
   5   3 -19    1.01    0.18
   5   3 -19    0.66    0.16
   5  -3  18    0.06    0.13
   4  -3  18    5.57    0.31
   3  -3  18    0.48    0.14
   2  -3  18    9.91    0.38
   0   3 -18    7.28    0.31
   0   3 -18    7.75    0.33
   1   3 -18    1.57    0.19
   1   3 -18    1.47    0.17
   1   3 -18    1.46    0.18
   2   3 -18    4.80    0.29
   2   3 -18    5.00    0.25
   2   3 -18    4.99    0.27
   3   3 -18   11.08    0.43
   3   3 -18   11.78    0.41
   3   3 -18   12.13    0.46
   4   3 -18    6.44    0.32
   4   3 -18    6.44    0.29
   4   3 -18    6.45    0.33
   4   3 -18    6.72    0.33
   5   3 -18    8.35    0.37
   5   3 -18    8.38    0.38
   5   3 -18    8.30    0.34
   6  -3  17    1.30    0.21
   5  -3  17    0.10    0.13
   4  -3  17    0.64    0.14
   3  -3  17    0.03    0.11
   2  -3  17    5.06    0.26
  -1   3 -17    0.08    0.11
   1  -3  17    0.12    0.10
   0   3 -17    0.34    0.11
   1   3 -17    8.22    0.35
   1   3 -17    7.65    0.31
   1   3 -17    7.94    0.33
   2   3 -17    1.72    0.16
   2   3 -17    1.89    0.18
   2   3 -17    1.76    0.18
   3   3 -17    7.11    0.30
   3   3 -17    6.90    0.33
   3   3 -17    6.88    0.31
   4   3 -17    0.07    0.11
   4   3 -17    0.06    0.10
   4   3 -17   -0.10    0.09
   5   3 -17    3.18    0.24
   5   3 -17    3.24    0.21
   5   3 -17    3.41    0.25
   6   3 -17    0.69    0.16
   6  -3  16    4.31    0.30
   5  -3  16    0.36    0.14
   4  -3  16    5.55    0.29
   3  -3  16    4.93    0.27
   2  -3  16   11.75    0.41
  -1   3 -16   13.53    0.42
   1  -3  16   11.41    0.40
   0   3 -16    9.09    0.33
   0   3 -16    9.01    0.37
   0   3 -16    8.89    0.34
   0  -3  16    9.76    0.32
   1   3 -16   33.41    0.83
   1   3 -16   31.98    0.87
   1   3 -16   32.28    0.78
   2   3 -16    5.73    0.29
   2   3 -16    5.71    0.27
   2   3 -16    5.72    0.25
   3   3 -16   14.67    0.49
   3   3 -16   13.69    0.43
   3   3 -16   14.08    0.46
   4   3 -16    3.88    0.25
   4   3 -16    3.72    0.24
   4   3 -16    3.82    0.22
   5   3 -16   20.14    0.62
   5   3 -16   19.82    0.56
   5   3 -16   20.16    0.61
   6   3 -16    0.00    0.12
   7   3 -16   11.46    0.45
   7  -3  15    0.05    0.15
   6  -3  15    1.86    0.22
   5  -3  15    0.35    0.14
   4  -3  15    2.14    0.20
   3  -3  15    0.26    0.11
   2  -3  15    2.66    0.19
  -1   3 -15    3.12    0.20
   1  -3  15    2.70    0.18
   0   3 -15    0.45    0.12
   0   3 -15    0.37    0.11
   0  -3  15    0.40    0.09
   1   3 -15   10.01    0.34
   1   3 -15    9.96    0.38
   1   3 -15   10.39    0.36
   2   3 -15    0.99    0.15
   2   3 -15    1.19    0.14
   2   3 -15    1.01    0.15
   3   3 -15   20.35    0.54
   3   3 -15   19.80    0.60
   4   3 -15    0.06    0.10
   4   3 -15   -0.06    0.10
   4   3 -15   -0.07    0.10
   5   3 -15    5.89    0.29
   5   3 -15    5.87    0.27
   5   3 -15    5.92    0.29
   6   3 -15    0.65    0.14
   7   3 -15    1.80    0.20
   8   3 -15    1.76    0.21
   8  -3  14    3.50    0.30
   7  -3  14    2.96    0.28
   6  -3  14    2.68    0.24
   5  -3  14   11.88    0.46
   4  -3  14   21.35    0.67
   3  -3  14   33.00    0.91
   2  -3  14    6.20    0.26
  -1   3 -14   44.45    1.03
   1  -3  14   44.93    1.14
   0   3 -14    7.32    0.28
   0   3 -14    7.42    0.31
   0  -3  14    7.52    0.26
   1   3 -14   39.63    0.93
   1   3 -14   42.41    0.99
   1   3 -14   42.60    1.05
  -1  -3  14   44.35    1.05
   2   3 -14    3.56    0.19
   2   3 -14    3.26    0.21
   2   3 -14    3.53    0.20
   3   3 -14   21.74    0.57
   3   3 -14   22.96    0.64
   4   3 -14    1.33    0.15
   4   3 -14    1.38    0.16
   5   3 -14   42.20    1.03
   5   3 -14   40.22    1.02
   6   3 -14    6.38    0.31
   7   3 -14   20.59    0.63
  -7  -3  14   21.48    0.64
  -7  -3  14   21.66    0.65
   8   3 -14    6.36    0.33
  -8  -3  14    6.68    0.32
  -8  -3  14    6.64    0.32
   9   3 -14   12.08    0.48
  -9  -3  14   12.09    0.48
   8  -3  13    0.47    0.17
   7  -3  13    0.04    0.14
   6  -3  13   -0.03    0.13
   5  -3  13    3.33    0.25
   4  -3  13    3.50    0.23
   3  -3  13    4.77    0.24
   2  -3  13    0.15    0.09
  -1   3 -13   21.41    0.56
   1  -3  13   21.61    0.60
   0   3 -13    0.14    0.08
   0   3 -13    0.10    0.08
   0  -3  13    0.12    0.07
   1   3 -13   23.61    0.61
   1   3 -13   23.08    0.58
   1   3 -13   23.49    0.65
  -1  -3  13   24.16    0.62
   2   3 -13    4.01    0.22
   2   3 -13    3.93    0.20
  -2  -3  13    4.49    0.17
   3   3 -13   25.90    0.71
   3   3 -13   26.72    0.64
  -3  -3  13   26.98    0.68
   4   3 -13    0.08    0.09
   4   3 -13   -0.09    0.08
  -4  -3  13    0.26    0.08
   5   3 -13    3.01    0.20
   5   3 -13    3.06    0.21
  -5  -3  13    2.94    0.18
   6   3 -13    4.50    0.25
  -6  -3  13    4.80    0.23
   7   3 -13    0.51    0.13
  -7  -3  13    0.47    0.12
  -7  -3  13    0.59    0.13
   8   3 -13    2.92    0.23
  -8  -3  13    3.06    0.23
  -8  -3  13    2.92    0.22
   9   3 -13    1.47    0.19
  -9  -3  13    1.22    0.18
   9  -3  12    2.92    0.30
   8  -3  12    0.70    0.17
   7  -3  12   14.12    0.56
   6  -3  12    5.22    0.30
   5  -3  12   42.62    1.17
   4  -3  12    0.25    0.11
   3  -3  12   31.25    0.86
   2  -3  12    0.91    0.13
  -1   3 -12   52.42    1.16
   1  -3  12   53.16    1.31
   0   3 -12    4.84    0.21
   0   3 -12    4.87    0.23
   0  -3  12    4.63    0.19
   1   3 -12   50.24    1.17
   1   3 -12   48.74    1.05
   1   3 -12   48.33    1.10
  -1  -3  12   50.53    1.21
   2   3 -12   33.23    0.84
   2   3 -12   34.06    0.75
  -2  -3  12   32.61    0.82
   3   3 -12  130.48    2.78
   3   3 -12  128.35    2.51
  -3  -3  12  125.92    3.01
   4   3 -12   58.14    1.22
   4   3 -12   58.66    1.35
  -4  -3  12   57.56    1.42
   5   3 -12   39.22    0.96
   5   3 -12   39.99    0.97
  -5  -3  12   39.26    1.01
   6   3 -12   11.67    0.40
  -6  -3  12   11.36    0.39
   7   3 -12   15.10    0.49
  -7  -3  12   15.73    0.51
  -7  -3  12   15.39    0.51
   8   3 -12   14.73    0.49
  -8  -3  12   14.47    0.51
  -8  -3  12   14.27    0.51
  -9  -3  12    4.36    0.29
  -9  -3  12    4.46    0.29
   9  -3  11    1.47    0.22
   8  -3  11    0.36    0.16
   7  -3  11    0.97    0.18
   6  -3  11    0.38    0.14
   5  -3  11   11.05    0.42
   4  -3  11    3.66    0.22
   3  -3  11   26.27    0.73
   2  -3  11    0.39    0.09
  -1   3 -11   28.30    0.67
   1  -3  11   28.32    0.74
   0   3 -11    0.14    0.07
   0   3 -11    0.12    0.08
   0  -3  11    0.07    0.06
   1   3 -11    3.25    0.16
   1   3 -11    2.89    0.17
  -1  -3  11    3.66    0.14
   2   3 -11   20.55    0.56
   2   3 -11   20.72    0.51
  -2  -3  11   21.16    0.54
   3   3 -11    1.48    0.14
   3   3 -11    1.77    0.13
  -3  -3  11    1.72    0.12
   4   3 -11    0.74    0.11
   4   3 -11    0.69    0.11
  -4  -3  11    0.70    0.09
   5   3 -11    3.20    0.18
   5   3 -11    3.20    0.19
  -5  -3  11    3.29    0.18
   6   3 -11    7.09    0.30
  -6  -3  11    7.01    0.29
   7   3 -11   -0.06    0.09
  -7  -3  11   -0.02    0.09
  -7  -3  11   -0.16    0.08
   8   3 -11    7.46    0.33
  -8  -3  11    7.24    0.34
  -8  -3  11    7.33    0.34
  -9  -3  11    0.01    0.12
  -9  -3  11    0.06    0.12
 -10  -3  11    5.52    0.34
  10  -3  10    0.61    0.20
   9  -3  10    7.85    0.42
   8  -3  10    0.16    0.14
   7  -3  10   19.47    0.67
   6  -3  10    0.04    0.12
   5  -3  10   16.96    0.56
   4  -3  10   38.71    1.04
   3  -3  10   26.18    0.73
   2  -3  10   27.36    0.73
  -1   3 -10   84.03    1.74
   1  -3  10   83.97    2.01
   0   3 -10   97.68    2.13
   0   3 -10   98.63    2.03
   0  -3  10   98.70    2.33
   1   3 -10   63.21    1.27
   1   3 -10   60.59    1.40
  -1  -3  10   63.99    1.50
   2   3 -10   75.21    1.50
   2   3 -10   74.88    1.67
  -2  -3  10   75.91    1.79
   3   3 -10   18.94    0.47
   3   3 -10   19.13    0.51
  -3  -3  10   18.95    0.51
   4   3 -10   57.09    1.29
   4   3 -10   57.59    1.18
  -4  -3  10   56.24    1.39
   5   3 -10    0.18    0.08
  -5  -3  10    0.23    0.08
   6   3 -10   43.73    1.05
  -6  -3  10   45.44    1.16
   7   3 -10    1.43    0.16
  -7  -3  10    1.38    0.16
   8   3 -10   27.79    0.75
  -8  -3  10   28.18    0.84
  -8  -3  10   27.88    0.83
  -9  -3  10    0.52    0.15
  -9  -3  10    0.55    0.15
 -10  -3  10   14.74    0.58
  10  -3   9   -0.09    0.15
   9  -3   9    2.16    0.25
   8  -3   9    0.53    0.17
   7  -3   9    2.29    0.22
   6  -3   9    1.08    0.16
   5  -3   9    1.04    0.14
   4  -3   9    2.10    0.17
   3  -3   9   31.64    0.85
   2  -3   9    4.74    0.20
  -1   3  -9   14.25    0.37
   1  -3   9   14.84    0.41
   0   3  -9   80.63    1.79
   0   3  -9   82.64    1.71
   0  -3   9   83.53    1.96
   1   3  -9    0.23    0.08
   1   3  -9    0.29    0.07
  -1  -3   9    0.24    0.06
   2   3  -9   81.21    1.60
   2   3  -9   78.77    1.77
  -2  -3   9   84.63    1.94
   3   3  -9    1.69    0.12
   3   3  -9    1.61    0.13
  -3  -3   9    1.60    0.11
   4   3  -9   19.99    0.53
  -4  -3   9   21.59    0.57
   5   3  -9    1.09    0.11
   5   3  -9    0.91    0.12
  -5  -3   9    0.97    0.13
   6   3  -9    6.97    0.28
  -6  -3   9    7.06    0.29
   7   3  -9    0.42    0.11
  -7  -3   9    0.21    0.11
   8   3  -9   11.36    0.40
  -8  -3   9   10.70    0.43
  -8  -3   9   10.83    0.43
  -9  -3   9    0.18    0.14
  -9  -3   9    0.41    0.14
 -10  -3   9    2.48    0.24
  11  -3   8    2.24    0.28
  10  -3   8    0.73    0.19
   9  -3   8    9.22    0.45
   8  -3   8    2.91    0.26
   7  -3   8   13.98    0.52
   6  -3   8   27.73    0.82
   5  -3   8   36.19    0.99
  -4   3  -8   42.49    1.12
   4  -3   8   43.03    1.12
  -3   3  -8   50.93    1.28
   3  -3   8   51.27    1.29
  -2   3  -8   69.17    1.68
   2  -3   8   70.24    1.69
  -1   3  -8    0.80    0.09
   1  -3   8    0.68    0.08
   0   3  -8  136.56    2.75
   0   3  -8  133.95    2.88
   0  -3   8  138.47    3.20
   1   3  -8    0.08    0.05
  -1  -3   8    0.22    0.05
   2   3  -8   98.64    1.87
   2   3  -8   97.12    2.07
  -2  -3   8   91.89    2.26
  -2  -3   8   97.49    2.27
   3   3  -8    0.17    0.06
   3   3  -8    0.05    0.05
   4   3  -8  103.39    2.23
  -4  -3   8  105.16    2.49
   5   3  -8    2.76    0.15
   5   3  -8    2.41    0.16
  -5  -3   8    2.51    0.16
   6   3  -8   91.64    1.96
  -6  -3   8   90.38    2.22
   7   3  -8   11.60    0.39
  -7  -3   8   11.15    0.42
   8   3  -8   25.82    0.68
  -8  -3   8   24.55    0.76
  -8  -3   8   24.09    0.76
  -9  -3   8    5.15    0.30
  -9  -3   8    5.42    0.32
 -10  -3   8    7.64    0.39
  10  -3   7    0.31    0.17
   9  -3   7    2.95    0.27
   8  -3   7    6.79    0.36
  -7   3  -7    0.82    0.16
   7  -3   7    1.08    0.16
  -6   3  -7    2.46    0.21
   6  -3   7    1.72    0.18
  -5   3  -7    1.29    0.16
   5  -3   7    0.99    0.13
  -4   3  -7   36.13    0.96
   4  -3   7   35.51    0.95
  -3   3  -7   93.73    2.22
   3  -3   7   90.43    2.21
  -2   3  -7   23.56    0.62
   2  -3   7   23.26    0.62
  -1   3  -7   18.94    0.50
  -1   3  -7   18.66    0.43
   1  -3   7   18.82    0.50
   0   3  -7  180.93    3.88
   0  -3   7  191.68    4.35
   1   3  -7   13.37    0.32
   1   3  -7   13.03    0.36
  -1  -3   7   13.48    0.36
   2   3  -7   13.75    0.33
   2   3  -7   13.74    0.36
  -2  -3   7   12.90    0.36
   3   3  -7   18.95    0.43
   3   3  -7   19.00    0.47
  -3  -3   7   18.08    0.50
   4   3  -7   11.97    0.33
  -4  -3   7   12.07    0.37
   5   3  -7    3.25    0.15
   5   3  -7    3.01    0.17
  -5  -3   7    2.88    0.17
   6   3  -7    0.62    0.10
  -6  -3   7    0.63    0.11
   7   3  -7    0.00    0.09
  -7  -3   7    0.15    0.10
  -8  -3   7    7.16    0.34
  -8  -3   7    7.30    0.34
  -9  -3   7    4.56    0.29
  -9  -3   7    4.45    0.28
 -10  -3   7    2.20    0.24
  10  -3   6    7.61    0.42
  -9   3  -6    8.57    0.44
   9  -3   6    9.12    0.43
  -8   3  -6    9.33    0.42
   8  -3   6    8.83    0.41
  -7   3  -6   13.00    0.50
   7  -3   6   12.83    0.48
  -6   3  -6   42.93    1.16
   6  -3   6   42.53    1.15
  -5   3  -6   28.37    0.81
   5  -3   6   29.10    0.81
  -4   3  -6   95.37    2.31
   4  -3   6   94.44    2.30
  -3   3  -6    2.56    0.16
   3  -3   6    2.74    0.16
  -2   3  -6  256.03    5.93
   2  -3   6  254.46    5.93
  -1   3  -6    5.92    0.20
  -1   3  -6    6.27    0.18
   1  -3   6    6.40    0.21
   0  -3   6  157.62    3.68
   1   3  -6    2.15    0.10
   1   3  -6    2.12    0.11
  -1  -3   6    2.14    0.09
   2   3  -6  220.01    4.66
   2   3  -6  220.98    4.21
  -2  -3   6  234.92    5.26
   3   3  -6    3.97    0.15
  -3  -3   6    4.00    0.17
   4   3  -6  202.18    4.23
  -4  -3   6  205.71    4.77
   5   3  -6   34.87    0.79
   5   3  -6   32.18    0.76
  -5  -3   6   34.09    0.90
   6   3  -6   28.24    0.69
  -6  -3   6   28.09    0.79
   7   3  -6   26.84    0.66
  -7  -3   6   25.09    0.76
  -8  -3   6    7.10    0.35
  -8  -3   6    7.46    0.35
  -9  -3   6   15.68    0.57
  -9  -3   6   15.04    0.56
 -10  -3   6    4.50    0.31
 -10   3  -5    1.64    0.23
  10  -3   5    1.66    0.23
  -9   3  -5    2.20    0.25
   9  -3   5    2.15    0.23
  -8   3  -5    4.46    0.29
   8  -3   5    4.55    0.29
  -7   3  -5    0.47    0.14
   7  -3   5    0.31    0.12
  -6   3  -5    6.91    0.32
   6  -3   5    7.43    0.32
  -5   3  -5    0.03    0.08
   5  -3   5    0.03    0.08
  -4   3  -5   35.77    0.95
   4  -3   5   36.30    0.95
  -3   3  -5    3.61    0.17
   3  -3   5    3.54    0.17
  -2   3  -5   29.13    0.75
   2  -3   5   28.71    0.74
  -1   3  -5   24.93    0.64
  -1   3  -5   25.37    0.54
   1  -3   5   25.36    0.64
   0   3  -5   60.66    1.18
   0   3  -5   58.88    1.44
   0  -3   5   63.10    1.46
   1   3  -5   22.97    0.48
   1   3  -5   22.31    0.53
  -1  -3   5   23.61    0.58
   2   3  -5   22.29    0.51
  -2  -3   5   21.09    0.56
   3   3  -5   72.83    1.57
   3   3  -5   74.95    1.75
  -3  -3   5   73.61    1.77
   4   3  -5   45.03    1.02
   4   3  -5   47.90    1.02
   4   3  -5   46.53    1.14
  -4  -3   5   47.61    1.17
   5   3  -5   13.52    0.36
   5   3  -5   15.15    0.39
  -5  -3   5   14.53    0.45
   6   3  -5    1.67    0.14
  -6  -3   5    1.98    0.16
   7   3  -5    1.05    0.12
  -7  -3   5    0.76    0.13
  -7  -3   5    0.62    0.13
  -8  -3   5    3.03    0.23
  -8  -3   5    2.99    0.23
  -9  -3   5   10.45    0.45
  -9  -3   5   10.69    0.45
 -10  -3   5    0.32    0.16
 -11  -3   5    3.15    0.29
 -11   3  -4    2.02    0.28
 -10   3  -4    5.71    0.38
  -9   3  -4    0.83    0.19
   9  -3   4    0.72    0.15
  -8   3  -4   30.58    0.94
   8  -3   4   30.73    0.91
  -7   3  -4    1.37    0.19
   7  -3   4    1.56    0.17
  -6   3  -4   65.69    1.70
   6  -3   4   67.20    1.69
  -5   3  -4    1.80    0.17
   5  -3   4    2.09    0.16
  -4   3  -4  126.70    2.99
   4  -3   4  123.07    2.97
  -3   3  -4   69.25    1.68
   3  -3   4   68.94    1.68
  -2   3  -4  196.29    4.53
   2  -3   4  192.25    4.52
  -1   3  -4   48.15    1.01
  -1   3  -4   51.85    1.21
   1  -3   4   49.49    1.20
   0   3  -4  156.07    2.92
   0   3  -4  155.23    3.63
   0  -3   4  156.87    3.64
   1   3  -4   68.09    1.28
   1   3  -4   65.13    1.57
  -1  -3   4   66.44    1.58
   2   3  -4   86.10    1.99
   2   3  -4   84.23    1.78
  -2  -3   4   82.82    2.00
   3   3  -4  155.53    3.52
   3   3  -4  146.02    3.12
  -3  -3   4  149.36    3.52
   4   3  -4   18.42    0.45
   4   3  -4   19.39    0.52
   4   3  -4   19.63    0.47
  -4  -3   4   20.14    0.55
   5   3  -4  107.97    2.34
   5   3  -4  112.68    2.67
   5   3  -4  115.48    2.33
  -5  -3   4  112.47    2.70
   6   3  -4   15.95    0.42
  -6  -3   4   15.71    0.51
  -7  -3   4   73.44    1.85
  -7  -3   4   72.19    1.85
  -8  -3   4    0.57    0.14
  -8  -3   4    0.57    0.14
  -9  -3   4   29.70    0.92
  -9  -3   4   29.88    0.92
 -10  -3   4   -0.04    0.13
 -11  -3   4   15.88    0.66
 -11   3  -3    0.13    0.16
 -10   3  -3    5.46    0.37
  -9   3  -3   -0.05    0.13
   9  -3   3   -0.06    0.11
  -8   3  -3    9.17    0.42
   8  -3   3    9.39    0.40
  -7   3  -3    5.91    0.30
   7  -3   3    5.85    0.29
  -6   3  -3   28.56    0.83
   6  -3   3   28.74    0.81
   5  -3   3    0.55    0.10
  -4   3  -3   44.85    1.14
   4  -3   3   43.84    1.12
  -3   3  -3    4.94    0.20
   3  -3   3    5.30    0.20
  -2   3  -3  131.14    3.10
   2  -3   3  132.85    3.10
  -1   3  -3  188.35    4.37
  -1   3  -3  185.67    3.80
   1  -3   3  188.83    4.37
   0   3  -3   93.90    1.76
   0   3  -3   91.45    2.19
   0  -3   3   94.39    2.20
   1   3  -3  305.29    5.73
   1   3  -3  304.05    7.12
  -1  -3   3  308.46    7.12
   2   3  -3   29.36    0.69
   2   3  -3   27.22    0.61
  -2  -3   3   26.90    0.70
   3   3  -3   79.05    1.69
   3   3  -3   82.37    1.92
  -3  -3   3   80.45    1.93
   4   3  -3    0.09    0.04
   4   3  -3    0.07    0.05
  -4  -3   3    0.04    0.06
   5   3  -3   40.31    1.03
   5   3  -3   40.94    0.89
  -5  -3   3   39.82    1.05
   6   3  -3    0.15    0.07
  -6  -3   3    0.04    0.09
  -7  -3   3    1.44    0.17
  -7  -3   3    1.35    0.17
  -8  -3   3    0.46    0.13
  -8  -3   3    0.52    0.14
  -9  -3   3    7.78    0.38
  -9  -3   3    7.56    0.38
 -10  -3   3    0.08    0.15
 -11  -3   3    1.95    0.26
 -11   3  -2    0.10    0.18
 -10   3  -2   14.28    0.59
  -9   3  -2    1.50    0.21
  -8   3  -2   24.35    0.79
   8  -3   2   25.55    0.77
  -7   3  -2    3.19    0.23
   7  -3   2    3.00    0.21
  -6   3  -2   49.47    1.30
   6  -3   2   49.15    1.28
  -5   3  -2   66.61    1.66
   5  -3   2   65.82    1.64
  -4   3  -2   76.06    1.81
   4  -3   2   71.00    1.78
  -3   3  -2   51.24    1.24
   3  -3   2   48.97    1.23
  -2   3  -2   78.14    1.85
   2  -3   2   77.06    1.84
  -1   3  -2  619.64   14.26
   1  -3   2  598.46   14.20
   0   3  -2    7.77    0.23
   0   3  -2    8.53    0.18
   0  -3   2    8.28    0.23
   1   3  -2  322.36    7.37
  -1  -3   2  308.00    7.33
   2   3  -2   34.11    0.85
  -2  -3   2   35.13    0.86
   3   3  -2  232.28    5.38
   3   3  -2  227.50    4.83
  -3  -3   2  236.07    5.41
   4   3  -2   12.26    0.30
   4   3  -2   11.37    0.27
   4   3  -2   11.58    0.35
  -4  -3   2   11.89    0.37
   5   3  -2   88.98    2.17
   5   3  -2   89.25    1.86
  -5  -3   2   91.79    2.20
   6   3  -2   15.71    0.48
  -6  -3   2   14.33    0.49
  -7  -3   2  112.77    2.77
  -7  -3   2  112.09    2.77
  -8  -3   2   18.87    0.63
  -8  -3   2   18.59    0.63
  -9  -3   2   18.77    0.66
  -9  -3   2   18.72    0.66
 -10  -3   2    5.13    0.34
 -11  -3   2    5.79    0.39
 -11   3  -1    2.02    0.28
 -10   3  -1    4.06    0.32
  -9   3  -1   -0.05    0.12
  -8   3  -1    9.87    0.44
   8  -3   1   10.56    0.42
  -7   3  -1    1.06    0.16
   7  -3   1    1.12    0.15
  -6   3  -1    9.39    0.36
   6  -3   1    9.54    0.35
  -5   3  -1    3.76    0.20
   5  -3   1    3.83    0.19
  -4   3  -1   14.76    0.44
   4  -3   1   14.44    0.43
  -3   3  -1  109.59    2.59
   3  -3   1  108.57    2.58
  -2   3  -1   11.37    0.32
   2  -3   1   10.13    0.31
  -1   3  -1   78.74    1.78
   1  -3   1   70.37    1.76
   0   3  -1   27.14    0.67
   0  -3   1   27.01    0.66
   1   3  -1  848.57   20.27
  -1  -3   1  895.09   20.35
   2   3  -1    7.21    0.22
  -2  -3   1    7.12    0.23
   3   3  -1  184.11    4.27
   3   3  -1  184.74    3.70
  -3  -3   1  179.81    4.27
   4   3  -1    0.57    0.06
  -4  -3   1    0.52    0.09
   5   3  -1   68.39    1.69
  -5  -3   1   69.99    1.72
   6   3  -1    0.42    0.08
  -6  -3   1    0.23    0.09
   7   3  -1    1.11    0.13
  -7  -3   1    0.78    0.13
  -7  -3   1    0.78    0.13
  -8  -3   1    2.69    0.23
  -8  -3   1    2.75    0.23
  -9  -3   1    6.68    0.36
  -9  -3   1    6.68    0.36
 -10  -3   1    3.60    0.30
 -11  -3   1    3.55    0.32
 -11   3   0    1.31    0.23
 -10   3   0   20.34    0.75
  -9   3   0    5.55    0.34
  -8   3   0   17.48    0.62
  -7   3   0   22.33    0.70
   7  -3   0   22.49    0.68
  -6   3   0   41.67    1.13
   6  -3   0   42.43    1.11
  -5   3   0  110.06    2.65
   5  -3   0  109.27    2.63
  -4   3   0   69.76    1.71
   4  -3   0   70.28    1.70
  -3   3   0  198.81    4.68
   3  -3   0  201.77    4.67
  -2   3   0  136.01    3.21
   2  -3   0  137.90    3.21
  -1   3   0  240.14    5.62
   1  -3   0  229.31    5.62
   1  -3   0  255.20    5.00
   0   3   0   -0.07    0.02
   0  -3   0   -0.07    0.02
   1   3   0  227.40    5.24
  -1  -3   0  222.83    5.23
  -2  -3   0  134.82    3.16
   3   3   0  191.09    4.62
   3   3   0  209.93    4.06
  -3  -3   0  196.13    4.64
   4   3   0   72.33    1.75
  -4  -3   0   71.68    1.76
   5   3   0  112.96    2.75
  -5  -3   0  117.46    2.78
   6   3   0   44.82    1.13
  -6  -3   0   41.67    1.14
  -6  -3   0   41.81    1.14
   7   3   0   22.11    0.67
  -7  -3   0   22.92    0.70
  -7  -3   0   22.17    0.70
  -8  -3   0   17.36    0.60
  -8  -3   0   16.93    0.60
  -9  -3   0    5.36    0.33
  -9  -3   0    5.44    0.33
 -10  -3   0   20.72    0.76
 -11  -3   0    1.42    0.24
 -11   3   1    3.44    0.32
 -10   3   1    3.72    0.30
  -9   3   1    6.55    0.37
  -8   3   1    2.32    0.23
  -7   3   1    0.40    0.12
  -6   3   1    0.10    0.09
   6  -3  -1    0.22    0.08
  -5   3   1   71.09    1.73
   5  -3  -1   67.56    1.69
  -4   3   1    0.70    0.09
   4  -3  -1    0.77    0.09
  -3   3   1  176.08    4.15
   3  -3  -1  178.77    4.14
  -2   3   1    7.75    0.24
   2  -3  -1    7.80    0.23
  -1   3   1  921.07   22.06
   1  -3  -1  948.36   22.09
   1  -3  -1  975.75   19.02
   0   3   1   29.13    0.70
   0  -3  -1   28.43    0.70
   1   3   1   72.19    1.70
  -1  -3  -1   70.92    1.70
   2   3   1    9.53    0.28
  -2  -3  -1    9.61    0.29
   3   3   1  111.21    2.63
  -3  -3  -1  111.34    2.64
   4   3   1   15.36    0.44
  -4  -3  -1   14.33    0.45
   5   3   1    3.81    0.20
  -5  -3  -1    3.94    0.21
   6   3   1    9.92    0.36
  -6  -3  -1    9.52    0.38
  -6  -3  -1    9.49    0.37
   7   3   1    1.09    0.14
  -7  -3  -1    1.09    0.15
  -7  -3  -1    1.00    0.15
   8   3   1   10.58    0.41
  -8  -3  -1   10.29    0.44
  -8  -3  -1   10.25    0.44
  -9  -3  -1   -0.15    0.13
 -10  -3  -1    4.50    0.34
 -11  -3  -1    2.00    0.27
 -11   3   2    5.09    0.36
 -10   3   2    4.93    0.34
  -9   3   2   18.04    0.65
  -8   3   2   19.21    0.65
  -7   3   2  110.14    2.72
  -6   3   2   14.48    0.49
   6  -3  -2   14.77    0.46
  -5   3   2   87.93    2.16
   5  -3  -2   89.35    2.14
  -4   3   2   12.43    0.38
   4  -3  -2   11.65    0.36
  -3   3   2  247.78    5.64
   3  -3  -2  236.14    5.60
  -2   3   2   36.36    0.89
   2  -3  -2   36.53    0.88
   2  -3  -2   35.41    0.70
  -1   3   2  358.43    8.26
   1  -3  -2  345.40    6.96
   1  -3  -2  346.82    8.21
   0   3   2    8.75    0.24
   0  -3  -2    8.40    0.23
   1   3   2  605.97   14.35
  -1  -3  -2  624.29   14.39
   2   3   2   78.83    1.85
  -2  -3  -2   76.27    1.85
   3   3   2   50.71    1.24
  -3  -3  -2   50.22    1.25
   4   3   2   74.74    1.84
  -4  -3  -2   76.64    1.85
   5   3   2   63.58    1.62
  -5  -3  -2   66.12    1.64
  -5  -3  -2   66.76    1.65
   6   3   2   49.36    1.26
  -6  -3  -2   47.50    1.28
  -6  -3  -2   48.88    1.28
   7   3   2    3.39    0.23
  -7  -3  -2    3.63    0.24
  -7  -3  -2    3.72    0.24
   8   3   2   25.23    0.76
  -8  -3  -2   23.86    0.77
  -8  -3  -2   23.80    0.77
  -9  -3  -2    2.18    0.24
 -10  -3  -2   15.20    0.63
 -11  -3  -2    0.40    0.19
 -11   3   3    1.50    0.24
 -10   3   3    0.11    0.14
  -9   3   3    7.89    0.39
  -8   3   3    0.57    0.15
  -7   3   3    1.59    0.18
  -6   3   3    0.20    0.09
  -5   3   3   41.52    1.07
   5  -3  -3   40.95    1.05
  -4   3   3    0.19    0.06
   4  -3  -3    0.31    0.06
  -3   3   3   84.22    1.96
   3  -3  -3   79.98    1.94
  -2   3   3   28.14    0.71
   2  -3  -3   28.43    0.70
   2  -3  -3   28.82    0.56
  -1   3   3  350.61    7.89
   1  -3  -3  325.82    6.64
   1  -3  -3  332.11    7.85
   0   3   3  100.10    2.31
   0  -3  -3  100.10    2.31
   0  -3  -3   94.27    1.97
   1   3   3  195.78    4.70
  -1  -3  -3  214.50    4.14
  -1  -3  -3  198.46    4.71
   2   3   3  140.78    3.29
  -2  -3  -3  140.18    3.30
   3   3   3    5.21    0.20
  -3  -3  -3    5.38    0.21
  -3  -3  -3    5.35    0.14
   4   3   3   44.78    1.13
  -4  -3  -3   44.16    1.14
   5   3   3    0.64    0.10
  -5  -3  -3    0.63    0.11
  -5  -3  -3    0.49    0.11
   6   3   3   28.65    0.80
  -6  -3  -3   28.50    0.82
  -6  -3  -3   28.20    0.82
   7   3   3    5.58    0.29
  -7  -3  -3    6.25    0.31
  -7  -3  -3    5.97    0.31
   8   3   3   10.07    0.41
  -8  -3  -3    9.48    0.43
   9   3   3   -0.07    0.10
  -9  -3  -3   -0.13    0.13
 -10  -3  -3    5.56    0.37
 -11  -3  -3    0.26    0.19
 -11   3   4   15.64    0.65
 -10   3   4    0.06    0.14
  -9   3   4   30.26    0.93
  -8   3   4    0.48    0.14
  -7   3   4   75.89    1.93
  -6   3   4   15.21    0.50
  -5   3   4  118.43    2.77
   5  -3  -4  111.92    2.73
  -4   3   4   19.16    0.54
   4  -3  -4   19.22    0.51
  -3   3   4  162.99    3.74
   3  -3  -4  156.00    2.98
   3  -3  -4  160.08    3.72
  -2   3   4   89.09    2.11
   2  -3  -4   89.49    1.69
  -1   3   4   73.36    1.69
   1  -3  -4   70.53    1.46
   1  -3  -4   70.20    1.48
   0   3   4  164.87    3.78
   0  -3  -4  163.31    3.27
   0  -3  -4  156.59    3.22
   1   3   4   52.62    1.26
  -1  -3  -4   52.21    1.25
  -1  -3  -4   51.98    1.08
   2   3   4  199.51    4.70
  -2  -3  -4  201.12    4.70
  -2  -3  -4  203.57    4.19
  -2  -3  -4  204.45    4.12
   3   3   4   74.81    1.82
  -3  -3  -4   73.27    1.59
  -3  -3  -4   78.57    1.83
   4   3   4  126.96    3.04
  -4  -3  -4  126.06    3.05
  -4  -3  -4  130.51    3.06
   5   3   4    2.41    0.17
  -5  -3  -4    2.37    0.17
  -5  -3  -4    2.18    0.16
   6   3   4   67.42    1.68
  -6  -3  -4   65.60    1.69
  -6  -3  -4   65.47    1.69
   7   3   4    1.67    0.18
  -7  -3  -4    1.71    0.19
  -7  -3  -4    1.67    0.19
   8   3   4   31.19    0.93
  -8  -3  -4   32.30    0.97
   9   3   4    0.98    0.17
  -9  -3  -4    0.78    0.18
 -10  -3  -4    5.43    0.37
 -11  -3  -4    2.50    0.30
 -11   3   5    3.24    0.30
 -10   3   5    0.53    0.16
  -9   3   5   11.30    0.47
  -8   3   5    4.54    0.28
  -7   3   5    0.92    0.14
  -6   3   5    1.92    0.17
  -5   3   5   14.45    0.45
  -4   3   5   47.23    1.16
   4  -3  -5   46.02    1.14
  -3   3   5   76.19    1.82
   3  -3  -5   74.93    1.61
   3  -3  -5   77.67    1.47
  -2   3   5   23.18    0.58
   2  -3  -5   23.33    0.55
   2  -3  -5   22.72    0.48
  -1   3   5   24.69    0.60
   1  -3  -5   23.92    0.55
   1  -3  -5   24.57    0.56
   0   3   5   62.63    1.48
   0  -3  -5   62.01    1.30
   1   3   5   26.98    0.67
  -1  -3  -5   26.08    0.66
  -1  -3  -5   26.65    0.58
   2   3   5   29.78    0.75
  -2  -3  -5   29.59    0.67
  -2  -3  -5   29.03    0.75
   3   3   5    3.54    0.17
  -3  -3  -5    3.28    0.13
  -3  -3  -5    3.34    0.17
  -3  -3  -5    3.40    0.17
   4   3   5   36.75    0.97
  -4  -3  -5   37.56    0.98
  -4  -3  -5   38.10    0.98
   5   3   5    0.00    0.08
  -5  -3  -5    0.02    0.09
  -5  -3  -5    0.00    0.08
   6   3   5    8.20    0.33
  -6  -3  -5    7.39    0.33
  -6  -3  -5    7.31    0.33
   7   3   5    0.34    0.11
  -7  -3  -5    0.34    0.13
   8   3   5    5.05    0.29
  -8  -3  -5    4.75    0.31
   9   3   5    2.30    0.23
  -9  -3  -5    2.31    0.26
  10   3   5    2.02    0.24
 -10  -3  -5    1.53    0.24
 -10   3   6    3.85    0.29
  -9   3   6   15.52    0.58
  -8   3   6    6.99    0.34
  -7   3   6   24.27    0.73
  -6   3   6   29.28    0.82
  -5   3   6   34.33    0.91
  -4   3   6  209.56    5.03
   4  -3  -6  222.89    4.06
  -3   3   6    4.15    0.16
   3  -3  -6    4.13    0.18
   3  -3  -6    4.55    0.15
  -2   3   6  234.11    5.49
  -2   3   6  238.46    5.52
   2  -3  -6  239.36    4.81
  -1   3   6    2.31    0.09
  -1   3   6    2.79    0.10
   1  -3  -6    2.13    0.11
   1  -3  -6    2.64    0.12
   0   3   6  166.36    3.81
   0  -3  -6  164.94    3.31
   0  -3  -6  157.18    3.26
   1   3   6    6.53    0.21
  -1  -3  -6    6.91    0.21
  -1  -3  -6    6.69    0.21
  -1  -3  -6    6.49    0.19
   2   3   6  265.07    6.05
  -2  -3  -6  255.99    6.03
  -2  -3  -6  259.58    6.03
  -2  -3  -6  259.59    5.38
   3   3   6    2.23    0.14
  -3  -3  -6    2.78    0.15
  -3  -3  -6    2.44    0.12
  -3  -3  -6    2.69    0.15
   4   3   6   94.57    2.26
  -4  -3  -6   91.37    2.25
  -4  -3  -6   93.08    2.25
   5   3   6   28.05    0.79
  -5  -3  -6   28.94    0.80
  -5  -3  -6   28.03    0.80
   6   3   6   43.59    1.16
  -6  -3  -6   42.53    1.17
   7   3   6   13.21    0.49
  -7  -3  -6   13.53    0.51
   8   3   6    8.78    0.39
  -8  -3  -6    9.25    0.42
   9   3   6    9.70    0.45
  10   3   6    7.54    0.42
 -10   3   7    1.69    0.23
  -9   3   7    4.60    0.29
  -8   3   7    7.03    0.34
  -7   3   7   -0.09    0.10
  -6   3   7    0.39    0.10
  -5   3   7    2.86    0.17
  -4   3   7   12.36    0.37
   4  -3  -7   12.25    0.37
   4  -3  -7   12.63    0.31
  -3   3   7   19.67    0.51
   3  -3  -7   19.82    0.44
   3  -3  -7   19.40    0.50
  -2   3   7   14.24    0.37
  -2   3   7   13.84    0.36
   2  -3  -7   14.07    0.38
  -1   3   7   13.59    0.35
  -1   3   7   13.34    0.35
   1  -3  -7   13.82    0.36
   1  -3  -7   13.46    0.36
   0   3   7  189.57    4.36
   0  -3  -7  185.60    3.75
   0  -3  -7  185.02    3.79
   1   3   7   20.00    0.52
  -1  -3  -7   19.82    0.46
   2   3   7   23.12    0.61
  -2  -3  -7   23.09    0.61
  -2  -3  -7   23.13    0.56
  -2  -3  -7   22.87    0.60
   3   3   7   91.28    2.21
  -3  -3  -7   91.13    2.21
  -3  -3  -7   92.39    2.21
  -3  -3  -7   93.12    1.96
   4   3   7   36.25    0.95
  -4  -3  -7   35.19    0.94
   5   3   7    1.15    0.15
  -5  -3  -7    1.10    0.15
   6   3   7    2.16    0.19
  -6  -3  -7    2.07    0.20
   7   3   7    1.12    0.16
   8   3   7    6.36    0.34
   9   3   7    2.73    0.25
  10   3   7    0.33    0.17
  11   3   7    3.52    0.33
 -10   3   8    7.48    0.40
  -9   3   8    5.53    0.33
  -8   3   8   23.96    0.75
  -7   3   8   10.90    0.41
  -6   3   8   89.71    2.20
  -5   3   8    2.69    0.16
   5  -3  -8    2.47    0.18
  -4   3   8  110.14    2.59
   4  -3  -8  106.62    2.10
   4  -3  -8  110.38    2.31
  -3   3   8    0.02    0.05
   3  -3  -8    0.13    0.05
   3  -3  -8    0.50    0.09
  -2   3   8  101.81    2.40
  -2   3   8  103.84    2.42
   2  -3  -8  101.57    2.13
   2  -3  -8  104.27    2.16
  -1   3   8    0.15    0.04
  -1   3   8    0.25    0.04
   1  -3  -8    0.01    0.06
   1  -3  -8    0.22    0.07
   0   3   8  142.39    3.30
   0  -3  -8  141.14    2.89
   0  -3  -8  139.65    2.87
   1   3   8    0.79    0.08
  -1  -3  -8    0.62    0.07
   2   3   8   72.18    1.72
  -2  -3  -8   71.06    1.55
  -2  -3  -8   69.85    1.70
   3   3   8   52.27    1.29
  -3  -3  -8   50.75    1.14
  -3  -3  -8   50.60    1.28
   4   3   8   42.65    1.11
  -4  -3  -8   42.83    0.97
   5   3   8   36.58    1.00
   6   3   8   27.01    0.80
   7   3   8   14.50    0.52
   8   3   8    2.71    0.24
   9   3   8    9.23    0.44
  10   3   8    0.36    0.17
  11   3   8    2.16    0.29
 -10   3   9    2.63    0.26
  -9   3   9    0.30    0.14
  -8   3   9   10.86    0.43
  -7   3   9    0.49    0.12
  -6   3   9    6.61    0.28
  -5   3   9    0.96    0.12
   5  -3  -9    0.91    0.10
   5  -3  -9    1.14    0.14
  -4   3   9   21.09    0.56
   4  -3  -9   20.91    0.56
   4  -3  -9   20.80    0.49
  -3   3   9    1.69    0.10
   3  -3  -9    1.58    0.14
   3  -3  -9    1.59    0.11
  -2   3   9   88.02    2.05
   2  -3  -9   87.75    1.83
   2  -3  -9   84.61    1.84
  -1   3   9    0.28    0.05
  -1   3   9    0.26    0.04
   1  -3  -9    0.19    0.07
   0   3   9   83.64    1.98
   0  -3  -9   85.58    1.77
   0  -3  -9   82.07    1.76
   1   3   9   15.37    0.43
  -1  -3  -9   15.49    0.43
   2   3   9    4.57    0.19
  -2  -3  -9    4.71    0.19
   3   3   9   33.56    0.88
  -3  -3  -9   33.24    0.79
   4   3   9    1.82    0.17
  -4  -3  -9    1.97    0.14
   5   3   9    1.07    0.14
   6   3   9    0.53    0.14
   7   3   9    2.25    0.22
   8   3   9    0.66    0.17
   9   3   9    2.11    0.24
  10   3   9   -0.08    0.15
 -10   3  10   15.27    0.60
  -9   3  10    0.31    0.14
  -8   3  10   28.17    0.84
  -7   3  10    1.30    0.17
  -6   3  10   44.74    1.16
  -5   3  10    0.23    0.08
   5  -3 -10    0.12    0.09
   5  -3 -10    0.11    0.07
  -4   3  10   58.40    1.43
   4  -3 -10   59.77    1.34
   4  -3 -10   58.13    1.20
  -3   3  10   20.01    0.51
   3  -3 -10   19.79    0.48
   3  -3 -10   19.80    0.54
  -2   3  10   78.90    1.85
   2  -3 -10   79.20    1.68
   2  -3 -10   76.86    1.69
  -1   3  10   65.17    1.54
   1  -3 -10   63.68    1.40
   1  -3 -10   65.19    1.41
   0   3  10   98.92    2.33
   0  -3 -10   98.98    2.07
   0  -3 -10   98.21    2.07
   1   3  10   87.58    2.11
  -1  -3 -10   89.83    1.94
   2   3  10   27.17    0.73
  -2  -3 -10   27.87    0.69
   3   3  10   25.65    0.71
  -3  -3 -10   25.34    0.64
   4   3  10   40.86    1.08
  -4  -3 -10   40.64    0.95
   5   3  10   18.74    0.60
   6   3  10    0.43    0.13
   7   3  10   19.95    0.68
   8   3  10    0.08    0.13
   9   3  10    7.76    0.42
  10   3  10    0.42    0.18
 -10   3  11    5.13    0.34
  -9   3  11    0.01    0.12
  -8   3  11    6.85    0.33
  -7   3  11   -0.04    0.09
  -6   3  11    7.14    0.29
   6  -3 -11    7.62    0.32
  -5   3  11    4.10    0.19
   5  -3 -11    3.38    0.21
   5  -3 -11    3.31    0.18
  -4   3  11    0.68    0.09
   4  -3 -11    0.80    0.10
   4  -3 -11    0.62    0.12
  -3   3  11    1.64    0.09
   3  -3 -11    1.49    0.15
   3  -3 -11    1.77    0.13
  -2   3  11   22.07    0.55
   2  -3 -11   21.96    0.58
   2  -3 -11   21.94    0.58
  -1   3  11    3.23    0.12
   1  -3 -11    3.28    0.18
   1  -3 -11    3.36    0.18
   0   3  11    0.04    0.05
   0  -3 -11   -0.04    0.07
   0  -3 -11    0.01    0.08
   0  -3 -11    0.05    0.07
   1   3  11   29.69    0.75
  -1  -3 -11   28.86    0.69
  -1  -3 -11   28.99    0.73
   2   3  11    0.25    0.08
  -2  -3 -11    0.32    0.08
   3   3  11   26.49    0.72
  -3  -3 -11   25.39    0.66
   4   3  11    3.82    0.23
  -4  -3 -11    3.77    0.20
   5   3  11   11.05    0.42
   6   3  11    0.76    0.15
   7   3  11    1.03    0.18
   8   3  11    0.58    0.17
   9   3  11    1.56    0.23
  -9   3  12    4.21    0.28
  -8   3  12   14.98    0.52
  -7   3  12   15.16    0.50
  -6   3  12   11.41    0.38
   6  -3 -12   11.13    0.41
  -5   3  12   40.95    1.03
   5  -3 -12   40.48    0.89
   5  -3 -12   39.96    1.00
  -4   3  12   58.36    1.41
   4  -3 -12   57.88    1.34
   4  -3 -12   58.18    1.21
  -3   3  12  136.06    3.11
   3  -3 -12  130.60    2.57
   3  -3 -12  132.33    2.80
   3  -3 -12  130.01    2.76
  -2   3  12   34.76    0.84
   2  -3 -12   35.36    0.84
   2  -3 -12   33.83    0.84
  -1   3  12   52.28    1.23
   1  -3 -12   50.15    1.16
   1  -3 -12   51.31    1.17
   0   3  12    4.96    0.19
   0  -3 -12    5.17    0.24
   0  -3 -12    6.00    0.23
   1   3  12   55.49    1.33
  -1  -3 -12   53.07    1.20
  -1  -3 -12   53.98    1.26
   2   3  12    1.10    0.12
  -2  -3 -12    1.16    0.14
   3   3  12   31.33    0.85
  -3  -3 -12   31.47    0.79
   4   3  12   -0.08    0.10
  -4  -3 -12    0.17    0.10
   5   3  12   45.35    1.24
   6   3  12    5.50    0.32
   7   3  12   13.87    0.54
   8   3  12    0.91    0.18
   9   3  12    2.76    0.28
  -9   3  13    1.53    0.21
  -8   3  13    2.67    0.22
  -7   3  13    0.38    0.12
   6  -3 -13    5.00    0.28
   6  -3 -13    5.06    0.23
   5  -3 -13    2.86    0.21
   5  -3 -13    2.95    0.17
   4  -3 -13    0.14    0.10
   4  -3 -13    0.13    0.08
   3  -3 -13   26.71    0.70
   3  -3 -13   26.95    0.71
   3  -3 -13   26.76    0.64
   2  -3 -13    4.23    0.22
   2  -3 -13    4.26    0.22
  -1   3  13   24.66    0.61
   1  -3 -13   23.56    0.63
   1  -3 -13   24.45    0.67
   1  -3 -13   24.73    0.65
   0   3  13    0.05    0.06
   0  -3 -13    0.03    0.08
   0  -3 -13    0.08    0.09
   0  -3 -13    0.10    0.08
   1   3  13   22.04    0.59
  -1  -3 -13   21.00    0.56
  -1  -3 -13   21.32    0.60
   2   3  13    0.08    0.08
  -2  -3 -13    0.04    0.09
   3   3  13    4.80    0.24
  -3  -3 -13    4.84    0.24
   4   3  13    3.23    0.22
  -4  -3 -13    3.34    0.20
   5   3  13    3.50    0.25
   6   3  13    0.09    0.12
   7   3  13    0.23    0.14
   8   3  13    0.34    0.16
   6  -3 -14    6.50    0.32
   6  -3 -14    6.01    0.25
   5  -3 -14   41.60    0.94
   5  -3 -14   42.30    1.06
   4  -3 -14    1.45    0.16
   4  -3 -14    1.12    0.15
   4  -3 -14    1.22    0.13
   3  -3 -14   22.38    0.63
   3  -3 -14   22.74    0.63
   3  -3 -14   22.20    0.57
   2  -3 -14    3.78    0.22
   2  -3 -14    3.12    0.21
   1  -3 -14   42.71    1.01
   1  -3 -14   42.09    1.05
   1  -3 -14   42.29    1.02
   0   3  14    7.65    0.25
   0  -3 -14    7.72    0.29
   0  -3 -14    7.41    0.31
   0  -3 -14    7.62    0.31
   1   3  14   44.79    1.13
  -1  -3 -14   44.95    1.04
  -1  -3 -14   44.64    1.10
   2   3  14    6.71    0.27
  -2  -3 -14    6.49    0.28
   3   3  14   34.28    0.94
  -3  -3 -14   35.15    0.89
   4   3  14   23.20    0.71
  -4  -3 -14   23.59    0.65
   5   3  14   12.14    0.47
   6   3  14    2.59    0.24
   7   3  14    3.35    0.28
   7  -3 -15    2.05    0.21
   6  -3 -15    0.85    0.13
   6  -3 -15    0.71    0.15
   5  -3 -15    6.10    0.31
   5  -3 -15    6.14    0.31
   5  -3 -15    5.89    0.26
   4  -3 -15   -0.04    0.11
   4  -3 -15    0.00    0.09
   4  -3 -15    0.14    0.12
   3  -3 -15   20.85    0.61
   3  -3 -15   20.26    0.54
   3  -3 -15   20.46    0.60
   2  -3 -15    1.11    0.15
   2  -3 -15    1.01    0.15
   2  -3 -15    1.01    0.15
   1  -3 -15   10.28    0.39
   1  -3 -15   10.54    0.38
   1  -3 -15   10.34    0.37
   0  -3 -15    0.31    0.11
   0  -3 -15    0.33    0.10
   0  -3 -15    0.31    0.12
   1   3  15    2.35    0.15
  -1  -3 -15    2.46    0.18
  -1  -3 -15    2.83    0.18
   2   3  15    2.46    0.18
  -2  -3 -15    2.17    0.19
  -2  -3 -15    2.50    0.18
   3   3  15    0.20    0.10
  -3  -3 -15    0.11    0.10
   4   3  15    2.02    0.20
  -4  -3 -15    2.20    0.19
   5   3  15    0.28    0.13
   6   3  15    1.94    0.23
   7   3  15    0.04    0.14
   7  -3 -16   11.56    0.46
   6  -3 -16    0.12    0.13
   6  -3 -16    0.19    0.10
   5  -3 -16   20.17    0.55
   5  -3 -16   19.84    0.62
   5  -3 -16   20.09    0.63
   4  -3 -16    3.48    0.24
   4  -3 -16    4.04    0.22
   4  -3 -16    3.92    0.25
   4  -3 -16    3.94    0.26
   3  -3 -16   14.07    0.49
   3  -3 -16   14.24    0.48
   3  -3 -16   14.39    0.48
   3  -3 -16   14.33    0.43
   2  -3 -16    5.96    0.26
   2  -3 -16    5.62    0.28
   2  -3 -16    5.89    0.29
   2  -3 -16    5.80    0.29
   1  -3 -16   33.70    0.87
   1  -3 -16   33.76    0.88
   1  -3 -16   34.78    0.91
   0  -3 -16    9.26    0.38
   0  -3 -16    9.89    0.38
   0  -3 -16    9.30    0.35
   1   3  16   11.71    0.38
  -1  -3 -16   11.55    0.43
  -1  -3 -16   11.84    0.40
   2   3  16   12.53    0.41
  -2  -3 -16   11.88    0.43
   3   3  16    4.86    0.26
  -3  -3 -16    5.24    0.28
   4   3  16    6.01    0.30
   5   3  16    0.43    0.14
   6   3  16    4.26    0.29
   7  -3 -17    2.09    0.23
   6  -3 -17    0.73    0.17
   6  -3 -17    0.83    0.14
   6  -3 -17    0.68    0.16
   6  -3 -17    0.79    0.17
   5  -3 -17    3.42    0.21
   5  -3 -17    3.53    0.25
   5  -3 -17    3.72    0.25
   5  -3 -17    3.23    0.25
   4  -3 -17    0.15    0.12
   4  -3 -17    0.18    0.13
   4  -3 -17    0.10    0.12
   4  -3 -17   -0.04    0.09
   3  -3 -17    7.40    0.33
   3  -3 -17    6.92    0.33
   3  -3 -17    6.98    0.33
   3  -3 -17    6.86    0.29
   2  -3 -17    1.78    0.19
   2  -3 -17    1.95    0.17
   2  -3 -17    1.74    0.20
   2  -3 -17    1.85    0.19
   1  -3 -17    8.44    0.36
   1  -3 -17    8.28    0.36
   1  -3 -17    8.59    0.35
   0  -3 -17    0.17    0.12
   0  -3 -17    0.23    0.13
   0  -3 -17    0.44    0.12
  -1  -3 -17    0.21    0.11
  -1  -3 -17    0.22    0.11
   2   3  17    4.98    0.24
  -2  -3 -17    5.15    0.28
   3   3  17    0.06    0.11
  -3  -3 -17    0.01    0.12
   4   3  17    0.53    0.14
   5   3  17    0.01    0.13
   6   3  17    1.34    0.21
   6  -3 -18    0.81    0.15
   6  -3 -18    0.81    0.17
   5  -3 -18    8.06    0.33
   5  -3 -18    8.70    0.40
   5  -3 -18    8.52    0.39
   5  -3 -18    8.52    0.39
   4  -3 -18    6.40    0.33
   4  -3 -18    6.76    0.34
   4  -3 -18    6.82    0.34
   4  -3 -18    6.30    0.29
   3  -3 -18   12.19    0.47
   3  -3 -18   11.77    0.45
   3  -3 -18   11.74    0.45
   3  -3 -18   11.67    0.41
   2  -3 -18    4.95    0.29
   2  -3 -18    5.04    0.28
   2  -3 -18    5.12    0.29
   2  -3 -18    5.32    0.27
   1  -3 -18    1.50    0.19
   1  -3 -18    1.46    0.19
   1  -3 -18    1.32    0.17
   0  -3 -18    7.71    0.33
   0  -3 -18    7.71    0.36
   0  -3 -18    8.00    0.36
  -1  -3 -18    0.41    0.14
  -1  -3 -18    0.30    0.12
   2   3  18   10.39    0.38
  -2  -3 -18   10.25    0.42
   3   3  18    0.37    0.13
  -3  -3 -18    0.48    0.15
   4   3  18    5.68    0.30
   5   3  18   -0.14    0.13
   5  -3 -19    0.77    0.18
   5  -3 -19    0.76    0.15
   4  -3 -19    0.35    0.14
   4  -3 -19    0.20    0.14
   4  -3 -19    0.26    0.12
   4  -3 -19    0.18    0.14
   3  -3 -19    1.88    0.21
   3  -3 -19    2.04    0.22
   3  -3 -19    2.01    0.19
   3  -3 -19    2.09    0.22
   2  -3 -19    4.79    0.26
   2  -3 -19    4.42    0.29
   2  -3 -19    4.65    0.28
   2  -3 -19    4.79    0.29
   1  -3 -19    1.25    0.18
   1  -3 -19    1.40    0.18
   1  -3 -19    1.42    0.20
   0  -3 -19    3.03    0.25
   0  -3 -19    2.99    0.23
  -1  -3 -19    0.20    0.14
  -2  -3 -19    2.17    0.22
   3   3  19    0.20    0.13
  -3  -3 -19    0.29    0.14
   4   3  19    0.45    0.14
   3  -3 -20   -0.04    0.12
   3  -3 -20    0.03    0.12
   2  -3 -20   10.41    0.43
   2  -3 -20   10.22    0.40
   2  -3 -20   10.26    0.44
   2  -3 -20    9.62    0.43
   1  -3 -20   -0.16    0.13
   1  -3 -20    0.08    0.13
   1  -3 -20    0.01    0.13
   0  -3 -20   13.14    0.51
   0  -3 -20   12.61    0.47
  -1  -3 -20    0.02    0.10
  -2  -3 -20    5.08    0.31
  -3  -3 -20    0.44    0.16
   2  -3 -21    3.69    0.28
   1  -3 -21    0.00    0.13
   3   4 -21    9.52    0.42
   3  -4  20   -0.07    0.13
  -1   4 -20   -0.13    0.10
   0   4 -20   -0.10    0.11
   1   4 -20    1.00    0.17
   2   4 -20    0.28    0.13
   3   4 -20   -0.03    0.13
   4   4 -20    0.00    0.13
   4   4 -20   -0.08    0.12
   4  -4  19    0.12    0.14
   3  -4  19    6.99    0.34
   2  -4  19    0.10    0.11
  -1   4 -19    9.87    0.38
   0   4 -19    0.63    0.15
   1   4 -19   18.04    0.56
   1   4 -19   17.06    0.53
   2   4 -19    4.42    0.27
   2   4 -19    4.21    0.25
   3   4 -19    8.46    0.37
   3   4 -19    8.72    0.39
   3   4 -19    8.46    0.35
   4   4 -19    3.26    0.25
   4   4 -19    3.09    0.25
   4   4 -19    3.20    0.25
   4   4 -19    3.25    0.22
   5   4 -19    6.19    0.33
   5  -4  18    0.63    0.16
   4  -4  18    0.26    0.14
   3  -4  18    0.47    0.13
   2  -4  18    0.00    0.10
  -1   4 -18    0.07    0.11
   0   4 -18    0.49    0.13
   1   4 -18    0.10    0.11
   1   4 -18    0.26    0.13
   2   4 -18    0.55    0.15
   2   4 -18    0.72    0.14
   2   4 -18    0.72    0.14
   3   4 -18    0.83    0.16
   3   4 -18    0.79    0.16
   3   4 -18    1.02    0.15
   4   4 -18    0.49    0.14
   4   4 -18    0.39    0.14
   4   4 -18    0.54    0.13
   4   4 -18    0.56    0.15
   5   4 -18    0.00    0.11
   5   4 -18    0.03    0.12
   5  -4  17   10.82    0.46
   4  -4  17    0.29    0.12
   3  -4  17   13.80    0.50
   2  -4  17    1.98    0.19
   1  -4  17   14.77    0.48
   0   4 -17    9.60    0.35
   0   4 -17   10.03    0.37
   1   4 -17   11.10    0.39
   1   4 -17   10.95    0.38
   2   4 -17   11.63    0.43
   2   4 -17   11.25    0.40
   2   4 -17   10.98    0.38
   3   4 -17   12.94    0.42
   3   4 -17   13.35    0.45
   3   4 -17   12.97    0.47
   4   4 -17   14.90    0.51
   4   4 -17   14.57    0.46
   5   4 -17    1.01    0.17
   5   4 -17    0.97    0.16
   6   4 -17   16.58    0.57
   6  -4  16    0.00    0.13
   5  -4  16    0.95    0.17
   4  -4  16    0.06    0.11
   3  -4  16    0.46    0.13
   2  -4  16    0.12    0.11
   0   4 -16    0.59    0.13
   0   4 -16    0.59    0.12
   0  -4  16    0.64    0.11
   1   4 -16   -0.02    0.10
   1   4 -16    0.05    0.09
   2   4 -16    1.61    0.18
   2   4 -16    1.43    0.16
   2   4 -16    1.57    0.16
   3   4 -16    3.99    0.25
   3   4 -16    4.05    0.22
   4   4 -16    0.12    0.11
   4   4 -16   -0.03    0.10
   5   4 -16    0.09    0.10
   5   4 -16   -0.20    0.10
   6   4 -16    0.04    0.11
   7   4 -16   -0.13    0.12
   7  -4  15    2.78    0.26
   6  -4  15    2.20    0.24
   5  -4  15   11.25    0.46
   4  -4  15   10.34    0.42
   3  -4  15    5.87    0.29
   2  -4  15   21.57    0.64
  -1   4 -15    4.44    0.22
   1  -4  15    4.40    0.22
   0   4 -15   26.35    0.67
   0   4 -15   24.95    0.64
   0  -4  15   26.27    0.70
   1   4 -15    0.04    0.09
   1   4 -15   -0.04    0.08
   1   4 -15    0.20    0.10
  -1  -4  15    0.06    0.08
   2   4 -15   62.78    1.47
   2   4 -15   61.79    1.39
   2   4 -15   60.88    1.31
   3   4 -15    0.63    0.12
   3   4 -15    0.52    0.13
   4   4 -15   57.44    1.36
   4   4 -15   55.58    1.23
   5   4 -15    0.62    0.14
   5   4 -15    0.79    0.14
   6   4 -15   22.04    0.65
   7   4 -15    2.44    0.22
   8   4 -15   12.08    0.46
   7  -4  14    0.18    0.15
   6  -4  14    0.42    0.14
   5  -4  14    1.26    0.18
   4  -4  14    4.63    0.27
   3  -4  14    0.34    0.12
   2  -4  14    0.36    0.10
  -1   4 -14    1.75    0.16
   1  -4  14    1.27    0.14
   0   4 -14    0.78    0.11
   0   4 -14    0.71    0.12
   0  -4  14    0.70    0.10
   1   4 -14    0.01    0.08
   1   4 -14    0.01    0.09
   1   4 -14    0.13    0.08
  -1  -4  14    0.07    0.07
   2   4 -14    0.35    0.11
   2   4 -14    0.40    0.11
  -2  -4  14    0.34    0.09
   3   4 -14    6.91    0.30
   3   4 -14    7.01    0.27
  -3  -4  14    7.13    0.26
   4   4 -14    3.90    0.21
   4   4 -14    3.97    0.23
   5   4 -14    0.33    0.12
   5   4 -14    0.23    0.11
  -5  -4  14    0.18    0.10
   6   4 -14    0.12    0.11
  -6  -4  14    0.04    0.10
   7   4 -14   -0.11    0.10
  -7  -4  14   -0.05    0.10
   8   4 -14   -0.05    0.11
  -8  -4  14   -0.03    0.12
  -8  -4  14    0.00    0.11
  -9  -4  14    0.30    0.14
  -9  -4  14    0.30    0.15
   8  -4  13    2.09    0.24
   7  -4  13    4.26    0.30
   6  -4  13    9.73    0.42
   5  -4  13    3.17    0.24
   4  -4  13   30.43    0.87
   3  -4  13    1.92    0.18
   2  -4  13   54.06    1.37
  -1   4 -13    0.23    0.09
   1  -4  13    0.19    0.08
   0   4 -13   55.48    1.19
   0   4 -13   58.30    1.26
   0  -4  13   57.58    1.41
   1   4 -13    0.54    0.10
   1   4 -13    0.59    0.11
   1   4 -13    0.66    0.10
  -1  -4  13    0.55    0.08
   2   4 -13   60.51    1.44
   2   4 -13   62.37    1.30
  -2  -4  13   63.56    1.51
   3   4 -13    4.50    0.23
   3   4 -13    4.34    0.21
  -3  -4  13    4.34    0.19
   4   4 -13   36.05    0.83
   4   4 -13   35.40    0.91
  -4  -4  13   36.89    0.93
   5   4 -13   11.56    0.40
   5   4 -13   12.04    0.40
  -5  -4  13   11.63    0.38
   6   4 -13   16.51    0.51
  -6  -4  13   16.42    0.52
   7   4 -13   20.69    0.61
  -7  -4  13   20.07    0.63
   8   4 -13    4.46    0.26
  -8  -4  13    4.27    0.26
  -8  -4  13    4.71    0.27
  -9  -4  13   14.60    0.54
  -9  -4  13   14.42    0.54
   9  -4  12   -0.11    0.14
   8  -4  12    0.33    0.15
   7  -4  12   -0.01    0.13
   6  -4  12    2.33    0.22
   5  -4  12    0.90    0.15
   4  -4  12    7.34    0.33
   3  -4  12    5.13    0.25
   2  -4  12    0.11    0.08
  -1   4 -12    0.72    0.11
   0   4 -12    0.63    0.09
   0   4 -12    0.47    0.09
   0  -4  12    0.50    0.08
   1   4 -12    0.38    0.10
   1   4 -12    0.53    0.09
   1   4 -12    0.42    0.09
  -1  -4  12    0.41    0.07
   2   4 -12    0.05    0.07
   2   4 -12   -0.11    0.06
  -2  -4  12    0.16    0.07
   3   4 -12    0.18    0.09
   3   4 -12    0.03    0.08
  -3  -4  12    0.25    0.08
   4   4 -12   14.57    0.42
   4   4 -12   15.09    0.46
  -4  -4  12   15.20    0.45
   5   4 -12    0.02    0.08
   5   4 -12    0.04    0.10
  -5  -4  12    0.10    0.08
   6   4 -12    0.06    0.09
  -6  -4  12    0.02    0.09
   7   4 -12    1.55    0.18
  -7  -4  12    1.47    0.17
   8   4 -12    0.13    0.12
  -8  -4  12    0.06    0.11
  -8  -4  12   -0.05    0.11
  -9  -4  12    0.30    0.14
  -9  -4  12    0.45    0.14
   9  -4  11    0.79    0.19
   8  -4  11    6.29    0.36
   7  -4  11    0.01    0.13
   6  -4  11   23.60    0.75
   5  -4  11    0.16    0.13
   4  -4  11   80.80    2.02
   3  -4  11    0.13    0.09
   2  -4  11   64.68    1.60
  -1   4 -11   13.94    0.37
   1  -4  11   13.25    0.41
   0   4 -11   75.54    1.60
   0   4 -11   76.05    1.52
   0  -4  11   76.76    1.83
   1   4 -11   48.65    1.01
   1   4 -11   47.07    1.12
  -1  -4  11   48.84    1.18
   2   4 -11   35.80    0.88
   2   4 -11   35.63    0.79
  -2  -4  11   36.13    0.90
   3   4 -11   73.25    1.47
   3   4 -11   72.60    1.62
  -3  -4  11   70.29    1.73
   4   4 -11   39.46    0.86
   4   4 -11   38.90    0.94
  -4  -4  11   38.45    0.99
   5   4 -11   53.15    1.24
   5   4 -11   53.46    1.25
  -5  -4  11   55.61    1.37
   6   4 -11    4.32    0.23
  -6  -4  11    4.56    0.23
   7   4 -11   44.69    1.07
  -7  -4  11   43.91    1.18
   8   4 -11    2.66    0.21
  -8  -4  11    2.74    0.22
  -8  -4  11    2.91    0.22
  -9  -4  11   18.50    0.63
  -9  -4  11   18.26    0.63
  10  -4  10   -0.17    0.14
   9  -4  10   -0.22    0.12
   8  -4  10    0.13    0.14
   7  -4  10    0.35    0.14
   6  -4  10    0.38    0.13
   5  -4  10    3.34    0.22
   4  -4  10    0.02    0.09
   3  -4  10    2.23    0.16
   2  -4  10    2.51    0.16
  -1   4 -10    4.77    0.19
   1  -4  10    5.09    0.20
   0   4 -10    0.89    0.11
   0   4 -10    1.17    0.10
   0  -4  10    1.20    0.11
   1   4 -10    1.77    0.13
   1   4 -10    1.65    0.12
  -1  -4  10    1.56    0.11
   2   4 -10    2.74    0.16
   2   4 -10    2.56    0.14
  -2  -4  10    3.03    0.15
   3   4 -10    2.29    0.15
   3   4 -10    2.20    0.14
  -3  -4  10    2.08    0.13
   4   4 -10    1.01    0.12
  -4  -4  10    1.25    0.13
   5   4 -10    0.17    0.09
   5   4 -10    0.03    0.08
  -5  -4  10    0.10    0.08
   6   4 -10    0.52    0.11
  -6  -4  10    0.37    0.10
   7   4 -10    9.85    0.36
  -7  -4  10    9.58    0.38
   8   4 -10    0.62    0.14
  -8  -4  10    0.67    0.15
  -8  -4  10    0.52    0.15
  -9  -4  10    0.99    0.17
  -9  -4  10    0.90    0.17
 -10  -4  10    0.07    0.15
 -10  -4  10   -0.13    0.13
  10  -4   9    8.52    0.46
   9  -4   9    0.12    0.14
   8  -4   9   21.24    0.73
   7  -4   9    2.04    0.21
   6  -4   9   44.37    1.22
   5  -4   9    8.44    0.35
   4  -4   9   93.13    2.28
   3  -4   9   28.65    0.78
   2  -4   9   88.88    2.14
  -1   4  -9   70.53    1.49
   1  -4   9   73.07    1.74
   0   4  -9   38.87    0.82
   0   4  -9   38.98    0.86
   0  -4   9   39.92    0.98
   1   4  -9  210.46    4.50
   1   4  -9  215.82    4.06
  -1  -4   9  220.83    5.03
   2   4  -9    5.29    0.19
   2   4  -9    4.43    0.20
  -2  -4   9    5.23    0.19
   3   4  -9  177.53    3.79
   3   4  -9  181.92    3.43
  -3  -4   9  181.59    4.22
   4   4  -9   26.68    0.65
  -4  -4   9   25.88    0.70
   5   4  -9   68.43    1.51
   5   4  -9   66.97    1.50
  -5  -4   9   69.12    1.69
   6   4  -9    2.25    0.17
  -6  -4   9    2.49    0.19
   7   4  -9   36.89    0.89
  -7  -4   9   35.05    0.99
   8   4  -9    2.16    0.20
  -8  -4   9    2.48    0.21
  -8  -4   9    2.35    0.22
  -9  -4   9   24.38    0.78
  -9  -4   9   23.78    0.77
 -10  -4   9    5.11    0.32
 -10  -4   9    5.24    0.32
  11  -4   8    0.28    0.18
  10  -4   8    0.00    0.14
   9  -4   8   -0.13    0.12
   8  -4   8    0.11    0.13
   7  -4   8    0.06    0.11
   6  -4   8    0.44    0.13
   5  -4   8    5.44    0.27
   4  -4   8    5.45    0.25
  -3   4  -8    2.53    0.17
   3  -4   8    2.66    0.16
  -2   4  -8   11.14    0.35
   2  -4   8   10.60    0.34
  -1   4  -8    0.24    0.06
   1  -4   8    0.39    0.07
   0   4  -8    2.81    0.13
   0  -4   8    2.72    0.14
   1   4  -8    2.84    0.14
   1   4  -8    2.81    0.13
  -1  -4   8    2.56    0.13
   2   4  -8    0.11    0.06
   2   4  -8    0.02    0.05
   3   4  -8    0.27    0.06
  -3  -4   8   -0.07    0.06
   4   4  -8    0.06    0.06
  -4  -4   8    0.02    0.06
   5   4  -8    3.45    0.18
   5   4  -8    3.16    0.16
  -5  -4   8    2.77    0.18
   6   4  -8    0.33    0.11
  -6  -4   8    0.42    0.11
   7   4  -8    2.55    0.18
  -7  -4   8    2.37    0.20
  -8  -4   8    2.80    0.23
  -8  -4   8    2.37    0.22
  -9  -4   8    0.11    0.14
  -9  -4   8    0.14    0.14
 -10  -4   8    0.25    0.14
 -10  -4   8    0.28    0.14
  10  -4   7    9.14    0.45
   9  -4   7    5.64    0.34
   8  -4   7   18.14    0.65
   7  -4   7   12.18    0.47
  -6   4  -7   11.62    0.44
   6  -4   7   10.85    0.42
  -5   4  -7   42.40    1.14
   5  -4   7   42.61    1.14
  -4   4  -7    5.50    0.25
   4  -4   7    5.65    0.25
  -3   4  -7  106.24    2.54
   3  -4   7  105.06    2.53
  -2   4  -7   35.70    0.91
   2  -4   7   35.43    0.91
  -1   4  -7  285.12    6.60
  -1   4  -7  279.54    5.63
   1  -4   7  289.81    6.62
   0   4  -7    0.42    0.06
   0  -4   7    0.57    0.08
   1   4  -7  374.77    7.00
  -1  -4   7  379.11    8.72
   2   4  -7    2.26    0.12
   2   4  -7    1.98    0.11
  -2  -4   7    1.70    0.11
   3   4  -7  208.30    4.33
  -3  -4   7  207.63    4.85
   4   4  -7   29.82    0.70
  -4  -4   7   30.18    0.79
   5   4  -7  108.83    2.31
   5   4  -7  109.12    2.33
  -5  -4   7  112.12    2.65
   6   4  -7    9.91    0.32
  -6  -4   7   10.19    0.37
   7   4  -7   39.05    0.91
  -7  -4   7   36.80    1.04
  -8  -4   7   28.73    0.86
  -8  -4   7   28.24    0.85
  -9  -4   7   15.34    0.57
  -9  -4   7   15.17    0.57
 -10  -4   7   14.70    0.58
 -10  -4   7   14.96    0.59
  10  -4   6    0.61    0.17
   9  -4   6    0.42    0.16
  -8   4  -6    0.03    0.12
   8  -4   6    0.11    0.12
  -7   4  -6    0.34    0.14
   7  -4   6    0.33    0.12
  -6   4  -6   -0.14    0.09
   6  -4   6   -0.16    0.08
  -5   4  -6    0.50    0.11
   5  -4   6    0.66    0.11
  -4   4  -6    2.40    0.17
   4  -4   6    2.05    0.15
  -3   4  -6    0.64    0.09
   3  -4   6    0.59    0.09
  -2   4  -6    3.60    0.17
   2  -4   6    3.46    0.17
  -1   4  -6    2.26    0.12
   1  -4   6    2.12    0.12
   0   4  -6    2.20    0.11
   0   4  -6    2.04    0.10
   0  -4   6    1.91    0.11
   1   4  -6    0.09    0.04
  -1  -4   6    0.07    0.05
   2   4  -6   11.90    0.29
   2   4  -6   12.01    0.32
  -2  -4   6   11.58    0.34
   3   4  -6   18.21    0.47
   3   4  -6   17.90    0.44
  -3  -4   6   18.08    0.50
   4   4  -6    9.01    0.26
  -4  -4   6    9.03    0.31
   5   4  -6    3.46    0.17
   5   4  -6    3.60    0.15
  -5  -4   6    3.48    0.19
   6   4  -6    0.10    0.08
  -6  -4   6   -0.01    0.08
   7   4  -6    0.08    0.09
  -7  -4   6    0.01    0.09
  -8  -4   6    2.28    0.21
  -8  -4   6    2.33    0.21
  -9  -4   6    0.01    0.13
  -9  -4   6    0.04    0.13
 -10  -4   6    0.15    0.14
 -10  -4   6    0.18    0.14
 -10   4  -5    7.81    0.44
  -9   4  -5   16.64    0.64
   9  -4   5   16.36    0.61
  -8   4  -5    2.02    0.23
   8  -4   5    2.10    0.21
  -7   4  -5   25.12    0.78
   7  -4   5   24.70    0.76
  -6   4  -5    1.00    0.14
   6  -4   5    0.94    0.13
  -5   4  -5  108.41    2.68
   5  -4   5  111.94    2.68
  -4   4  -5    4.84    0.23
   4  -4   5    4.66    0.22
  -3   4  -5  210.82    5.05
   3  -4   5  221.80    5.07
   2  -4   5    1.94    0.12
  -1   4  -5  373.35    8.55
  -1   4  -5  365.36    7.34
   1  -4   5  369.76    8.59
   0   4  -5   44.46    1.11
   0   4  -5   45.78    0.90
   0  -4   5   47.02    1.12
   1   4  -5  243.27    5.83
   1   4  -5  261.13    4.71
  -1  -4   5  252.11    5.85
   2   4  -5   67.85    1.59
  -2  -4   5   65.95    1.60
   3   4  -5  115.89    2.42
   3   4  -5  117.12    2.72
  -3  -4   5  113.69    2.74
   4   4  -5   61.06    1.31
   4   4  -5   62.41    1.49
  -4  -4   5   60.46    1.51
   5   4  -5   26.66    0.62
   5   4  -5   27.32    0.64
  -5  -4   5   28.22    0.76
   6   4  -5   47.67    1.04
  -6  -4   5   45.22    1.22
   7   4  -5    3.31    0.18
  -7  -4   5    2.99    0.21
  -8  -4   5   46.17    1.27
  -8  -4   5   45.75    1.27
  -9  -4   5    5.00    0.31
  -9  -4   5    5.29    0.32
 -10  -4   5   22.11    0.77
 -10  -4   5   22.47    0.78
 -11   4  -4    0.13    0.18
 -10   4  -4    0.31    0.17
  -9   4  -4    0.56    0.17
   9  -4   4    0.52    0.15
  -8   4  -4   -0.09    0.12
   8  -4   4   -0.03    0.10
  -7   4  -4    3.54    0.25
   7  -4   4    3.59    0.24
  -6   4  -4    1.23    0.16
   6  -4   4    1.33    0.16
  -5   4  -4    5.48    0.26
   5  -4   4    5.53    0.25
  -4   4  -4   45.66    1.19
   4  -4   4   46.95    1.18
  -3   4  -4    7.09    0.26
   3  -4   4    6.84    0.25
  -2   4  -4    2.00    0.12
   2  -4   4    1.79    0.11
  -1   4  -4    1.34    0.09
  -1   4  -4    1.75    0.06
   1  -4   4    1.28    0.09
   0   4  -4    0.53    0.06
   0   4  -4    0.64    0.05
   0  -4   4    0.62    0.06
   1   4  -4    0.81    0.06
   1   4  -4    0.59    0.06
  -1  -4   4    0.82    0.07
   2   4  -4   29.87    0.76
  -2  -4   4   31.20    0.78
   3   4  -4   14.19    0.39
   3   4  -4   14.12    0.34
  -3  -4   4   13.38    0.41
   4   4  -4   42.50    0.96
   4   4  -4   45.53    1.11
  -4  -4   4   45.61    1.13
   5   4  -4    0.29    0.07
   5   4  -4    0.43    0.05
   5   4  -4    0.24    0.07
  -5  -4   4    0.26    0.09
   6   4  -4    0.32    0.08
  -6  -4   4    0.12    0.09
  -7  -4   4    0.10    0.10
  -8  -4   4    2.26    0.21
  -8  -4   4    2.29    0.21
  -9  -4   4    0.07    0.14
  -9  -4   4   -0.01    0.13
 -10  -4   4    1.51    0.21
 -10  -4   4    1.40    0.20
 -11  -4   4   -0.06    0.15
 -11   4  -3   12.63    0.60
 -10   4  -3    2.11    0.26
  -9   4  -3   14.19    0.57
   9  -4   3   14.35    0.54
  -8   4  -3    0.76    0.16
   8  -4   3    0.73    0.14
  -7   4  -3   50.44    1.35
   7  -4   3   48.98    1.32
  -6   4  -3    2.64    0.20
   6  -4   3    2.95    0.20
  -5   4  -3  153.44    3.61
   5  -4   3  147.82    3.58
  -4   4  -3   80.06    1.96
   4  -4   3   79.29    1.94
  -3   4  -3  231.66    5.45
   3  -4   3  235.96    5.45
  -2   4  -3   35.14    0.89
   2  -4   3   35.05    0.88
  -1   4  -3  155.00    3.59
  -1   4  -3  149.78    3.18
   1  -4   3  154.85    3.58
   0   4  -3    4.71    0.12
   0   4  -3    4.66    0.16
   0  -4   3    4.44    0.16
   1   4  -3   54.45    1.36
  -1  -4   3   59.89    1.38
   2   4  -3  289.42    6.65
  -2  -4   3  284.82    6.66
   3   4  -3   95.13    2.26
  -3  -4   3   95.83    2.28
   4   4  -3  303.36    6.97
   4   4  -3  289.23    6.18
  -4  -4   3  307.72    7.00
   5   4  -3    3.93    0.19
   5   4  -3    4.00    0.16
  -5  -4   3    4.16    0.21
   6   4  -3  112.89    2.28
  -6  -4   3  106.88    2.67
  -7  -4   3    0.22    0.10
  -8  -4   3   34.40    1.01
  -8  -4   3   34.60    1.01
  -9  -4   3    0.45    0.14
  -9  -4   3    0.44    0.14
 -10  -4   3   28.46    0.92
 -10  -4   3   27.83    0.92
 -11  -4   3    0.47    0.18
 -11   4  -2    0.20    0.18
 -10   4  -2   -0.14    0.11
  -9   4  -2    0.78    0.17
  -8   4  -2    1.39    0.18
   8  -4   2    1.34    0.19
  -7   4  -2    2.52    0.22
   7  -4   2    2.64    0.21
  -6   4  -2    1.31    0.15
   6  -4   2    1.34    0.15
  -5   4  -2    0.94    0.12
   5  -4   2    0.69    0.10
  -4   4  -2    4.67    0.22
   4  -4   2    4.20    0.19
  -3   4  -2   10.14    0.33
   3  -4   2   11.26    0.34
  -2   4  -2   14.61    0.42
   2  -4   2   15.14    0.41
  -1   4  -2  138.16    2.55
  -1   4  -2  136.18    3.17
   1  -4   2  130.82    3.15
   0   4  -2   58.86    1.42
   0  -4   2   59.42    1.42
   1   4  -2    3.23    0.12
  -1  -4   2    3.12    0.13
   2   4  -2   16.55    0.45
  -2  -4   2   17.16    0.46
   3   4  -2    0.26    0.06
  -3  -4   2    0.29    0.07
   4   4  -2    9.00    0.24
   4   4  -2    9.03    0.30
  -4  -4   2    8.74    0.31
   5   4  -2    1.29    0.10
   5   4  -2    1.39    0.12
  -5  -4   2    1.29    0.14
   6   4  -2    7.00    0.28
   6   4  -2    7.02    0.22
  -6  -4   2    6.57    0.29
  -7  -4   2    2.88    0.22
  -9  -4   2   -0.25    0.12
  -9  -4   2   -0.26    0.12
 -10  -4   2    0.76    0.18
 -10  -4   2    0.84    0.19
 -11  -4   2    0.13    0.17
 -11   4  -1   10.12    0.52
 -10   4  -1    1.91    0.25
  -9   4  -1   29.40    0.94
  -8   4  -1   13.67    0.52
  -7   4  -1   69.52    1.81
   7  -4   1   70.98    1.79
  -6   4  -1   36.04    1.01
   6  -4   1   36.81    0.98
  -5   4  -1   67.69    1.71
   5  -4   1   68.79    1.69
  -4   4  -1  172.97    4.05
   4  -4   1  170.29    4.03
  -3   4  -1   64.55    1.59
   3  -4   1   66.33    1.59
  -2   4  -1   47.80    1.18
   2  -4   1   48.70    1.18
  -1   4  -1  290.27    6.78
   1  -4   1  290.78    6.77
   0   4  -1  508.17   11.98
   0  -4   1  516.32   11.97
   1   4  -1   38.43    0.95
  -1  -4   1   39.27    0.96
   2   4  -1  468.64   10.72
  -2  -4   1  444.45   10.55
   3   4  -1    3.90    0.16
  -3  -4   1    3.98    0.18
   4   4  -1  352.01    8.13
   4   4  -1  360.50    7.06
  -4  -4   1  340.41    8.13
   5   4  -1   15.24    0.37
   5   4  -1   15.01    0.46
  -5  -4   1   15.90    0.49
   6   4  -1   64.00    1.64
  -6  -4   1   67.04    1.67
   7   4  -1    1.22    0.15
  -8  -4   1   17.91    0.62
  -8  -4   1   17.77    0.62
  -9  -4   1   16.23    0.60
  -9  -4   1   15.80    0.60
 -10  -4   1    9.92    0.48
 -10  -4   1   10.51    0.49
 -11  -4   1    4.65    0.36
 -11   4   0    0.41    0.18
 -10   4   0    0.08    0.16
  -9   4   0    0.21    0.13
  -8   4   0   12.32    0.49
  -7   4   0    2.36    0.20
   7  -4   0    2.55    0.20
  -6   4   0    2.70    0.20
   6  -4   0    2.67    0.18
  -5   4   0    4.60    0.23
   5  -4   0    4.44    0.21
  -4   4   0    0.53    0.09
   4  -4   0    0.58    0.08
  -3   4   0   18.60    0.52
   3  -4   0   18.59    0.51
  -2   4   0    6.36    0.21
   2  -4   0    5.57    0.20
  -1   4   0   83.83    1.95
   1  -4   0   82.51    1.67
   1  -4   0   78.56    1.93
   0   4   0  421.80    9.59
   0  -4   0  393.49    9.50
   1   4   0   81.01    1.87
  -1  -4   0   76.04    1.87
   2   4   0    7.26    0.22
  -2  -4   0    6.04    0.22
   3   4   0   18.49    0.51
  -3  -4   0   19.01    0.53
   4   4   0    0.77    0.06
   4   4   0    0.88    0.10
  -4  -4   0    0.72    0.10
   5   4   0    4.32    0.21
  -5  -4   0    4.31    0.23
   6   4   0    3.07    0.18
  -6  -4   0    2.89    0.21
   7   4   0    2.48    0.20
  -7  -4   0    2.57    0.21
  -7  -4   0    2.55    0.20
  -8  -4   0   12.71    0.50
  -8  -4   0   12.82    0.50
  -9  -4   0    0.28    0.15
  -9  -4   0    0.25    0.15
 -10  -4   0    0.30    0.16
 -11  -4   0    0.33    0.16
 -11   4   1    4.45    0.35
 -10   4   1    9.45    0.47
  -9   4   1   15.69    0.60
  -8   4   1   17.62    0.62
  -7   4   1    1.63    0.18
  -6   4   1   63.86    1.62
   6  -4  -1   63.33    1.59
  -5   4   1   14.32    0.47
   5  -4  -1   15.13    0.45
  -4   4   1  348.10    8.08
   4  -4  -1  347.49    8.06
  -3   4   1    4.67    0.19
   3  -4  -1    3.98    0.17
  -2   4   1  488.80   11.56
   2  -4  -1  501.12   11.57
  -1   4   1   39.99    0.98
   1  -4  -1   39.70    0.82
   1  -4  -1   39.90    0.97
   0   4   1  539.42   12.75
   0  -4  -1  551.14   12.76
   1   4   1  297.85    6.91
  -1  -4  -1  293.79    6.89
   2   4   1   46.30    1.14
  -2  -4  -1   46.87    1.15
   3   4   1   64.76    1.56
  -3  -4  -1   63.85    1.57
   4   4   1  170.85    4.01
  -4  -4  -1  170.59    4.03
   5   4   1   65.46    1.66
  -5  -4  -1   69.29    1.69
   6   4   1   35.35    0.95
  -6  -4  -1   34.76    0.97
   7   4   1   71.06    1.81
  -7  -4  -1   71.95    1.84
  -7  -4  -1   70.61    1.83
   8   4   1   13.36    0.48
  -8  -4  -1   12.59    0.49
  -8  -4  -1   12.58    0.49
  -9  -4  -1   29.58    0.93
  -9  -4  -1   29.11    0.92
 -10  -4  -1    2.24    0.26
 -11  -4  -1    9.93    0.51
 -11   4   2    0.13    0.16
 -10   4   2    0.66    0.18
  -9   4   2   -0.08    0.12
  -8   4   2    0.31    0.13
  -7   4   2    2.52    0.21
  -6   4   2    7.30    0.31
   6  -4  -2    6.60    0.28
  -5   4   2    1.15    0.13
   5  -4  -2    1.13    0.12
  -4   4   2    9.53    0.32
   4  -4  -2    9.09    0.30
  -3   4   2    0.24    0.06
   3  -4  -2    0.09    0.05
  -2   4   2   18.71    0.49
   2  -4  -2   18.15    0.37
   2  -4  -2   18.16    0.48
  -1   4   2    3.42    0.14
   1  -4  -2    3.82    0.13
   1  -4  -2    3.43    0.11
   0   4   2   65.02    1.55
   0  -4  -2   65.23    1.55
   1   4   2  134.60    3.12
  -1  -4  -2  131.64    3.12
   2   4   2   14.57    0.41
  -2  -4  -2   15.29    0.42
   3   4   2   10.35    0.33
  -3  -4  -2   11.01    0.34
  -3  -4  -2   10.50    0.24
   4   4   2    4.60    0.20
  -4  -4  -2    4.65    0.22
  -5  -4  -2    0.66    0.10
  -6  -4  -2    1.46    0.15
  -6  -4  -2    1.48    0.16
   7   4   2    2.60    0.21
  -7  -4  -2    2.78    0.23
  -7  -4  -2    2.65    0.22
   8   4   2    1.46    0.19
  -8  -4  -2    1.35    0.19
  -8  -4  -2    1.48    0.19
  -9  -4  -2    1.01    0.18
  -9  -4  -2    0.90    0.17
 -10  -4  -2   -0.18    0.14
 -11  -4  -2    0.45    0.19
 -11   4   3    0.30    0.17
 -10   4   3   27.69    0.92
  -9   4   3    0.37    0.15
  -8   4   3   34.00    1.00
  -7   4   3    0.25    0.11
  -6   4   3  107.86    2.63
  -5   4   3    3.85    0.20
   5  -4  -3    3.96    0.19
  -4   4   3  305.41    7.00
   4  -4  -3  295.43    6.96
  -3   4   3  101.68    2.42
   3  -4  -3  101.65    2.40
  -2   4   3  305.83    7.03
   2  -4  -3  299.32    7.00
   2  -4  -3  303.51    5.67
  -1   4   3   63.58    1.48
   1  -4  -3   61.28    1.47
   1  -4  -3   60.70    1.27
   0   4   3    5.01    0.16
   0  -4  -3    5.08    0.16
   1   4   3  156.55    3.71
  -1  -4  -3  161.37    3.71
   2   4   3   35.69    0.90
  -2  -4  -3   36.40    0.91
   3   4   3  248.03    5.73
  -3  -4  -3  245.33    5.73
  -3  -4  -3  244.01    5.08
   4   4   3   76.67    1.90
  -4  -4  -3   79.48    1.92
   5   4   3  153.34    3.62
  -5  -4  -3  151.07    3.63
   6   4   3    2.73    0.19
  -6  -4  -3    2.88    0.21
  -6  -4  -3    2.90    0.21
   7   4   3   49.73    1.33
  -7  -4  -3   51.42    1.36
  -7  -4  -3   49.88    1.35
   8   4   3    0.86    0.14
  -8  -4  -3    0.78    0.16
  -8  -4  -3    0.80    0.15
   9   4   3   15.12    0.56
  -9  -4  -3   15.24    0.59
 -10  -4  -3    2.42    0.28
 -11  -4  -3   12.73    0.59
 -11   4   4   -0.20    0.14
 -10   4   4    1.44    0.21
  -9   4   4   -0.04    0.13
  -8   4   4    1.99    0.20
  -7   4   4   -0.17    0.09
  -6   4   4    0.16    0.09
  -5   4   4    0.27    0.09
  -4   4   4   44.81    1.15
   4  -4  -4   46.49    1.13
  -3   4   4   13.91    0.40
   3  -4  -4   14.03    0.38
   3  -4  -4   13.51    0.30
  -2   4   4   33.39    0.82
   2  -4  -4   32.12    0.80
   1  -4  -4    0.68    0.06
   0   4   4    0.55    0.06
   0  -4  -4    0.69    0.06
   0  -4  -4    0.65    0.06
   1   4   4    1.25    0.08
  -1  -4  -4    1.56    0.09
   2   4   4    1.91    0.11
  -2  -4  -4    1.77    0.11
   3   4   4    7.78    0.27
  -3  -4  -4    6.96    0.26
  -3  -4  -4    7.36    0.20
   4   4   4   48.56    1.24
  -4  -4  -4   49.02    1.25
   5   4   4    5.46    0.25
  -5  -4  -4    5.73    0.26
  -5  -4  -4    5.61    0.27
   6   4   4    1.52    0.16
   7   4   4    3.93    0.23
  -7  -4  -4    3.77    0.25
  -7  -4  -4    3.82    0.25
   8   4   4   -0.08    0.11
  -8  -4  -4    0.09    0.13
  -8  -4  -4    0.11    0.13
   9   4   4    0.71    0.16
  -9  -4  -4    0.55    0.17
 -10  -4  -4    0.32    0.17
 -11  -4  -4    0.31    0.19
 -10   4   5   20.12    0.73
  -9   4   5    5.11    0.32
  -8   4   5   45.24    1.25
  -7   4   5    2.10    0.18
  -6   4   5   46.91    1.23
  -5   4   5   27.13    0.75
  -4   4   5   64.26    1.54
   4  -4  -5   61.25    1.51
  -3   4   5  118.89    2.80
   3  -4  -5  122.26    2.25
   3  -4  -5  115.03    2.77
  -2   4   5   75.63    1.80
  -1   4   5  278.84    6.37
   1  -4  -5  273.76    5.53
   1  -4  -5  269.82    5.44
   0   4   5   47.12    1.14
   0  -4  -5   44.76    0.99
   0  -4  -5   49.47    1.14
   0  -4  -5   46.53    1.00
   1   4   5  398.47    9.18
  -1  -4  -5  381.21    7.90
  -1  -4  -5  404.45    9.19
   2   4   5    1.72    0.11
  -2  -4  -5    1.59    0.07
  -2  -4  -5    1.53    0.11
   3   4   5  228.86    5.29
  -3  -4  -5  226.21    5.29
  -3  -4  -5  223.88    4.68
   4   4   5    4.71    0.22
  -4  -4  -5    4.52    0.22
  -4  -4  -5    4.49    0.23
  -4  -4  -5    4.43    0.15
   5   4   5  116.29    2.80
  -5  -4  -5  115.77    2.80
  -5  -4  -5  114.74    2.80
   6   4   5    1.11    0.14
  -6  -4  -5    1.65    0.16
  -6  -4  -5    1.48    0.16
   7   4   5   24.83    0.76
  -7  -4  -5   24.93    0.78
  -7  -4  -5   25.59    0.78
   8   4   5    2.35    0.22
  -8  -4  -5    2.12    0.22
   9   4   5   16.11    0.61
  -9  -4  -5   16.96    0.65
  10   4   5    8.14    0.42
 -10   4   6    0.32    0.15
  -9   4   6    0.10    0.13
  -8   4   6    2.12    0.20
  -7   4   6   -0.08    0.09
  -6   4   6   -0.03    0.08
  -5   4   6    3.62    0.19
  -4   4   6    9.15    0.31
   4  -4  -6    9.61    0.25
  -3   4   6   19.11    0.51
   3  -4  -6   18.79    0.42
  -2   4   6   13.10    0.36
   2  -4  -6   13.08    0.35
   2  -4  -6   12.81    0.35
   1  -4  -6    0.29    0.06
   1  -4  -6    0.23    0.06
   0   4   6    1.90    0.10
   0  -4  -6    2.05    0.11
   0  -4  -6    2.26    0.12
   1   4   6    2.33    0.12
  -1  -4  -6    2.43    0.12
  -1  -4  -6    2.37    0.11
   2   4   6    3.84    0.17
  -2  -4  -6    3.34    0.16
  -2  -4  -6    3.83    0.12
   3   4   6    0.54    0.09
  -3  -4  -6    0.81    0.11
  -3  -4  -6    0.67    0.09
  -3  -4  -6    0.69    0.06
  -3  -4  -6    0.75    0.08
   4   4   6    2.07    0.16
  -4  -4  -6    2.19    0.16
  -4  -4  -6    1.96    0.16
  -4  -4  -6    1.98    0.11
   5   4   6    0.62    0.11
  -5  -4  -6    0.75    0.12
  -5  -4  -6    0.76    0.12
   6   4   6   -0.06    0.08
  -6  -4  -6   -0.04    0.09
  -6  -4  -6   -0.13    0.08
   7   4   6    0.45    0.13
  -7  -4  -6    0.38    0.13
   8   4   6    0.10    0.12
  -8  -4  -6    0.32    0.15
   9   4   6    0.57    0.17
  10   4   6    0.71    0.17
 -10   4   7   14.31    0.58
  -9   4   7   15.75    0.59
  -8   4   7   28.50    0.86
  -7   4   7   36.00    1.00
  -6   4   7   10.03    0.37
  -5   4   7  113.53    2.72
  -4   4   7   31.26    0.82
   4  -4  -7   31.74    0.67
  -3   4   7  215.36    5.08
   3  -4  -7  219.85    4.46
   3  -4  -7  219.54    4.09
   2  -4  -7    1.89    0.13
   2  -4  -7    1.85    0.12
  -1   4   7  402.43    9.07
   1  -4  -7  376.44    7.73
   1  -4  -7  394.29    7.87
   0   4   7    0.46    0.07
   0  -4  -7    0.38    0.08
   1   4   7  300.34    6.81
  -1  -4  -7  289.62    6.78
  -1  -4  -7  283.03    6.77
  -1  -4  -7  300.26    5.92
   2   4   7   37.55    0.95
  -2  -4  -7   36.87    0.80
  -2  -4  -7   38.01    0.94
  -2  -4  -7   37.18    0.94
  -2  -4  -7   36.77    0.85
   3   4   7  106.55    2.62
  -3  -4  -7  112.66    2.62
  -3  -4  -7  108.31    2.32
  -3  -4  -7  108.03    2.23
  -3  -4  -7  112.74    2.63
   4   4   7    5.43    0.25
  -4  -4  -7    5.69    0.19
  -4  -4  -7    5.64    0.24
  -4  -4  -7    5.58    0.24
   5   4   7   41.60    1.13
  -5  -4  -7   43.10    1.14
  -5  -4  -7   43.35    1.14
   6   4   7   13.22    0.47
   7   4   7   12.14    0.47
   8   4   7   18.75    0.65
   9   4   7    5.71    0.34
  10   4   7    9.97    0.48
  11   4   7    0.14    0.18
 -10   4   8    0.20    0.14
  -9   4   8    0.11    0.13
  -8   4   8    2.10    0.21
  -7   4   8    2.28    0.20
  -6   4   8    0.08    0.09
  -5   4   8    2.85    0.17
   5  -4  -8    2.92    0.14
  -4   4   8   -0.02    0.06
   4  -4  -8    0.06    0.08
   4  -4  -8    0.01    0.05
  -3   4   8    0.24    0.06
   3  -4  -8    0.11    0.08
   3  -4  -8    0.02    0.05
  -2   4   8    0.20    0.05
   2  -4  -8    0.00    0.06
   2  -4  -8    0.07    0.06
  -1   4   8    2.84    0.12
  -1   4   8    2.92    0.13
   1  -4  -8    2.73    0.15
   1  -4  -8    3.01    0.16
   0   4   8    2.88    0.13
   0  -4  -8    2.65    0.14
   0  -4  -8    2.96    0.15
   1   4   8    0.10    0.06
  -1  -4  -8    0.26    0.06
   2   4   8   11.16    0.35
  -2  -4  -8   10.74    0.34
  -2  -4  -8   10.94    0.34
  -2  -4  -8   11.49    0.29
  -2  -4  -8   11.43    0.33
   3   4   8    2.66    0.16
  -3  -4  -8    2.36    0.13
  -3  -4  -8    2.38    0.11
   4   4   8    5.51    0.25
  -4  -4  -8    5.64    0.20
   5   4   8    5.10    0.26
   6   4   8    0.47    0.12
   7   4   8    0.02    0.11
   8   4   8    0.21    0.13
   9   4   8   -0.09    0.13
  10   4   8   -0.03    0.14
 -10   4   9    4.69    0.32
  -9   4   9   24.47    0.79
  -8   4   9    2.12    0.20
  -7   4   9   35.65    0.99
  -6   4   9    2.25    0.17
  -5   4   9   70.03    1.70
   5  -4  -9   68.08    1.38
  -4   4   9   27.17    0.72
   4  -4  -9   28.37    0.71
   4  -4  -9   27.76    0.62
  -3   4   9  191.98    4.42
   3  -4  -9  189.98    3.90
   3  -4  -9  185.95    3.58
  -2   4   9    5.80    0.18
   2  -4  -9    5.24    0.22
   2  -4  -9    5.07    0.22
  -1   4   9  226.34    5.14
   1  -4  -9  220.58    4.50
   1  -4  -9  215.45    4.44
   0   4   9   42.17    0.99
   0  -4  -9   38.38    0.91
   0  -4  -9   40.06    0.90
   1   4   9   71.94    1.76
  -1  -4  -9   74.76    1.55
   2   4   9   91.64    2.26
  -2  -4  -9   96.63    2.04
  -2  -4  -9   94.82    1.96
   3   4   9   28.31    0.79
  -3  -4  -9   30.23    0.71
  -3  -4  -9   29.18    0.65
   4   4   9   93.84    2.30
  -4  -4  -9   94.26    2.03
   5   4   9    8.65    0.35
   6   4   9   42.34    1.17
   7   4   9    2.26    0.22
   8   4   9   23.53    0.78
   9   4   9    0.09    0.15
  10   4   9    8.21    0.44
 -10   4  10   -0.06    0.15
  -9   4  10    0.76    0.16
  -8   4  10    0.53    0.15
  -7   4  10    9.49    0.37
  -6   4  10    0.50    0.11
  -5   4  10    0.05    0.07
   5  -4 -10    0.24    0.10
   5  -4 -10    0.05    0.07
  -4   4  10    1.12    0.11
   4  -4 -10    1.12    0.14
   4  -4 -10    1.26    0.11
  -3   4  10    2.33    0.12
   3  -4 -10    2.04    0.13
   3  -4 -10    2.24    0.16
   3  -4 -10    2.28    0.17
  -2   4  10    2.71    0.12
   2  -4 -10    2.81    0.17
   2  -4 -10    2.95    0.17
  -1   4  10    1.63    0.10
   1  -4 -10    1.80    0.14
   1  -4 -10    1.54    0.13
   0   4  10    1.06    0.09
   0  -4 -10    1.01    0.11
   1   4  10    5.14    0.21
  -1  -4 -10    7.14    0.22
   2   4  10    2.24    0.14
  -2  -4 -10    2.14    0.15
  -2  -4 -10    2.53    0.13
   3   4  10    2.29    0.17
  -3  -4 -10    2.35    0.15
   4   4  10    0.22    0.10
  -4  -4 -10    0.35    0.09
   5   4  10    3.30    0.22
   6   4  10    0.19    0.12
   7   4  10    0.37    0.14
   8   4  10    0.09    0.13
   9   4  10   -0.15    0.13
  -9   4  11   18.31    0.64
  -8   4  11    2.38    0.21
  -7   4  11   44.44    1.19
  -6   4  11    4.23    0.22
  -5   4  11   55.47    1.39
   5  -4 -11   55.59    1.16
   5  -4 -11   57.15    1.32
  -4   4  11   39.83    1.00
   4  -4 -11   40.44    0.97
   4  -4 -11   39.23    0.86
  -3   4  11   75.76    1.79
   3  -4 -11   76.11    1.66
   3  -4 -11   75.81    1.64
   3  -4 -11   72.93    1.50
  -2   4  11   37.59    0.91
   2  -4 -11   36.38    0.89
   2  -4 -11   37.84    0.89
  -1   4  11   50.03    1.20
   1  -4 -11   48.12    1.12
   1  -4 -11   50.67    1.13
   0   4  11   78.51    1.85
   0  -4 -11   75.89    1.66
   0  -4 -11   78.16    1.68
   1   4  11   13.73    0.41
  -1  -4 -11   14.25    0.43
  -1  -4 -11   14.02    0.39
   2   4  11   67.80    1.65
  -2  -4 -11   66.44    1.44
  -2  -4 -11   67.20    1.51
   3   4  11    0.25    0.09
  -3  -4 -11    0.28    0.09
   4   4  11   81.45    2.02
  -4  -4 -11   81.29    1.80
   5   4  11    0.18    0.12
   6   4  11   24.10    0.76
   7   4  11    0.28    0.14
   8   4  11    6.58    0.37
   9   4  11    0.94    0.20
  -9   4  12    0.34    0.15
  -8   4  12    0.00    0.11
  -7   4  12    1.66    0.18
  -6   4  12    0.12    0.09
  -5   4  12    0.14    0.08
   5  -4 -12    0.18    0.11
   5  -4 -12    0.08    0.08
  -4   4  12   15.22    0.43
   4  -4 -12   15.46    0.48
   4  -4 -12   15.46    0.41
  -3   4  12    0.23    0.06
   3  -4 -12    0.11    0.10
   3  -4 -12    0.05    0.08
   3  -4 -12    0.17    0.09
  -2   4  12    0.00    0.04
   2  -4 -12   -0.01    0.08
   2  -4 -12    0.05    0.08
  -1   4  12    0.45    0.06
   1  -4 -12    0.37    0.10
   1  -4 -12    0.36    0.09
   0   4  12    0.47    0.07
   0  -4 -12    0.49    0.11
   0  -4 -12    0.48    0.09
   1   4  12    0.94    0.10
  -1  -4 -12    0.74    0.11
   2   4  12    0.08    0.07
  -2  -4 -12    0.17    0.09
  -2  -4 -12    0.26    0.07
   3   4  12    5.37    0.26
  -3  -4 -12    5.94    0.25
   4   4  12    7.74    0.33
  -4  -4 -12    7.72    0.29
   5   4  12    1.06    0.16
   6   4  12    2.19    0.22
   7   4  12   -0.07    0.12
   8   4  12    0.35    0.15
  -9   4  13   14.10    0.53
  -8   4  13    4.34    0.26
  -7   4  13   20.21    0.62
  -6   4  13   17.15    0.52
   6  -4 -13   16.91    0.46
   5  -4 -13   11.85    0.43
   5  -4 -13   11.87    0.36
   4  -4 -13   36.43    0.91
   4  -4 -13   36.06    0.82
   4  -4 -13   36.62    0.92
   3  -4 -13    4.38    0.23
   3  -4 -13    4.01    0.24
   3  -4 -13    4.65    0.21
   2  -4 -13   64.14    1.43
   2  -4 -13   61.61    1.41
  -1   4  13    0.61    0.08
   1  -4 -13    0.75    0.11
   0   4  13   59.42    1.41
   0  -4 -13   58.26    1.36
   0  -4 -13   56.69    1.31
   0  -4 -13   56.70    1.29
   1   4  13    0.15    0.08
  -1  -4 -13    0.08    0.10
  -1  -4 -13    0.16    0.08
   2   4  13   55.68    1.38
  -2  -4 -13   54.39    1.22
  -2  -4 -13   54.83    1.29
   3   4  13    2.06    0.17
  -3  -4 -13    1.95    0.17
   4   4  13   32.56    0.92
  -4  -4 -13   32.43    0.83
   5   4  13    3.40    0.26
   6   4  13   10.74    0.45
   7   4  13    4.60    0.31
   8   4  13    2.56    0.26
   6  -4 -14    0.10    0.11
   6  -4 -14    0.02    0.09
   5  -4 -14    0.35    0.12
   5  -4 -14    0.35    0.13
   5  -4 -14    0.39    0.10
   4  -4 -14    4.16    0.25
   4  -4 -14    4.16    0.20
   4  -4 -14    3.86    0.24
   3  -4 -14    7.04    0.31
   3  -4 -14    7.09    0.27
   3  -4 -14    7.38    0.31
   2  -4 -14    0.61    0.12
   2  -4 -14    0.48    0.12
   1  -4 -14    0.04    0.08
   1  -4 -14    0.08    0.10
   1  -4 -14    0.03    0.10
   0   4  14    0.66    0.08
   0  -4 -14    0.66    0.12
   0  -4 -14    0.59    0.13
   0  -4 -14    0.42    0.11
   1   4  14    1.24    0.13
  -1  -4 -14    1.42    0.14
  -1  -4 -14    1.33    0.15
   2   4  14    0.46    0.10
  -2  -4 -14    0.32    0.11
   3   4  14    0.48    0.12
  -3  -4 -14    0.44    0.12
   4   4  14    5.04    0.28
  -4  -4 -14    4.79    0.26
   5   4  14    1.29    0.17
   6   4  14    0.52    0.15
   7   4  14   -0.18    0.12
   6  -4 -15   23.47    0.71
   6  -4 -15   23.52    0.61
   5  -4 -15    0.60    0.14
   5  -4 -15    0.69    0.16
   5  -4 -15    0.85    0.13
   4  -4 -15   57.07    1.25
   4  -4 -15   59.33    1.38
   4  -4 -15   59.29    1.40
   3  -4 -15    0.41    0.12
   3  -4 -15    0.56    0.12
   3  -4 -15    0.55    0.13
   2  -4 -15   64.57    1.47
   2  -4 -15   63.40    1.47
   1  -4 -15    0.07    0.10
   1  -4 -15    0.10    0.11
   1  -4 -15    0.10    0.09
   0   4  15   27.46    0.70
   0  -4 -15   26.34    0.69
   0  -4 -15   26.49    0.72
   0  -4 -15   25.61    0.73
   1   4  15    4.88    0.21
  -1  -4 -15    4.55    0.25
  -1  -4 -15    4.68    0.23
   2   4  15   22.32    0.65
  -2  -4 -15   22.43    0.65
   3   4  15    6.23    0.29
  -3  -4 -15    6.38    0.29
   4   4  15   11.07    0.43
  -4  -4 -15   11.00    0.40
   5   4  15   11.79    0.47
   6   4  15    2.35    0.23
   7   4  15    3.07    0.28
   6  -4 -16    0.13    0.13
   6  -4 -16    0.11    0.10
   6  -4 -16   -0.08    0.11
   5  -4 -16    0.01    0.12
   5  -4 -16    0.08    0.11
   5  -4 -16   -0.01    0.09
   4  -4 -16   -0.11    0.10
   4  -4 -16    0.07    0.11
   4  -4 -16    0.19    0.10
   3  -4 -16    4.21    0.22
   3  -4 -16    4.21    0.26
   3  -4 -16    3.94    0.25
   2  -4 -16    1.48    0.17
   2  -4 -16    1.57    0.18
   2  -4 -16    1.49    0.18
   1  -4 -16   -0.08    0.10
   1  -4 -16   -0.06    0.09
   1  -4 -16    0.08    0.11
   0  -4 -16    0.63    0.12
   0  -4 -16    0.74    0.15
   0  -4 -16    0.58    0.13
   1   4  16    0.25    0.09
  -1  -4 -16    0.18    0.10
  -1  -4 -16    0.23    0.11
   2   4  16    0.05    0.10
  -2  -4 -16   -0.04    0.11
   3   4  16    0.74    0.13
   4   4  16    0.04    0.11
  -4  -4 -16   -0.02    0.10
   5   4  16    1.08    0.18
   6   4  16   -0.09    0.14
   6  -4 -17   17.17    0.60
   6  -4 -17   17.57    0.59
   6  -4 -17   17.19    0.51
   5  -4 -17    0.95    0.14
   5  -4 -17    1.14    0.18
   5  -4 -17    0.99    0.17
   4  -4 -17   15.08    0.46
   4  -4 -17   15.05    0.54
   4  -4 -17   14.78    0.52
   4  -4 -17   15.58    0.53
   3  -4 -17   13.46    0.47
   3  -4 -17   13.21    0.48
   3  -4 -17   13.11    0.47
   3  -4 -17   13.00    0.42
   2  -4 -17   10.91    0.41
   2  -4 -17   10.88    0.42
   2  -4 -17   11.18    0.39
   2  -4 -17   11.31    0.43
   1  -4 -17   11.70    0.42
   1  -4 -17   11.09    0.43
   1  -4 -17   11.14    0.43
   0  -4 -17   10.05    0.40
   0  -4 -17   10.39    0.41
   0  -4 -17   10.53    0.39
  -1  -4 -17   15.17    0.48
  -1  -4 -17   15.23    0.52
   2   4  17    2.33    0.19
  -2  -4 -17    2.43    0.21
   3   4  17   13.54    0.47
  -3  -4 -17   13.48    0.48
   4   4  17    0.34    0.14
  -4  -4 -17    0.16    0.12
   5   4  17   10.86    0.46
   6  -4 -18    0.28    0.12
   6  -4 -18    0.24    0.14
   5  -4 -18    0.11    0.11
   5  -4 -18    0.01    0.13
   5  -4 -18   -0.01    0.13
   5  -4 -18    0.27    0.14
   4  -4 -18    0.61    0.16
   4  -4 -18    0.47    0.15
   4  -4 -18    0.50    0.13
   4  -4 -18    0.70    0.16
   3  -4 -18    0.80    0.16
   3  -4 -18    0.84    0.15
   3  -4 -18    0.96    0.18
   3  -4 -18    0.64    0.16
   2  -4 -18    0.56    0.15
   2  -4 -18    0.82    0.15
   2  -4 -18    0.89    0.17
   2  -4 -18    0.46    0.16
   1  -4 -18    0.16    0.14
   1  -4 -18    0.09    0.12
   1  -4 -18    0.06    0.11
   0  -4 -18    0.61    0.14
   0  -4 -18    0.66    0.14
  -1  -4 -18    0.28    0.13
   2   4  18   -0.03    0.10
  -2  -4 -18    0.10    0.12
   3   4  18    0.36    0.13
  -3  -4 -18    0.46    0.15
   4   4  18    0.20    0.12
   5   4  18    0.81    0.17
   5  -4 -19    6.03    0.29
   4  -4 -19    3.27    0.26
   4  -4 -19    3.51    0.26
   4  -4 -19    3.16    0.22
   4  -4 -19    2.88    0.24
   3  -4 -19    8.90    0.40
   3  -4 -19    8.84    0.36
   3  -4 -19    8.55    0.39
   3  -4 -19    8.69    0.39
   2  -4 -19    4.39    0.29
   2  -4 -19    4.34    0.26
   2  -4 -19    4.35    0.29
   2  -4 -19    4.24    0.28
   1  -4 -19   18.31    0.61
   1  -4 -19   18.55    0.59
   1  -4 -19   18.28    0.62
   0  -4 -19    0.63    0.16
   0  -4 -19    0.60    0.14
  -1  -4 -19   10.46    0.44
  -2  -4 -19   -0.11    0.11
   3   4  19    7.51    0.34
  -3  -4 -19    7.37    0.36
   4   4  19    0.06    0.13
   3  -4 -20   -0.15    0.12
   3  -4 -20    0.00    0.12
   2  -4 -20    0.45    0.15
   2  -4 -20    0.41    0.15
   2  -4 -20    0.51    0.17
   2  -4 -20    0.32    0.16
   1  -4 -20    0.90    0.19
   1  -4 -20    0.73    0.17
   1  -4 -20    0.58    0.16
   0  -4 -20   -0.01    0.14
  -1  -4 -20   -0.08    0.12
  -2  -4 -20   -0.17    0.12
  -3  -4 -20    0.09    0.14
   1  -4 -21   10.77    0.45
   3  -5  20    1.16    0.17
  -2   5 -20    5.56    0.29
  -1   5 -20    0.10    0.12
   0   5 -20    7.59    0.34
   1   5 -20    0.93    0.17
   3   5 -20    0.99    0.18
   4   5 -20    6.08    0.33
   4  -5  19    0.59    0.17
   3  -5  19    0.02    0.12
  -2   5 -19    0.46    0.14
   2  -5  19    0.51    0.14
  -1   5 -19   -0.08    0.11
   0   5 -19    1.06    0.16
   1   5 -19    0.20    0.12
   2   5 -19    1.43    0.18
   2   5 -19    1.11    0.19
   3   5 -19    0.22    0.14
   3   5 -19    0.22    0.12
   4   5 -19    0.84    0.17
   4  -5  18    4.34    0.29
   3  -5  18    0.04    0.12
   2  -5  18    9.69    0.39
  -1   5 -18    1.92    0.18
   1  -5  18    1.95    0.18
   0   5 -18   12.32    0.41
   1   5 -18   11.23    0.39
   2   5 -18   23.50    0.67
   2   5 -18   23.64    0.64
   3   5 -18   11.51    0.40
   3   5 -18   11.77    0.43
   4   5 -18    4.70    0.28
   4   5 -18    5.00    0.26
   5   5 -18    7.57    0.36
   5   5 -18    7.73    0.37
   5  -5  17   -0.08    0.14
   4  -5  17    0.35    0.13
   3  -5  17    0.41    0.14
   2  -5  17    2.08    0.19
  -1   5 -17    0.31    0.11
   1  -5  17    0.20    0.11
   0   5 -17    0.14    0.10
   0  -5  17    0.18    0.11
   1   5 -17    1.59    0.18
   1   5 -17    1.59    0.17
   2   5 -17    0.43    0.12
   2   5 -17    0.49    0.14
   3   5 -17    1.77    0.19
   3   5 -17    2.05    0.18
   4   5 -17    0.29    0.12
   4   5 -17    0.25    0.11
   5   5 -17    0.79    0.16
   5   5 -17    0.85    0.14
   6   5 -17    0.06    0.12
   6  -5  16    6.92    0.37
   5  -5  16    2.44    0.23
   4  -5  16   10.27    0.43
   3  -5  16    4.28    0.26
   2  -5  16   19.94    0.62
  -1   5 -16   13.60    0.42
   1  -5  16   13.87    0.46
   0   5 -16   12.97    0.41
   0  -5  16   13.30    0.43
   1   5 -16   14.27    0.45
   1   5 -16   13.78    0.43
  -1  -5  16   14.48    0.44
   2   5 -16    5.65    0.26
   2   5 -16    5.76    0.27
   3   5 -16   20.69    0.57
   3   5 -16   21.65    0.64
   4   5 -16    0.54    0.12
   4   5 -16    0.42    0.12
   5   5 -16   16.26    0.53
   5   5 -16   15.46    0.52
   6   5 -16    0.02    0.12
   7   5 -16   14.11    0.51
   7  -5  15    0.11    0.14
   6  -5  15    0.31    0.14
   5  -5  15    0.02    0.13
   4  -5  15    1.72    0.20
   3  -5  15    0.40    0.13
   2  -5  15    0.34    0.11
  -1   5 -15    0.29    0.10
   1  -5  15    0.47    0.11
   0   5 -15    0.64    0.11
   0  -5  15    0.98    0.13
   1   5 -15    6.82    0.28
   1   5 -15    6.73    0.27
  -1  -5  15    6.69    0.26
   2   5 -15    1.34    0.15
   2   5 -15    1.36    0.15
  -2  -5  15    1.41    0.14
   3   5 -15    0.18    0.10
   3   5 -15    0.03    0.09
   4   5 -15    1.01    0.14
   4   5 -15    1.26    0.17
   5   5 -15    3.13    0.21
   5   5 -15    2.85    0.22
   6   5 -15   -0.10    0.11
   7   5 -15    0.30    0.13
   8   5 -15    0.06    0.14
   7  -5  14    2.56    0.25
   6  -5  14    8.63    0.41
   5  -5  14    7.92    0.38
   4  -5  14   10.60    0.43
   3  -5  14   19.73    0.62
   2  -5  14    1.67    0.16
   1  -5  14   20.40    0.60
   0   5 -14    0.71    0.11
   0   5 -14    0.43    0.10
   0  -5  14    0.46    0.09
   1   5 -14   20.25    0.54
   1   5 -14   19.27    0.51
  -1  -5  14   20.31    0.56
   2   5 -14    0.96    0.13
  -2  -5  14    1.10    0.12
   3   5 -14   55.64    1.22
   3   5 -14   56.92    1.35
  -3  -5  14   58.05    1.41
   4   5 -14    0.17    0.10
   4   5 -14    0.01    0.09
  -4  -5  14    0.10    0.09
   5   5 -14   25.19    0.69
  -5  -5  14   24.77    0.70
   6   5 -14    8.13    0.34
  -6  -5  14    8.32    0.33
   7   5 -14   17.05    0.55
  -7  -5  14   16.64    0.55
   8   5 -14    6.08    0.32
  -8  -5  14    6.43    0.32
  -8  -5  14    6.43    0.32
   8  -5  13    0.07    0.14
   7  -5  13    0.23    0.14
   6  -5  13    0.46    0.15
   5  -5  13    5.89    0.31
   4  -5  13    0.82    0.15
   3  -5  13    6.55    0.30
   2  -5  13    0.94    0.12
  -1   5 -13   14.33    0.41
   1  -5  13   14.14    0.45
   0   5 -13    0.07    0.08
   0   5 -13    0.11    0.08
   0  -5  13    0.12    0.08
   1   5 -13    4.38    0.20
   1   5 -13    4.59    0.21
  -1  -5  13    4.38    0.20
   2   5 -13    1.05    0.13
   2   5 -13    1.04    0.12
  -2  -5  13    1.28    0.12
   3   5 -13   17.87    0.52
   3   5 -13   17.18    0.47
  -3  -5  13   17.39    0.51
   4   5 -13    1.15    0.14
   4   5 -13    1.25    0.14
  -4  -5  13    1.32    0.15
   5   5 -13    4.22    0.23
  -5  -5  13    4.28    0.22
   6   5 -13    0.26    0.12
  -6  -5  13    0.36    0.11
   7   5 -13    1.50    0.18
  -7  -5  13    1.34    0.17
   8   5 -13    0.75    0.15
  -8  -5  13    0.74    0.15
  -9  -5  13    1.46    0.20
  -9  -5  13    1.31    0.20
   8  -5  12    3.33    0.28
   7  -5  12    6.32    0.35
   6  -5  12    0.20    0.13
   5  -5  12   31.34    0.92
   4  -5  12    0.40    0.12
   3  -5  12   60.72    1.55
   2  -5  12    0.88    0.12
  -1   5 -12   30.77    0.71
   1  -5  12   29.77    0.81
   0   5 -12    1.78    0.13
   0   5 -12    1.86    0.13
   0  -5  12    2.01    0.14
   1   5 -12   43.54    0.94
  -1  -5  12   43.58    1.09
   2   5 -12   19.35    0.55
   2   5 -12   19.37    0.49
  -2  -5  12   19.45    0.54
   3   5 -12   51.29    1.21
   3   5 -12   52.36    1.10
  -3  -5  12   51.43    1.29
   4   5 -12    7.44    0.30
  -4  -5  12    7.37    0.29
   5   5 -12   22.85    0.62
  -5  -5  12   22.00    0.64
   6   5 -12   23.57    0.65
  -6  -5  12   24.07    0.70
   7   5 -12    4.93    0.26
  -7  -5  12    4.80    0.27
   8   5 -12   16.57    0.53
  -8  -5  12   15.43    0.55
  -9  -5  12    0.84    0.17
  -9  -5  12    0.68    0.16
   9  -5  11    0.80    0.19
   8  -5  11    0.10    0.14
   7  -5  11    1.62    0.20
   6  -5  11   -0.05    0.11
   5  -5  11   12.43    0.46
   4  -5  11    2.64    0.22
   3  -5  11    3.86    0.22
   2  -5  11    0.13    0.08
  -1   5 -11   20.28    0.50
   1  -5  11   19.92    0.57
   0   5 -11    1.36    0.12
   0   5 -11    1.28    0.12
   0  -5  11    1.39    0.12
   1   5 -11    0.22    0.07
  -1  -5  11    0.31    0.07
   2   5 -11    9.05    0.28
   2   5 -11    9.32    0.32
  -2  -5  11    8.74    0.30
   3   5 -11   16.87    0.43
   3   5 -11   16.28    0.47
  -3  -5  11   15.69    0.47
   4   5 -11    8.26    0.30
  -4  -5  11    8.00    0.30
   5   5 -11    0.03    0.08
  -5  -5  11    0.00    0.08
   6   5 -11    5.33    0.25
  -6  -5  11    5.40    0.27
   7   5 -11    1.81    0.18
  -7  -5  11    2.04    0.20
   8   5 -11    6.00    0.29
  -8  -5  11    5.52    0.30
  -9  -5  11   -0.07    0.13
  -9  -5  11   -0.05    0.11
   9  -5  10    9.51    0.47
   8  -5  10    0.67    0.15
   7  -5  10   19.45    0.67
   6  -5  10    3.29    0.24
   5  -5  10   30.95    0.89
   3  -5  10   55.57    1.42
   2  -5  10    8.95    0.32
  -1   5 -10   27.92    0.64
   1  -5  10   27.84    0.75
   0   5 -10   49.06    1.02
   0   5 -10   50.50    1.07
   0  -5  10   49.36    1.23
   1   5 -10   22.87    0.53
  -1  -5  10   22.16    0.60
   2   5 -10   79.18    1.55
  -2  -5  10   76.29    1.87
   3   5 -10    0.90    0.11
   3   5 -10    1.04    0.11
  -3  -5  10    0.91    0.11
   4   5 -10   50.20    1.15
  -4  -5  10   50.04    1.27
   5   5 -10   24.96    0.63
  -5  -5  10   24.46    0.70
   6   5 -10   45.67    1.08
  -6  -5  10   46.02    1.21
   7   5 -10    1.30    0.15
  -7  -5  10    1.22    0.16
  -8  -5  10   36.96    1.05
  -9  -5  10    0.67    0.16
  -9  -5  10    0.70    0.15
  10  -5   9   -0.09    0.14
   9  -5   9    0.67    0.17
   8  -5   9    0.35    0.14
   7  -5   9    1.16    0.17
   6  -5   9    0.33    0.13
   5  -5   9    1.72    0.17
   4  -5   9    1.78    0.17
   3  -5   9    8.02    0.31
   2  -5   9    0.48    0.09
  -1   5  -9    0.09    0.05
   1  -5   9    0.10    0.06
   0   5  -9   20.75    0.48
   0  -5   9   20.60    0.56
   1   5  -9    2.34    0.13
  -1  -5   9    2.49    0.14
   2   5  -9   29.90    0.66
  -2  -5   9   30.07    0.78
   3   5  -9   -0.10    0.06
   3   5  -9    0.07    0.06
  -3  -5   9    0.12    0.08
   4   5  -9   31.30    0.76
  -4  -5   9   32.15    0.85
   5   5  -9    1.33    0.12
  -5  -5   9    1.19    0.14
   6   5  -9   15.89    0.46
  -6  -5   9   15.47    0.51
   7   5  -9    0.16    0.10
  -7  -5   9    0.06    0.11
  -8  -5   9    1.65    0.20
  -9  -5   9   -0.03    0.13
  -9  -5   9   -0.03    0.12
 -10  -5   9    0.68    0.17
 -10  -5   9    0.73    0.17
  10  -5   8    0.33    0.17
   9  -5   8   11.92    0.52
   8  -5   8    4.28    0.30
   7  -5   8   17.05    0.59
   6  -5   8   16.65    0.57
   5  -5   8   14.45    0.49
   4  -5   8   13.48    0.45
  -3   5  -8   63.61    1.57
   3  -5   8   61.81    1.56
  -2   5  -8   81.76    1.97
   2  -5   8   80.59    1.97
  -1   5  -8   23.66    0.54
  -1   5  -8   23.83    0.64
   1  -5   8   24.80    0.65
   0   5  -8  161.04    3.90
   0   5  -8  169.08    3.17
   0  -5   8  173.43    3.95
   1   5  -8    4.24    0.16
  -1  -5   8    4.19    0.17
   2   5  -8  140.09    2.60
  -2  -5   8  131.43    3.19
   3   5  -8    1.20    0.11
  -3  -5   8    1.16    0.11
   4   5  -8   72.19    1.57
  -4  -5   8   71.54    1.76
   5   5  -8   15.41    0.41
  -5  -5   8   15.21    0.48
   6   5  -8   35.25    0.83
  -6  -5   8   33.78    0.94
   7   5  -8   11.97    0.38
  -7  -5   8   11.38    0.44
  -8  -5   8   36.56    1.05
  -9  -5   8   11.41    0.48
  -9  -5   8   11.59    0.49
 -10  -5   8    8.52    0.41
 -10  -5   8    8.43    0.41
  10  -5   7    0.25    0.17
   9  -5   7    0.81    0.18
   8  -5   7   -0.08    0.12
   7  -5   7    3.63    0.24
  -6   5  -7    0.24    0.11
   6  -5   7    0.18    0.10
  -5   5  -7    6.36    0.30
   5  -5   7    6.39    0.28
  -4   5  -7    2.25    0.17
   4  -5   7    2.52    0.17
  -3   5  -7   10.09    0.34
   3  -5   7    8.93    0.33
  -2   5  -7    6.39    0.25
   2  -5   7    6.28    0.24
  -1   5  -7    4.19    0.18
  -1   5  -7    4.04    0.14
   1  -5   7    4.26    0.18
   0   5  -7   33.52    0.69
   0   5  -7   31.65    0.82
   0  -5   7   34.02    0.85
   1   5  -7    6.77    0.22
   1   5  -7    6.93    0.20
  -1  -5   7    6.26    0.23
   2   5  -7   14.29    0.35
  -2  -5   7   14.74    0.42
   3   5  -7    2.64    0.13
  -3  -5   7    2.87    0.16
   4   5  -7   15.87    0.41
  -4  -5   7   15.90    0.48
  -5  -5   7    4.18    0.22
   6   5  -7    0.93    0.11
  -6  -5   7    0.83    0.12
   7   5  -7    3.17    0.20
  -7  -5   7    3.47    0.24
  -8  -5   7    0.52    0.14
  -9  -5   7    1.28    0.20
  -9  -5   7    1.61    0.21
 -10  -5   7    0.58    0.16
 -10  -5   7    0.39    0.15
  10  -5   6    3.72    0.30
   9  -5   6    9.78    0.45
  -8   5  -6   19.85    0.70
   8  -5   6   19.77    0.68
  -7   5  -6   11.29    0.46
   7  -5   6   11.19    0.44
  -6   5  -6   28.57    0.83
   6  -5   6   26.96    0.80
  -5   5  -6    0.66    0.12
   5  -5   6    0.78    0.11
  -4   5  -6  106.75    2.62
   4  -5   6  109.31    2.61
  -3   5  -6   21.02    0.60
   3  -5   6   20.69    0.59
  -2   5  -6  168.12    3.94
   2  -5   6  166.67    3.93
  -1   5  -6    1.53    0.11
  -1   5  -6    1.60    0.08
   1  -5   6    1.75    0.11
   0   5  -6  112.44    2.67
   0   5  -6  117.16    2.16
   0  -5   6  110.15    2.67
   1   5  -6   61.61    1.48
   1   5  -6   61.81    1.21
  -1  -5   6   61.49    1.49
   2   5  -6  188.70    4.46
  -2  -5   6  195.10    4.49
   3   5  -6   54.86    1.35
  -3  -5   6   56.56    1.38
   4   5  -6   85.54    1.81
  -4  -5   6   84.15    2.06
  -5  -5   6   30.08    0.83
   6   5  -6   27.22    0.66
  -6  -5   6   26.48    0.77
  -7  -5   6   31.44    0.90
  -8  -5   6   14.36    0.53
  -9  -5   6   31.97    0.98
  -9  -5   6   32.21    0.98
 -10  -5   6    5.26    0.33
 -10  -5   6    5.65    0.34
 -10   5  -5   -0.06    0.15
  -9   5  -5    1.15    0.21
   9  -5   5    1.18    0.19
  -8   5  -5    0.31    0.14
   8  -5   5    0.61    0.14
  -7   5  -5    0.07    0.10
   7  -5   5    0.08    0.09
  -6   5  -5    1.79    0.17
   6  -5   5    2.18    0.18
  -5   5  -5    1.72    0.17
   5  -5   5    1.70    0.16
  -4   5  -5   27.57    0.76
   4  -5   5   26.94    0.75
  -3   5  -5   21.54    0.61
   3  -5   5   21.46    0.60
  -2   5  -5   37.52    0.94
   2  -5   5   35.64    0.93
  -1   5  -5    5.53    0.20
  -1   5  -5    5.36    0.15
  -1   5  -5    4.95    0.14
   1  -5   5    5.23    0.20
   0   5  -5   29.09    0.59
   0   5  -5   28.37    0.74
   0  -5   5   29.99    0.75
   1   5  -5    2.85    0.11
   1   5  -5    2.85    0.13
  -1  -5   5    3.54    0.15
   2   5  -5   13.56    0.38
  -2  -5   5   13.86    0.40
   3   5  -5   12.20    0.36
  -3  -5   5   12.31    0.38
   4   5  -5   18.35    0.51
  -4  -5   5   18.55    0.54
   5   5  -5   26.89    0.64
  -5  -5   5   26.91    0.76
   6   5  -5    3.47    0.17
  -6  -5   5    3.55    0.21
  -7  -5   5    7.67    0.34
  -8  -5   5    2.38    0.21
  -9  -5   5    4.39    0.30
  -9  -5   5    4.52    0.31
 -10  -5   5    0.64    0.17
 -10  -5   5    0.59    0.17
 -11   5  -4    1.25    0.25
 -10   5  -4   14.18    0.62
  -9   5  -4    4.23    0.30
   9  -5   4    4.35    0.29
  -8   5  -4   42.63    1.22
   8  -5   4   41.57    1.18
  -7   5  -4    0.05    0.11
   7  -5   4   -0.02    0.09
  -6   5  -4   73.46    1.86
   6  -5   4   71.74    1.83
  -5   5  -4   27.73    0.80
   5  -5   4   28.43    0.79
  -4   5  -4  185.50    4.35
   4  -5   4  181.97    4.33
  -3   5  -4   58.84    1.46
   3  -5   4   58.76    1.46
  -2   5  -4  182.56    4.36
   2  -5   4  190.11    4.37
  -1   5  -4   80.32    1.51
  -1   5  -4   78.11    1.60
  -1   5  -4   80.67    1.90
   1  -5   4   77.92    1.89
   0   5  -4  307.22    7.22
   0   5  -4  315.88    5.81
   0  -5   4  313.10    7.23
   1   5  -4  207.84    4.98
  -1  -5   4  221.94    5.02
   2   5  -4  199.99    4.69
  -2  -5   4  203.65    4.71
   3   5  -4  190.55    4.48
  -3  -5   4  194.24    4.51
   4   5  -4   31.78    0.81
  -4  -5   4   30.97    0.84
   5   5  -4  120.02    2.91
   5   5  -4  128.13    2.53
  -5  -5   4  118.75    2.93
   6   5  -4   28.33    0.65
  -6  -5   4   27.01    0.80
  -7  -5   4   20.66    0.66
  -8  -5   4    2.43    0.22
  -9  -5   4   43.01    1.24
  -9  -5   4   42.54    1.23
 -10  -5   4   -0.10    0.12
 -10  -5   4   -0.10    0.14
 -11   5  -3   -0.18    0.16
 -10   5  -3    1.02    0.21
  -9   5  -3    0.02    0.13
  -8   5  -3    2.76    0.25
   8  -5   3    2.87    0.23
  -7   5  -3    1.64    0.20
   7  -5   3    1.32    0.18
  -6   5  -3    8.61    0.36
   6  -5   3    9.41    0.35
  -5   5  -3    0.24    0.09
   5  -5   3    0.30    0.09
  -4   5  -3   13.49    0.43
   4  -5   3   12.95    0.42
  -3   5  -3    2.96    0.17
   3  -5   3    3.03    0.16
  -2   5  -3   43.54    1.11
   2  -5   3   45.29    1.11
  -1   5  -3    0.66    0.04
  -1   5  -3    0.60    0.07
   1  -5   3    0.56    0.07
   0   5  -3    6.47    0.21
   0  -5   3    6.61    0.22
   1   5  -3   37.14    0.95
  -1  -5   3   40.05    0.96
   2   5  -3   10.17    0.29
  -2  -5   3    8.92    0.30
   3   5  -3   21.30    0.57
  -3  -5   3   21.02    0.59
   4   5  -3    5.16    0.21
   5   5  -3   11.03    0.36
   5   5  -3   11.15    0.30
  -5  -5   3   11.32    0.39
   6   5  -3    4.45    0.18
  -6  -5   3    4.73    0.25
  -7  -5   3    4.10    0.25
  -8  -5   3    1.86    0.20
  -9  -5   3    2.29    0.23
  -9  -5   3    2.72    0.25
 -10  -5   3    0.03    0.14
 -10  -5   3    0.05    0.14
 -11  -5   3    1.63    0.24
 -11  -5   3    1.39    0.23
 -11   5  -2   -0.01    0.16
 -10   5  -2   22.82    0.82
  -9   5  -2    0.76    0.16
  -8   5  -2   33.57    1.02
   8  -5   2   34.80    0.99
  -7   5  -2   27.44    0.83
   7  -5   2   26.90    0.80
  -6   5  -2   66.43    1.72
   6  -5   2   68.03    1.70
  -5   5  -2   85.33    2.14
   5  -5   2   88.58    2.13
  -4   5  -2   82.33    2.00
   4  -5   2   80.56    1.98
  -3   5  -2  162.66    3.80
   3  -5   2  159.10    3.78
  -2   5  -2   58.66    1.44
   2  -5   2   58.76    1.43
  -1   5  -2   83.06    2.05
  -1   5  -2   85.71    1.63
   1  -5   2   89.55    2.06
   0   5  -2  136.41    3.13
   0  -5   2  130.23    3.12
   1   5  -2  179.65    4.16
  -1  -5   2  177.38    4.17
   2   5  -2    7.63    0.24
  -2  -5   2    7.47    0.26
   3   5  -2  273.44    6.36
  -3  -5   2  274.66    6.38
   4   5  -2    1.76    0.13
  -4  -5   2    1.87    0.15
   5   5  -2  145.23    2.86
   5   5  -2  138.09    3.31
  -5  -5   2  135.63    3.34
   6   5  -2    3.25    0.19
  -6  -5   2    3.00    0.21
  -7  -5   2   54.27    1.44
  -8  -5   2   10.72    0.45
  -8  -5   2   11.05    0.45
  -9  -5   2   44.37    1.28
  -9  -5   2   44.79    1.28
 -10  -5   2    3.71    0.30
 -10  -5   2    3.62    0.30
 -11  -5   2   11.15    0.54
 -11   5  -1   -0.06    0.17
 -10   5  -1    3.67    0.31
  -9   5  -1    0.44    0.17
  -8   5  -1    0.30    0.14
  -7   5  -1    3.48    0.25
   7  -5   1    3.43    0.24
  -6   5  -1    2.61    0.20
   6  -5   1    2.56    0.19
   5  -5   1   -0.03    0.07
  -4   5  -1    0.18    0.07
   4  -5   1    0.37    0.07
  -3   5  -1    3.09    0.16
   3  -5   1    2.71    0.14
  -2   5  -1    2.63    0.13
   2  -5   1    2.60    0.13
   1  -5   1    0.45    0.06
   0   5  -1   89.22    2.13
   0  -5   1   90.22    2.13
   1   5  -1   30.18    0.74
  -1  -5   1   28.43    0.74
   2   5  -1    3.68    0.15
  -2  -5   1    3.49    0.16
   3   5  -1    7.12    0.25
  -3  -5   1    7.05    0.26
   4   5  -1    0.18    0.06
  -4  -5   1    0.01    0.07
   5   5  -1    7.71    0.29
   5   5  -1    7.85    0.22
  -5  -5   1    8.10    0.32
  -6  -5   1    0.79    0.13
   7   5  -1    3.55    0.22
  -7  -5   1    3.26    0.24
  -8  -5   1    2.36    0.22
  -8  -5   1    2.30    0.21
  -9  -5   1    0.80    0.16
  -9  -5   1    0.73    0.16
 -10  -5   1    0.65    0.17
 -10  -5   1    0.58    0.17
 -11  -5   1    0.11    0.17
 -11   5   0    4.66    0.36
 -10   5   0    9.65    0.49
  -9   5   0    7.84    0.41
  -8   5   0   13.70    0.53
  -7   5   0   54.19    1.48
   7  -5   0   57.07    1.46
  -6   5   0   18.20    0.60
   6  -5   0   19.55    0.59
  -5   5   0  157.92    3.70
   5  -5   0  151.50    3.67
  -4   5   0    7.56    0.29
   4  -5   0    7.35    0.27
  -3   5   0  445.95   10.21
   3  -5   0  428.28   10.13
  -2   5   0   66.26    1.60
   2  -5   0   66.02    1.59
  -1   5   0  116.62    2.80
   1  -5   0  120.90    2.80
   0   5   0   -0.02    0.04
   0  -5   0   -0.18    0.03
   1   5   0  115.03    2.77
  -1  -5   0  120.47    2.78
   2   5   0   65.89    1.61
  -2  -5   0   67.88    1.63
   3   5   0  415.52    9.89
  -3  -5   0  442.70    9.95
   4   5   0    7.95    0.19
   4   5   0    8.03    0.28
  -4  -5   0    7.34    0.29
   5   5   0  160.51    3.75
  -5  -5   0  155.13    3.76
   6   5   0   19.06    0.58
  -6  -5   0   18.76    0.60
   7   5   0   56.55    1.47
  -7  -5   0   56.24    1.49
  -8  -5   0   13.86    0.53
  -8  -5   0   13.88    0.53
  -9  -5   0    8.36    0.41
  -9  -5   0    7.97    0.40
 -10  -5   0    9.53    0.47
 -10  -5   0   10.05    0.48
 -11  -5   0    4.73    0.36
 -11   5   1    0.00    0.15
 -10   5   1    0.24    0.16
  -9   5   1    0.59    0.16
  -8   5   1    2.04    0.20
  -7   5   1    3.01    0.22
  -6   5   1    0.88    0.13
   6  -5  -1    1.04    0.12
  -5   5   1    7.44    0.30
   5  -5  -1    7.12    0.27
  -4   5   1    0.12    0.06
   4  -5  -1    0.14    0.06
  -3   5   1    6.74    0.24
   3  -5  -1    6.35    0.23
  -2   5   1    3.78    0.16
   2  -5  -1    3.60    0.15
  -1   5   1   32.57    0.81
   1  -5  -1   33.13    0.81
   1  -5  -1   30.55    0.67
   0   5   1   99.66    2.31
   0  -5  -1   95.20    2.31
   1   5   1    0.58    0.06
  -1  -5  -1    0.46    0.07
   2   5   1    2.49    0.12
  -2  -5  -1    2.95    0.14
   3   5   1    3.30    0.16
  -3  -5  -1    2.77    0.16
   4   5   1    0.31    0.07
   5   5   1    0.25    0.08
  -5  -5  -1    0.16    0.08
   6   5   1    2.75    0.19
  -6  -5  -1    2.72    0.21
   7   5   1    3.72    0.24
  -7  -5  -1    3.69    0.24
  -7  -5  -1    3.47    0.24
   8   5   1    0.39    0.11
  -8  -5  -1    0.51    0.13
  -8  -5  -1    0.42    0.13
  -9  -5  -1    0.57    0.16
  -9  -5  -1    0.41    0.16
 -10  -5  -1    3.78    0.31
 -10  -5  -1    3.61    0.31
 -11  -5  -1   -0.09    0.15
 -11   5   2   10.46    0.53
 -10   5   2    3.25    0.29
  -9   5   2   44.54    1.28
  -8   5   2    9.79    0.42
  -7   5   2   50.69    1.36
  -6   5   2    2.59    0.20
   6  -5  -2    3.04    0.19
  -5   5   2  137.47    3.27
   5  -5  -2  135.11    3.23
  -4   5   2    1.89    0.14
   4  -5  -2    2.26    0.13
  -3   5   2  278.17    6.40
   3  -5  -2  271.89    6.38
  -2   5   2    7.99    0.26
   2  -5  -2    8.23    0.21
   2  -5  -2    8.15    0.17
   2  -5  -2    7.90    0.25
  -1   5   2  205.71    4.64
   1  -5  -2  198.45    4.62
   1  -5  -2  192.39    3.95
   0   5   2  144.98    3.42
   0  -5  -2  146.90    3.42
   1   5   2   84.49    2.03
  -1  -5  -2   86.92    2.04
   2   5   2   57.36    1.42
  -2  -5  -2   59.14    1.43
   3   5   2  166.63    3.91
  -3  -5  -2  166.32    3.92
   4   5   2   84.02    2.04
  -4  -5  -2   83.82    2.05
   5   5   2   88.47    2.21
  -5  -5  -2   93.03    2.24
   6   5   2   72.58    1.80
  -6  -5  -2   70.44    1.82
   7   5   2   26.49    0.78
  -7  -5  -2   26.15    0.80
  -7  -5  -2   25.81    0.80
   8   5   2   34.76    1.01
  -8  -5  -2   34.29    1.03
  -8  -5  -2   36.38    1.05
  -9  -5  -2    0.57    0.17
  -9  -5  -2    0.65    0.17
 -10  -5  -2   22.34    0.80
 -11  -5  -2    0.00    0.17
 -11   5   3    1.49    0.24
 -10   5   3   -0.19    0.13
  -9   5   3    2.58    0.24
  -8   5   3    1.71    0.20
  -7   5   3    4.15    0.25
  -6   5   3    4.11    0.24
  -5   5   3   11.05    0.40
   5  -5  -3   12.38    0.38
  -4   5   3    5.05    0.22
   4  -5  -3    5.01    0.20
  -3   5   3   21.89    0.61
   3  -5  -3   24.04    0.46
   3  -5  -3   21.70    0.59
  -2   5   3   10.81    0.32
   2  -5  -3   10.10    0.30
   2  -5  -3   10.27    0.26
  -1   5   3   40.86    0.99
   1  -5  -3   39.81    0.98
   1  -5  -3   39.87    0.85
   0   5   3    7.00    0.22
   0  -5  -3    7.07    0.22
   1   5   3    0.56    0.07
  -1  -5  -3    0.73    0.07
   2   5   3   45.04    1.12
  -2  -5  -3   45.63    1.13
   3   5   3    3.08    0.16
  -3  -5  -3    3.23    0.17
   4   5   3   13.49    0.43
  -4  -5  -3   14.42    0.45
   5   5   3    0.33    0.08
  -5  -5  -3    0.30    0.10
   6   5   3    9.58    0.36
  -6  -5  -3    9.34    0.37
   7   5   3    1.52    0.16
  -7  -5  -3    1.50    0.19
  -7  -5  -3    1.42    0.18
   8   5   3    2.77    0.23
  -8  -5  -3    2.83    0.24
  -8  -5  -3    2.73    0.24
   9   5   3   -0.08    0.11
  -9  -5  -3   -0.03    0.13
  -9  -5  -3    0.03    0.14
 -10  -5  -3    1.01    0.19
 -11  -5  -3    0.07    0.17
 -10   5   4    0.33    0.16
  -9   5   4   41.58    1.21
  -8   5   4    2.34    0.21
  -7   5   4   21.26    0.67
  -6   5   4   26.03    0.76
  -5   5   4  120.98    2.91
  -4   5   4   31.94    0.84
   4  -5  -4   31.97    0.82
  -3   5   4  196.72    4.62
   3  -5  -4  199.21    4.61
   3  -5  -4  197.33    3.69
  -2   5   4  215.88    5.08
   2  -5  -4  224.34    4.36
   2  -5  -4  214.96    5.07
  -1   5   4  222.23    5.15
   1  -5  -4  223.81    5.15
   1  -5  -4  218.65    4.41
   0   5   4  334.31    7.88
   0  -5  -4  343.31    7.86
   1   5   4   83.32    1.97
  -1  -5  -4   81.63    1.96
   2   5   4  193.90    4.59
  -2  -5  -4  199.16    4.60
   3   5   4   60.62    1.52
  -3  -5  -4   63.24    1.54
   4   5   4  198.48    4.58
  -4  -5  -4  188.18    4.57
  -4  -5  -4  196.60    4.03
   5   5   4   29.29    0.81
  -5  -5  -4   28.86    0.82
   6   5   4   77.53    1.86
  -6  -5  -4   71.66    1.86
  -6  -5  -4   70.53    1.85
   7   5   4    0.14    0.11
  -7  -5  -4    0.07    0.11
  -7  -5  -4    0.04    0.11
   8   5   4   41.31    1.18
  -8  -5  -4   42.07    1.20
  -8  -5  -4   42.56    1.21
   9   5   4    4.31    0.28
  -9  -5  -4    4.54    0.31
  -9  -5  -4    4.53    0.32
 -10  -5  -4   14.73    0.62
 -10   5   5    0.46    0.17
  -9   5   5    4.19    0.30
  -8   5   5    2.39    0.22
  -7   5   5    7.77    0.34
  -6   5   5    3.57    0.22
  -5   5   5   26.15    0.73
  -4   5   5   19.05    0.54
   4  -5  -5   18.80    0.41
  -3   5   5   12.56    0.37
   3  -5  -5   12.23    0.28
   3  -5  -5   12.41    0.35
  -2   5   5   15.18    0.42
   2  -5  -5   15.01    0.38
   2  -5  -5   14.52    0.40
  -1   5   5    3.05    0.13
   1  -5  -5    3.27    0.14
   1  -5  -5    3.03    0.13
   0   5   5   29.09    0.75
   0  -5  -5   29.99    0.74
   1   5   5    6.36    0.22
  -1  -5  -5    5.87    0.21
   2   5   5   36.23    0.94
  -2  -5  -5   38.00    0.95
   3   5   5   21.88    0.62
  -3  -5  -5   22.50    0.63
  -3  -5  -5   22.80    0.52
   4   5   5   28.62    0.78
  -4  -5  -5   29.22    0.64
  -4  -5  -5   28.11    0.79
   5   5   5    1.61    0.16
  -5  -5  -5    1.72    0.16
  -5  -5  -5    1.71    0.15
   6   5   5    1.92    0.17
  -6  -5  -5    1.97    0.18
  -6  -5  -5    1.97    0.18
   7   5   5    0.09    0.11
  -7  -5  -5    0.00    0.11
  -7  -5  -5    0.07    0.11
   8   5   5    0.66    0.14
  -8  -5  -5    0.59    0.15
  -8  -5  -5    0.55    0.15
   9   5   5    1.09    0.18
  -9  -5  -5    1.09    0.20
  10   5   5   -0.02    0.13
 -10   5   6    5.73    0.37
  -9   5   6   31.93    0.98
  -8   5   6   14.66    0.54
  -7   5   6   30.80    0.89
  -6   5   6   26.33    0.76
  -5   5   6   29.62    0.81
  -4   5   6   89.18    2.12
   4  -5  -6   86.26    1.68
  -3   5   6   59.90    1.45
   3  -5  -6   58.62    1.16
  -2   5   6  206.19    4.75
   2  -5  -6  201.13    4.08
  -1   5   6   63.74    1.54
   1  -5  -6   64.53    1.35
   0   5   6  121.87    2.79
   0  -5  -6  118.27    2.78
   0  -5  -6  116.38    2.42
   0  -5  -6  116.44    2.41
   1   5   6    2.40    0.13
  -1  -5  -6    1.91    0.10
  -1  -5  -6    1.96    0.12
   2   5   6  178.38    4.22
  -2  -5  -6  185.07    3.65
  -2  -5  -6  177.73    4.22
   3   5   6   21.86    0.61
  -3  -5  -6   21.41    0.52
  -3  -5  -6   22.03    0.61
   4   5   6  114.06    2.77
  -4  -5  -6  116.11    2.78
  -4  -5  -6  115.77    2.42
   5   5   6    0.77    0.12
   6   5   6   29.50    0.84
  -6  -5  -6   28.53    0.84
  -6  -5  -6   28.50    0.84
   7   5   6   11.36    0.44
  -7  -5  -6   11.32    0.46
  -7  -5  -6   11.18    0.45
   8   5   6   19.79    0.68
   9   5   6   10.31    0.47
  10   5   6    3.89    0.31
 -10   5   7    0.40    0.17
  -9   5   7    1.44    0.20
  -8   5   7    0.66    0.15
  -7   5   7    2.85    0.21
  -6   5   7    0.89    0.12
  -5   5   7    4.29    0.21
  -4   5   7   16.70    0.49
   4  -5  -7   16.97    0.39
  -3   5   7    3.02    0.15
   3  -5  -7    2.94    0.13
  -2   5   7   16.38    0.45
   2  -5  -7   16.78    0.43
  -1   5   7    6.97    0.23
   1  -5  -7    7.51    0.24
   1  -5  -7    6.99    0.24
   0   5   7   36.57    0.89
   0  -5  -7   35.38    0.81
   0  -5  -7   35.05    0.79
   1   5   7    4.36    0.18
  -1  -5  -7    4.23    0.17
  -1  -5  -7    4.15    0.15
   2   5   7    6.28    0.24
  -2  -5  -7    6.57    0.24
  -2  -5  -7    6.41    0.19
   3   5   7    9.20    0.33
  -3  -5  -7    9.10    0.23
  -3  -5  -7    9.55    0.28
  -3  -5  -7    9.41    0.32
  -3  -5  -7    9.56    0.33
   4   5   7    2.68    0.17
  -4  -5  -7    2.44    0.17
  -4  -5  -7    2.58    0.18
  -4  -5  -7    2.85    0.13
   5   5   7    6.52    0.29
  -5  -5  -7    6.27    0.29
  -5  -5  -7    6.62    0.29
   6   5   7    0.18    0.09
   7   5   7    3.86    0.26
   8   5   7   -0.02    0.12
   9   5   7    1.02    0.19
  10   5   7    0.71    0.19
  11   5   7    0.89    0.22
 -10   5   8    8.93    0.45
  -9   5   8   10.99    0.47
  -8   5   8   34.52    1.00
  -7   5   8   11.82    0.44
  -6   5   8   33.75    0.93
  -5   5   8   15.73    0.48
   5  -5  -8   15.46    0.38
  -4   5   8   75.41    1.84
   4  -5  -8   75.98    1.49
  -3   5   8    1.20    0.10
   3  -5  -8    1.27    0.12
   3  -5  -8    1.41    0.10
  -2   5   8  148.21    3.47
   2  -5  -8  147.83    3.06
   2  -5  -8  147.75    3.02
  -1   5   8    4.68    0.18
   1  -5  -8    4.61    0.19
   1  -5  -8    5.54    0.21
   0   5   8  181.39    4.08
   0  -5  -8  174.89    3.55
   0  -5  -8  165.24    3.51
   1   5   8   25.44    0.67
  -1  -5  -8   25.60    0.59
   2   5   8   80.50    2.00
  -2  -5  -8   85.34    1.72
   3   5   8   65.63    1.60
  -3  -5  -8   63.50    1.41
   4   5   8   14.07    0.46
  -4  -5  -8   14.25    0.38
   5   5   8   15.61    0.52
   6   5   8   16.22    0.56
   7   5   8   17.06    0.60
   8   5   8    4.05    0.28
   9   5   8   12.59    0.54
  10   5   8    0.20    0.14
 -10   5   9    0.55    0.17
  -9   5   9   -0.08    0.12
  -8   5   9    1.83    0.20
  -7   5   9   -0.02    0.10
  -6   5   9   16.00    0.51
  -5   5   9    1.15    0.13
   5  -5  -9    1.21    0.11
  -4   5   9   30.32    0.81
   4  -5  -9   31.88    0.68
   3  -5  -9   -0.06    0.08
   3  -5  -9    0.15    0.08
   3  -5  -9    0.05    0.06
  -2   5   9   32.63    0.82
   2  -5  -9   32.35    0.77
   2  -5  -9   33.06    0.78
  -1   5   9    2.61    0.13
   1  -5  -9    2.39    0.15
   1  -5  -9    2.50    0.16
   0   5   9   21.78    0.58
   0  -5  -9   22.07    0.54
   0  -5  -9   22.16    0.56
  -1  -5  -9    0.02    0.05
   2   5   9    0.53    0.09
  -2  -5  -9    0.55    0.07
  -2  -5  -9    0.44    0.09
   3   5   9    8.60    0.32
  -3  -5  -9    8.42    0.28
   4   5   9    2.55    0.18
  -4  -5  -9    2.12    0.15
   5   5   9    1.24    0.16
   6   5   9    0.43    0.12
   7   5   9    1.10    0.17
   8   5   9    0.42    0.16
   9   5   9    0.52    0.17
  10   5   9    0.02    0.15
 -10   5  10   20.27    0.73
  -9   5  10    0.74    0.16
  -8   5  10   36.98    1.06
  -7   5  10    1.41    0.18
  -6   5  10   47.52    1.24
  -5   5  10   25.70    0.71
   5  -5 -10   26.15    0.60
  -4   5  10   51.25    1.28
   4  -5 -10   52.70    1.20
   4  -5 -10   50.56    1.06
  -3   5  10    1.10    0.10
   3  -5 -10    0.89    0.12
   3  -5 -10    0.84    0.11
   3  -5 -10    0.88    0.10
  -2   5  10   82.06    1.95
   2  -5 -10   82.46    1.76
   2  -5 -10   81.41    1.77
  -1   5  10   23.69    0.61
   1  -5 -10   23.48    0.59
   1  -5 -10   23.37    0.60
   0   5  10   49.99    1.27
   0  -5 -10   53.95    1.17
   0  -5 -10   52.19    1.15
   1   5  10   30.45    0.77
  -1  -5 -10   28.32    0.68
   2   5  10    7.96    0.29
  -2  -5 -10    7.98    0.25
  -2  -5 -10    8.32    0.28
   3   5  10   58.42    1.47
  -3  -5 -10   57.92    1.31
   4   5  10    0.23    0.10
  -4  -5 -10    0.03    0.08
   5   5  10   32.05    0.91
   6   5  10    3.39    0.24
   7   5  10   20.66    0.70
   8   5  10    0.79    0.18
   9   5  10    9.52    0.47
  -9   5  11   -0.20    0.12
  -8   5  11    5.68    0.30
  -7   5  11    1.69    0.19
  -6   5  11    5.20    0.25
  -5   5  11   -0.13    0.08
   5  -5 -11    0.04    0.07
  -4   5  11    8.37    0.29
   4  -5 -11    8.14    0.32
   4  -5 -11    8.68    0.27
   4  -5 -11    8.20    0.31
  -3   5  11   17.04    0.47
   3  -5 -11   17.74    0.50
   3  -5 -11   17.75    0.51
   3  -5 -11   17.10    0.44
  -2   5  11    9.48    0.29
   2  -5 -11    9.29    0.33
   2  -5 -11    9.25    0.33
  -1   5  11    0.37    0.06
   1  -5 -11    0.41    0.09
   1  -5 -11    0.36    0.10
   0   5  11    1.46    0.11
   0  -5 -11    1.28    0.14
   0  -5 -11    1.59    0.13
   1   5  11   19.88    0.55
  -1  -5 -11   19.88    0.51
   2   5  11    0.16    0.08
  -2  -5 -11    0.33    0.09
  -2  -5 -11    0.21    0.07
   3   5  11    4.36    0.23
  -3  -5 -11    4.54    0.21
   4   5  11    3.09    0.21
  -4  -5 -11    2.96    0.19
   5   5  11   13.35    0.49
   6   5  11    0.12    0.12
   7   5  11    1.57    0.21
   8   5  11    0.12    0.14
   9   5  11    0.65    0.18
  -9   5  12    0.62    0.15
  -8   5  12   16.15    0.56
  -7   5  12    5.01    0.26
  -6   5  12   24.43    0.70
   6  -5 -12   24.13    0.59
  -5   5  12   23.71    0.66
   5  -5 -12   23.69    0.57
  -4   5  12    7.79    0.27
   4  -5 -12    7.55    0.26
   4  -5 -12    7.85    0.32
   4  -5 -12    7.67    0.31
  -3   5  12   56.06    1.33
   3  -5 -12   53.35    1.24
   3  -5 -12   53.61    1.26
   3  -5 -12   54.49    1.14
  -2   5  12   19.56    0.52
   2  -5 -12   20.14    0.56
   2  -5 -12   20.35    0.56
  -1   5  12   46.03    1.12
   1  -5 -12   44.66    1.05
   1  -5 -12   45.44    1.06
   0   5  12    1.61    0.11
   0  -5 -12    1.63    0.14
   0  -5 -12    1.58    0.15
   1   5  12   32.20    0.83
  -1  -5 -12   30.75    0.75
  -1  -5 -12   31.29    0.80
   2   5  12    0.87    0.12
  -2  -5 -12    0.73    0.12
  -2  -5 -12    0.94    0.11
   3   5  12   64.39    1.61
  -3  -5 -12   63.41    1.46
   4   5  12    0.45    0.12
  -4  -5 -12    0.26    0.11
   5   5  12   33.36    0.96
   6   5  12    0.30    0.15
   7   5  12    6.86    0.37
   8   5  12    3.58    0.29
  -9   5  13    1.26    0.19
  -8   5  13    0.65    0.14
  -7   5  13    1.28    0.16
  -6   5  13    0.49    0.11
   6  -5 -13    0.40    0.11
   5  -5 -13    4.26    0.24
   5  -5 -13    4.45    0.21
   5  -5 -13    4.51    0.26
   4  -5 -13    1.45    0.14
   4  -5 -13    1.22    0.17
   4  -5 -13    1.44    0.16
   3  -5 -13   17.34    0.52
   3  -5 -13   17.17    0.46
   3  -5 -13   17.46    0.52
  -2   5  13    0.95    0.10
   2  -5 -13    1.23    0.14
   2  -5 -13    1.37    0.15
  -1   5  13    4.20    0.17
   1  -5 -13    4.30    0.23
   1  -5 -13    4.44    0.22
   0   5  13    0.14    0.07
   0  -5 -13    0.15    0.10
   0  -5 -13    0.01    0.08
   1   5  13   14.77    0.44
  -1  -5 -13   14.63    0.46
  -1  -5 -13   14.22    0.42
   2   5  13    0.93    0.12
  -2  -5 -13    0.93    0.13
   3   5  13    6.63    0.30
  -3  -5 -13    7.30    0.29
   4   5  13    0.84    0.15
  -4  -5 -13    0.88    0.15
   5   5  13    6.28    0.32
   6   5  13    0.25    0.14
   7   5  13    0.19    0.14
   8   5  13   -0.07    0.13
   6  -5 -14    8.52    0.31
   5  -5 -14   25.53    0.63
   5  -5 -14   25.40    0.72
   5  -5 -14   25.90    0.73
   4  -5 -14    0.13    0.11
   4  -5 -14    0.02    0.11
   4  -5 -14    0.11    0.09
   3  -5 -14   58.43    1.35
   3  -5 -14   57.09    1.33
   3  -5 -14   57.08    1.22
   2  -5 -14    1.11    0.15
   2  -5 -14    0.87    0.14
  -1   5  14   21.06    0.56
   1  -5 -14   21.78    0.61
   1  -5 -14   20.99    0.59
   0  -5 -14    1.38    0.16
   1   5  14   21.83    0.61
  -1  -5 -14   21.41    0.57
  -1  -5 -14   21.74    0.62
   2   5  14    1.64    0.15
  -2  -5 -14    1.62    0.17
   3   5  14   19.94    0.62
  -3  -5 -14   20.76    0.60
   4   5  14   10.92    0.43
  -4  -5 -14   10.87    0.39
   5   5  14    7.81    0.36
   6   5  14    9.12    0.42
   7   5  14    2.58    0.26
   6  -5 -15    0.04    0.12
   6  -5 -15    0.25    0.10
   5  -5 -15    3.07    0.23
   5  -5 -15    2.97    0.18
   5  -5 -15    3.00    0.22
   4  -5 -15    1.16    0.17
   4  -5 -15    1.55    0.18
   4  -5 -15    1.22    0.15
   3  -5 -15    0.25    0.12
   3  -5 -15    0.13    0.12
   3  -5 -15    0.18    0.10
   2  -5 -15    1.50    0.18
   2  -5 -15    1.46    0.17
   1  -5 -15    7.26    0.30
   1  -5 -15    6.94    0.31
   0   5  15    0.44    0.08
   0  -5 -15    0.35    0.10
   0  -5 -15    0.51    0.13
   0  -5 -15    0.44    0.13
   1   5  15    0.51    0.10
  -1  -5 -15    0.44    0.11
  -1  -5 -15    0.55    0.13
   2   5  15    0.31    0.11
  -2  -5 -15    0.16    0.11
   3   5  15    0.54    0.13
  -3  -5 -15    0.56    0.13
   4   5  15    1.63    0.20
  -4  -5 -15    1.81    0.18
   5   5  15   -0.05    0.13
   6   5  15    0.39    0.15
   7   5  15    0.13    0.14
   7  -5 -16   14.87    0.54
   6  -5 -16    0.12    0.10
   6  -5 -16    0.25    0.14
   5  -5 -16   15.78    0.46
   5  -5 -16   15.34    0.53
   5  -5 -16   16.13    0.55
   4  -5 -16    0.39    0.14
   4  -5 -16    0.50    0.12
   4  -5 -16    0.41    0.14
   3  -5 -16   20.25    0.62
   3  -5 -16   21.85    0.64
   3  -5 -16   21.27    0.57
   2  -5 -16    6.17    0.29
   2  -5 -16    5.68    0.29
   1  -5 -16   14.73    0.49
   1  -5 -16   14.08    0.46
   1  -5 -16   13.78    0.49
   0  -5 -16   13.17    0.46
   0  -5 -16   12.91    0.43
   1   5  16   14.71    0.46
  -1  -5 -16   14.62    0.49
   2   5  16   21.59    0.63
  -2  -5 -16   21.30    0.64
   3   5  16    4.20    0.25
  -3  -5 -16    4.75    0.26
   4   5  16   10.55    0.42
  -4  -5 -16   10.19    0.40
   5   5  16    2.85    0.25
   6   5  16    7.53    0.39
   6  -5 -17    0.27    0.14
   6  -5 -17    0.23    0.11
   5  -5 -17    1.10    0.17
   5  -5 -17    0.75    0.17
   5  -5 -17    0.96    0.14
   4  -5 -17    0.23    0.13
   4  -5 -17    0.32    0.13
   4  -5 -17    0.23    0.11
   3  -5 -17    2.32    0.19
   3  -5 -17    2.06    0.21
   3  -5 -17    1.97    0.21
   2  -5 -17    0.52    0.15
   2  -5 -17    0.64    0.16
   2  -5 -17    0.40    0.14
   1  -5 -17    1.72    0.20
   1  -5 -17    1.91    0.19
   1  -5 -17    1.82    0.20
   0  -5 -17    0.13    0.12
   0  -5 -17    0.05    0.10
  -1  -5 -17    0.39    0.13
   2   5  17    1.98    0.18
  -2  -5 -17    2.00    0.20
   3   5  17    0.34    0.13
  -3  -5 -17    0.52    0.14
   4   5  17    0.18    0.12
  -4  -5 -17    0.35    0.14
   5   5  17    0.01    0.13
   6  -5 -18    3.70    0.24
   5  -5 -18    7.41    0.37
   5  -5 -18    7.81    0.32
   5  -5 -18    7.46    0.37
   4  -5 -18    4.74    0.30
   4  -5 -18    4.76    0.29
   4  -5 -18    5.13    0.30
   4  -5 -18    4.69    0.25
   3  -5 -18   11.98    0.46
   3  -5 -18   12.09    0.47
   3  -5 -18   12.19    0.42
   3  -5 -18   12.55    0.49
   2  -5 -18   24.78    0.67
   2  -5 -18   24.51    0.73
   2  -5 -18   23.94    0.74
   2  -5 -18   24.61    0.72
   1  -5 -18   12.35    0.45
   1  -5 -18   12.13    0.47
   1  -5 -18   12.02    0.47
   0  -5 -18   13.19    0.49
   0  -5 -18   13.04    0.45
  -1  -5 -18    2.09    0.21
   2   5  18   10.28    0.39
  -2  -5 -18   10.22    0.42
   3   5  18    0.01    0.11
  -3  -5 -18    0.09    0.12
   4   5  18    4.30    0.27
   5   5  18    0.12    0.14
   5  -5 -19    0.61    0.14
   4  -5 -19    0.84    0.17
   4  -5 -19    0.82    0.14
   4  -5 -19    0.80    0.16
   3  -5 -19    0.06    0.14
   3  -5 -19    0.11    0.11
   3  -5 -19    0.11    0.12
   3  -5 -19   -0.06    0.12
   2  -5 -19    1.38    0.21
   2  -5 -19    1.36    0.18
   2  -5 -19    1.30    0.19
   2  -5 -19    1.37    0.21
   1  -5 -19    0.26    0.14
   1  -5 -19    0.18    0.15
   1  -5 -19    0.22    0.15
   0  -5 -19    1.01    0.18
  -1  -5 -19   -0.04    0.12
  -2  -5 -19    0.46    0.14
   3   5  19    0.03    0.11
  -3  -5 -19   -0.05    0.12
   4   5  19    0.75    0.15
   3  -5 -20    0.89    0.18
   3  -5 -20    1.07    0.17
   2  -5 -20   16.53    0.53
   2  -5 -20   15.56    0.56
   1  -5 -20    1.16    0.20
   1  -5 -20    0.97    0.18
   0  -5 -20    8.47    0.40
  -1  -5 -20    0.19    0.14
  -2  -5 -20    5.69    0.33
  -3  -5 -20    1.19    0.19
   1  -5 -21   -0.08    0.13
  -2   6 -20    0.31    0.14
  -1   6 -20    0.22    0.13
   0   6 -20    0.20    0.13
   1   6 -20    4.82    0.27
   4   6 -20    0.64    0.17
   3  -6  19    3.29    0.25
  -2   6 -19    0.04    0.10
   2  -6  19   -0.08    0.11
  -1   6 -19    5.84    0.28
   0   6 -19   -0.14    0.10
   1   6 -19    9.25    0.36
   2   6 -19    0.82    0.15
   3   6 -19    5.99    0.30
   4   6 -19    2.34    0.22
   4  -6  18   -0.07    0.12
   3  -6  18    4.54    0.28
  -2   6 -18    0.12    0.11
   2  -6  18    0.07    0.12
  -1   6 -18    4.46    0.24
   1  -6  18    4.44    0.26
   0   6 -18    2.10    0.19
   1   6 -18    9.45    0.35
   2   6 -18    1.72    0.18
   3   6 -18    7.22    0.32
   3   6 -18    7.24    0.34
   4   6 -18    1.23    0.17
   5  -6  17    3.74    0.29
   4  -6  17    0.62    0.15
   3  -6  17    6.21    0.32
  -2   6 -17    2.58    0.19
   2  -6  17    2.26    0.20
  -1   6 -17    5.97    0.27
   1  -6  17    6.08    0.29
   0   6 -17    4.62    0.24
   0  -6  17    4.66    0.25
   1   6 -17    7.18    0.30
   2   6 -17   10.19    0.38
   2   6 -17    9.69    0.35
   3   6 -17    7.14    0.30
   4   6 -17    7.40    0.31
   6   6 -17    7.71    0.37
   6  -6  16    0.32    0.15
   5  -6  16    7.97    0.40
   4  -6  16    2.38    0.22
   3  -6  16    3.32    0.23
   2  -6  16    3.62    0.24
  -1   6 -16    3.49    0.20
   1  -6  16    3.16    0.21
   0   6 -16    2.24    0.17
   0  -6  16    2.08    0.18
   1   6 -16    1.37    0.15
  -1  -6  16    1.34    0.15
   2   6 -16    8.19    0.33
   2   6 -16    8.40    0.32
   3   6 -16   10.46    0.37
   4   6 -16   11.20    0.38
   6   6 -16    8.48    0.37
   7   6 -16    0.90    0.18
   6  -6  15    1.89    0.22
   5  -6  15    7.16    0.37
   4  -6  15   10.90    0.44
   3  -6  15    9.47    0.39
   2  -6  15   13.12    0.46
  -1   6 -15    7.18    0.28
   1  -6  15    7.55    0.31
   0   6 -15   13.76    0.41
   0  -6  15   14.41    0.46
   1   6 -15    6.63    0.27
   1   6 -15    6.76    0.28
  -1  -6  15    6.54    0.27
   2   6 -15   12.92    0.40
  -2  -6  15   13.19    0.42
   3   6 -15    6.56    0.27
  -3  -6  15    6.27    0.27
  -4  -6  15   24.35    0.69
   6   6 -15   13.22    0.47
   7   6 -15    1.57    0.19
   8   6 -15    5.66    0.31
   7  -6  14    0.72    0.18
   6  -6  14    4.62    0.31
   5  -6  14    2.81    0.24
   4  -6  14    7.60    0.36
   3  -6  14    0.34    0.12
   2  -6  14   10.82    0.39
  -1   6 -14    1.31    0.13
   1  -6  14    1.21    0.14
   0   6 -14    3.55    0.19
   0  -6  14    3.49    0.20
   1   6 -14   -0.03    0.08
   1   6 -14   -0.01    0.08
  -1  -6  14    0.02    0.08
   2   6 -14   27.77    0.68
  -2  -6  14   28.43    0.76
   3   6 -14    0.31    0.11
  -3  -6  14    0.22    0.10
  -4  -6  14   12.40    0.42
  -5  -6  14    1.37    0.16
   6   6 -14   10.08    0.39
  -6  -6  14    9.49    0.38
   7   6 -14    1.65    0.19
  -7  -6  14    1.61    0.19
   8   6 -14    0.93    0.16
  -8  -6  14    1.05    0.17
   8  -6  13    2.24    0.25
   7  -6  13    1.10    0.18
   6  -6  13    7.88    0.39
   5  -6  13   10.59    0.44
   4  -6  13   30.99    0.91
   3  -6  13    1.20    0.16
   2  -6  13   21.32    0.64
  -1   6 -13    2.10    0.14
   1  -6  13    2.08    0.17
   0   6 -13   31.76    0.75
   0   6 -13   30.93    0.72
   0  -6  13   31.55    0.84
   1   6 -13    1.09    0.12
   1   6 -13    1.04    0.12
  -1  -6  13    1.02    0.13
   2   6 -13   25.82    0.62
  -2  -6  13   24.93    0.69
   3   6 -13    3.37    0.19
  -3  -6  13    3.59    0.20
  -4  -6  13   57.61    1.45
  -5  -6  13   18.51    0.57
   6   6 -13   17.93    0.55
  -6  -6  13   17.54    0.57
   7   6 -13    4.75    0.27
  -7  -6  13    4.90    0.28
   8   6 -13    8.58    0.36
  -8  -6  13    8.32    0.38
   8  -6  12    1.21    0.20
   7  -6  12    1.79    0.22
   6  -6  12    6.59    0.35
   5  -6  12    1.64    0.21
   4  -6  12   11.95    0.46
   3  -6  12    2.86    0.20
   2  -6  12    8.87    0.34
  -1   6 -12    2.73    0.15
   1  -6  12    2.81    0.18
   0   6 -12    2.38    0.15
   0   6 -12    2.31    0.14
   0  -6  12    2.34    0.15
   1   6 -12    0.80    0.11
  -1  -6  12    0.85    0.11
   2   6 -12    1.97    0.14
  -2  -6  12    2.42    0.16
   3   6 -12    1.65    0.14
  -3  -6  12    1.78    0.15
  -4  -6  12   10.70    0.37
  -5  -6  12    3.11    0.20
   6   6 -12    8.90    0.35
  -6  -6  12    8.93    0.36
   7   6 -12    9.84    0.38
  -7  -6  12    9.55    0.40
  -8  -6  12    0.86    0.15
  -9  -6  12    7.52    0.38
  -9  -6  12    7.22    0.38
   9  -6  11    0.50    0.17
   8  -6  11    6.64    0.38
   7  -6  11    0.83    0.17
   6  -6  11   15.69    0.57
   5  -6  11    0.20    0.13
   4  -6  11   31.32    0.90
   3  -6  11    6.29    0.28
   2  -6  11   26.76    0.75
  -1   6 -11   15.61    0.40
  -1   6 -11   15.08    0.40
   1  -6  11   15.61    0.48
   0   6 -11   29.59    0.69
   0   6 -11   28.65    0.66
   0  -6  11   30.90    0.80
   1   6 -11   33.50    0.75
  -1  -6  11   34.33    0.89
   2   6 -11   38.43    0.84
  -2  -6  11   38.26    0.99
   3   6 -11   24.75    0.59
  -3  -6  11   24.45    0.68
  -4  -6  11   29.56    0.81
  -5  -6  11   15.01    0.49
   6   6 -11    5.57    0.26
  -6  -6  11    5.91    0.28
   7   6 -11   22.56    0.63
  -7  -6  11   21.86    0.69
  -8  -6  11    0.08    0.12
  -9  -6  11   10.50    0.46
  -9  -6  11   10.38    0.45
   9  -6  10    0.17    0.15
   8  -6  10    4.76    0.32
   7  -6  10   -0.05    0.12
   6  -6  10    4.69    0.28
   5  -6  10    1.62    0.18
   4  -6  10   32.80    0.92
   3  -6  10    3.62    0.21
   2  -6  10    5.11    0.23
  -1   6 -10   13.89    0.36
  -1   6 -10   13.75    0.36
   1  -6  10   13.62    0.43
   0   6 -10    5.76    0.20
   0   6 -10    5.78    0.21
   0  -6  10    5.82    0.23
   1   6 -10   10.64    0.30
  -1  -6  10   10.20    0.34
   2   6 -10    9.02    0.28
  -2  -6  10    8.87    0.31
  -3  -6  10   25.12    0.69
  -4  -6  10   72.77    1.80
  -5  -6  10    3.91    0.22
   6   6 -10    0.34    0.11
  -6  -6  10    0.53    0.12
   7   6 -10   14.34    0.45
  -7  -6  10   13.24    0.49
  -8  -6  10    0.23    0.13
  -9  -6  10    5.04    0.31
  -9  -6  10    5.03    0.31
  10  -6   9    3.21    0.29
   9  -6   9    0.29    0.16
   8  -6   9    6.76    0.37
   7  -6   9    0.95    0.17
   6  -6   9   11.56    0.46
   5  -6   9   21.41    0.67
   4  -6   9   17.76    0.57
   3  -6   9   17.63    0.54
   2  -6   9   30.90    0.83
  -1   6  -9   76.05    1.56
  -1   6  -9   76.89    1.50
   1  -6   9   75.29    1.86
   0   6  -9    2.58    0.13
   0  -6   9    2.53    0.15
   1   6  -9   66.95    1.33
  -1  -6   9   66.61    1.63
   2   6  -9    1.33    0.11
  -2  -6   9    1.55    0.13
  -3  -6   9   83.60    2.03
  -5  -6   9   44.15    1.16
   6   6  -9    0.19    0.10
  -6  -6   9    0.08    0.10
   7   6  -9   35.23    0.86
  -7  -6   9   34.58    0.99
  -8  -6   9    5.42    0.31
  -9  -6   9   10.26    0.45
  10  -6   8    1.73    0.24
   9  -6   8    0.09    0.15
   8  -6   8    8.23    0.41
   7  -6   8    2.54    0.23
   6  -6   8    4.39    0.27
   5  -6   8   22.36    0.69
   4  -6   8   12.20    0.43
   3  -6   8   22.45    0.65
   2  -6   8   28.91    0.78
  -1   6  -8   11.91    0.30
  -1   6  -8   12.44    0.31
   1  -6   8   12.03    0.38
   0   6  -8    5.63    0.18
   0  -6   8    5.42    0.22
   1   6  -8   32.11    0.68
  -1  -6   8   32.15    0.83
   2   6  -8   -0.01    0.05
  -2  -6   8    0.43    0.09
  -3  -6   8   46.21    1.17
  -4  -6   8    2.50    0.17
  -5  -6   8   14.40    0.47
   6   6  -8    1.75    0.15
  -6  -6   8    1.53    0.16
   7   6  -8   26.78    0.68
  -7  -6   8   24.81    0.78
  -8  -6   8    4.39    0.27
  -9  -6   8    8.27    0.40
 -10  -6   8    5.74    0.36
 -10  -6   8    5.63    0.35
  10  -6   7    5.04    0.34
   9  -6   7    3.70    0.30
   8  -6   7    5.43    0.33
   7  -6   7    8.29    0.38
  -6   6  -7   10.99    0.44
   6  -6   7   10.98    0.42
  -5   6  -7   27.29    0.81
   5  -6   7   28.21    0.81
  -4   6  -7   11.15    0.40
   4  -6   7   11.23    0.40
  -3   6  -7   50.90    1.29
   3  -6   7   49.38    1.28
  -2   6  -7    6.33    0.25
   2  -6   7    6.31    0.25
  -1   6  -7  159.32    2.97
  -1   6  -7  154.78    3.70
  -1   6  -7  156.34    3.14
   1  -6   7  158.69    3.71
   0   6  -7    5.79    0.18
   0   6  -7    5.42    0.21
   0  -6   7    5.52    0.22
   1   6  -7  109.56    2.58
   1   6  -7  110.84    2.10
  -1  -6   7  107.79    2.60
  -2  -6   7    7.58    0.27
  -3  -6   7   80.78    1.96
  -4  -6   7   11.47    0.39
  -5  -6   7   48.05    1.25
   6   6  -7    6.99    0.26
  -6  -6   7    6.45    0.30
  -7  -6   7   25.79    0.78
  -8  -6   7   13.53    0.51
  -9  -6   7    7.26    0.38
 -10  -6   7    8.23    0.43
 -10  -6   7    8.47    0.43
  10  -6   6    4.36    0.33
   9  -6   6    2.55    0.26
  -8   6  -6    2.60    0.25
   8  -6   6    2.55    0.24
  -7   6  -6   17.65    0.61
   7  -6   6   16.59    0.59
  -6   6  -6    1.98    0.19
   6  -6   6    2.09    0.18
  -5   6  -6   26.66    0.78
   5  -6   6   26.52    0.77
  -4   6  -6    0.18    0.09
   4  -6   6    0.05    0.08
  -3   6  -6   19.25    0.56
   3  -6   6   18.38    0.55
  -2   6  -6    0.19    0.07
   2  -6   6    0.15    0.06
  -1   6  -6   26.36    0.55
  -1   6  -6   25.89    0.56
  -1   6  -6   26.53    0.70
   1  -6   6   26.49    0.70
   0   6  -6   88.79    1.71
   0   6  -6   90.57    2.13
   0  -6   6   88.43    2.14
   1   6  -6   77.54    1.50
   1   6  -6   77.15    1.85
  -1  -6   6   77.87    1.87
   2   6  -6   19.18    0.52
  -2  -6   6   19.07    0.54
   3   6  -6   43.39    1.06
  -3  -6   6   41.63    1.08
  -4  -6   6   29.92    0.81
  -5  -6   6   65.49    1.65
   6   6  -6    0.11    0.07
  -6  -6   6    0.07    0.09
  -7  -6   6    7.89    0.35
  -8  -6   6   17.80    0.62
  -9  -6   6    2.00    0.23
  -9  -6   6    1.83    0.23
 -10  -6   6    7.54    0.40
 -10  -6   6    7.92    0.41
 -10   6  -5    4.09    0.34
  -9   6  -5    4.51    0.32
   9  -6   5    5.10    0.32
  -8   6  -5    1.89    0.21
   8  -6   5    2.00    0.20
  -7   6  -5   19.62    0.67
   7  -6   5   19.69    0.64
  -6   6  -5    3.52    0.23
   6  -6   5    3.50    0.22
  -5   6  -5   44.24    1.19
   5  -6   5   45.02    1.19
  -4   6  -5    4.77    0.23
   4  -6   5    5.01    0.24
  -3   6  -5   59.14    1.48
   3  -6   5   59.40    1.48
  -2   6  -5    3.66    0.18
   2  -6   5    4.00    0.18
  -1   6  -5   62.52    1.27
  -1   6  -5   62.40    1.53
  -1   6  -5   63.59    1.21
   1  -6   5   62.52    1.53
   0   6  -5   23.96    0.50
   0   6  -5   24.17    0.63
   0  -6   5   23.02    0.63
   1   6  -5   89.81    2.14
  -1  -6   5   90.51    2.16
   2   6  -5   20.04    0.54
  -2  -6   5   20.37    0.56
   3   6  -5  125.31    2.94
  -3  -6   5  123.79    2.96
   4   6  -5   78.25    1.89
  -4  -6   5   78.05    1.92
  -5  -6   5   20.58    0.62
   6   6  -5   42.24    0.95
  -6  -6   5   42.47    1.14
  -7  -6   5    6.81    0.33
  -8  -6   5   32.78    0.97
  -9  -6   5    1.26    0.19
  -9  -6   5    1.22    0.19
 -10  -6   5   10.95    0.50
 -10  -6   5   11.18    0.50
 -11   6  -4    5.31    0.40
 -10   6  -4    5.23    0.38
  -9   6  -4    2.53    0.26
   9  -6   4    2.56    0.24
  -8   6  -4    1.64    0.22
   8  -6   4    1.78    0.19
  -7   6  -4   17.82    0.62
   7  -6   4   17.52    0.59
  -6   6  -4    0.62    0.12
   6  -6   4    0.72    0.13
  -5   6  -4   13.79    0.47
   5  -6   4   13.79    0.46
  -4   6  -4   24.50    0.71
   4  -6   4   24.39    0.69
  -3   6  -4   75.02    1.84
   3  -6   4   75.26    1.84
  -2   6  -4   32.84    0.85
   2  -6   4   31.86    0.84
  -1   6  -4   14.52    0.30
  -1   6  -4   13.81    0.41
   1  -6   4   13.88    0.41
   0   6  -4    1.71    0.08
   0   6  -4    1.64    0.11
   0  -6   4    1.41    0.11
   1   6  -4   58.49    1.46
  -1  -6   4   62.50    1.48
   2   6  -4   44.65    1.09
  -2  -6   4   42.72    1.10
   3   6  -4   31.42    0.80
  -3  -6   4   30.81    0.82
   4   6  -4   32.77    0.85
  -4  -6   4   32.41    0.88
  -5  -6   4    8.70    0.34
  -6  -6   4   19.42    0.61
  -7  -6   4   13.31    0.49
  -8  -6   4   25.80    0.81
  -9  -6   4    0.22    0.15
  -9  -6   4    0.44    0.16
 -10  -6   4    9.19    0.45
 -10  -6   4    9.33    0.46
 -11   6  -3    3.43    0.33
 -10   6  -3    0.47    0.18
  -9   6  -3   11.29    0.51
  -8   6  -3    0.43    0.14
   8  -6   3    0.22    0.12
  -7   6  -3   17.72    0.61
   7  -6   3   16.68    0.57
  -6   6  -3    2.77    0.21
   6  -6   3    2.86    0.20
  -5   6  -3   43.47    1.16
   5  -6   3   42.85    1.14
  -4   6  -3   64.71    1.67
   4  -6   3   68.91    1.67
  -3   6  -3   37.60    0.99
   3  -6   3   38.06    0.98
  -2   6  -3   43.43    0.82
  -2   6  -3   40.84    1.08
   2  -6   3   43.58    1.08
  -1   6  -3   65.09    1.22
  -1   6  -3   62.54    1.55
   1  -6   3   64.13    1.55
   0   6  -3   68.03    1.64
   0  -6   3   68.06    1.64
   1   6  -3   88.22    2.09
  -1  -6   3   87.77    2.10
   2   6  -3  150.24    3.52
  -2  -6   3  149.32    3.53
   3   6  -3   29.28    0.74
  -3  -6   3   26.71    0.75
   4   6  -3  170.48    3.91
  -4  -6   3  160.94    3.92
   5   6  -3    0.52    0.09
  -5  -6   3    0.26    0.09
  -6  -6   3   41.22    1.12
  -7  -6   3    3.74    0.25
  -8  -6   3   22.89    0.74
  -9  -6   3    0.78    0.17
  -9  -6   3    0.77    0.18
 -10  -6   3   16.46    0.64
 -10  -6   3   16.06    0.64
 -11   6  -2    3.02    0.32
 -10   6  -2    0.34    0.18
  -9   6  -2    6.11    0.37
  -8   6  -2   -0.02    0.13
   8  -6   2    0.00    0.09
  -7   6  -2   41.08    1.16
   7  -6   2   41.02    1.13
  -6   6  -2   29.61    0.88
   6  -6   2   30.76    0.86
  -5   6  -2   30.84    0.87
   5  -6   2   30.77    0.85
  -4   6  -2  122.20    3.02
   4  -6   2  130.71    3.03
  -3   6  -2   83.09    2.03
   3  -6   2   84.05    2.02
  -2   6  -2   71.65    1.74
   2  -6   2   71.20    1.73
  -1   6  -2   10.46    0.32
   1  -6   2   10.06    0.32
   0   6  -2    4.40    0.17
   0  -6   2    4.29    0.17
   1   6  -2    5.66    0.20
   2   6  -2  247.79    5.67
  -2  -6   2  239.25    5.67
   3   6  -2    5.93    0.22
  -3  -6   2    5.93    0.24
   4   6  -2  122.72    2.88
  -4  -6   2  118.82    2.90
   5   6  -2    0.33    0.08
   5   6  -2    0.07    0.05
  -5  -6   2    0.12    0.08
   6   6  -2   58.71    1.50
  -6  -6   2   59.03    1.53
  -7  -6   2    1.37    0.16
  -8  -6   2    5.68    0.32
  -9  -6   2    0.68    0.17
  -9  -6   2    0.48    0.17
 -10  -6   2    7.84    0.42
 -10  -6   2    7.80    0.42
 -11  -6   2    1.01    0.21
 -11  -6   2    0.81    0.20
 -11   6  -1    3.86    0.34
 -10   6  -1    0.26    0.16
  -9   6  -1    8.65    0.44
  -8   6  -1    0.18    0.12
  -7   6  -1   26.68    0.83
   7  -6   1   27.23    0.81
  -6   6  -1   48.97    1.28
   6  -6   1   46.09    1.25
  -5   6  -1   35.55    0.98
   5  -6   1   35.88    0.96
  -4   6  -1  123.35    2.96
   4  -6   1  123.59    2.95
  -3   6  -1   49.82    1.30
   3  -6   1   53.81    1.30
  -2   6  -1  237.82    5.58
   2  -6   1  240.92    5.58
  -1   6  -1   35.36    0.90
   1  -6   1   35.68    0.90
   0   6  -1   43.01    1.07
   0  -6   1   43.64    1.08
   1   6  -1   14.44    0.43
  -1  -6   1   16.54    0.45
   2   6  -1  175.95    4.15
  -2  -6   1  179.31    4.17
   3   6  -1   41.16    1.05
  -3  -6   1   42.23    1.08
   4   6  -1   93.42    2.26
  -4  -6   1   94.54    2.29
   5   6  -1   25.63    0.71
  -5  -6   1   25.33    0.73
   6   6  -1  100.78    2.44
  -6  -6   1   98.86    2.47
  -7  -6   1   29.76    0.88
  -8  -6   1   17.04    0.61
  -9  -6   1    4.69    0.31
  -9  -6   1    5.00    0.32
 -10  -6   1    7.80    0.42
 -10  -6   1    7.88    0.42
 -11  -6   1    6.50    0.41
 -11  -6   1    6.34    0.41
 -11   6   0    2.48    0.29
 -10   6   0    4.04    0.33
  -9   6   0   19.72    0.72
  -8   6   0    2.52    0.24
  -7   6   0    9.85    0.42
   7  -6   0   10.40    0.41
  -6   6   0   76.15    1.94
   6  -6   0   76.56    1.91
  -5   6   0   10.49    0.38
   5  -6   0   10.43    0.37
  -4   6   0   93.53    2.25
   4  -6   0   90.76    2.22
  -3   6   0    1.41    0.12
   3  -6   0    1.31    0.11
  -2   6   0  154.07    3.69
   2  -6   0  159.84    3.14
   2  -6   0  157.42    3.69
  -1   6   0    0.98    0.09
   1  -6   0    0.91    0.08
   0   6   0   98.60    2.31
   0  -6   0   95.33    2.30
   1   6   0    1.03    0.08
  -1  -6   0    0.78    0.09
   2   6   0  150.28    3.57
  -2  -6   0  154.39    3.59
   3   6   0    1.32    0.11
  -3  -6   0    1.45    0.13
   4   6   0   97.07    2.29
  -4  -6   0   92.33    2.30
   5   6   0   10.96    0.38
  -5  -6   0   11.02    0.40
   6   6   0   75.47    1.87
  -6  -6   0   73.84    1.89
   7   6   0   10.73    0.41
  -7  -6   0   10.59    0.43
  -8  -6   0    2.46    0.24
  -8  -6   0    2.48    0.23
  -9  -6   0   20.06    0.72
  -9  -6   0   20.83    0.73
 -10  -6   0    4.69    0.33
 -10  -6   0    4.27    0.32
 -11  -6   0    2.74    0.29
 -11  -6   0    2.86    0.30
 -11   6   1    6.18    0.41
 -10   6   1    7.49    0.42
  -9   6   1    4.86    0.33
  -8   6   1   16.69    0.60
  -7   6   1   28.99    0.87
  -6   6   1   98.20    2.44
   6  -6  -1   98.64    2.41
  -5   6   1   26.34    0.76
   5  -6  -1   26.81    0.74
  -4   6   1   94.77    2.31
   4  -6  -1   95.65    2.30
  -3   6   1   43.12    1.07
   3  -6  -1   39.96    1.04
  -2   6   1  184.60    4.23
   2  -6  -1  177.49    3.58
   2  -6  -1  178.15    4.21
  -1   6   1   15.70    0.46
   1  -6  -1   17.33    0.46
   0   6   1   43.21    1.03
   0  -6  -1   38.82    1.01
   1   6   1   34.77    0.88
  -1  -6  -1   34.70    0.88
   2   6   1  228.19    5.36
  -2  -6  -1  232.58    5.38
   3   6   1   52.23    1.33
  -3  -6  -1   54.95    1.35
   4   6   1  125.83    3.06
  -4  -6  -1  131.16    3.09
   5   6   1   35.66    0.96
  -5  -6  -1   36.94    0.99
   6   6   1   47.85    1.29
  -6  -6  -1   51.49    1.33
   7   6   1   29.54    0.84
  -7  -6  -1   27.48    0.86
   8   6   1    0.25    0.12
  -8  -6  -1    0.23    0.14
  -8  -6  -1    0.24    0.13
  -9  -6  -1    8.94    0.44
  -9  -6  -1    8.60    0.42
 -10  -6  -1    0.38    0.17
 -10  -6  -1    0.37    0.17
 -11  -6  -1    3.95    0.34
 -11   6   2    0.77    0.21
 -10   6   2    7.59    0.43
  -9   6   2    0.49    0.16
  -8   6   2    5.93    0.33
  -7   6   2    1.33    0.18
  -6   6   2   60.73    1.57
  -5   6   2    0.05    0.08
   5  -6  -2    0.07    0.06
  -4   6   2  120.76    2.95
   4  -6  -2  125.88    2.94
  -3   6   2    6.00    0.24
   3  -6  -2    6.08    0.23
  -2   6   2  257.45    6.01
   2  -6  -2  256.46    5.99
   2  -6  -2  260.30    5.12
   0   6   2    4.36    0.17
   0  -6  -2    4.27    0.17
   1   6   2   10.10    0.31
  -1  -6  -2   10.17    0.31
   2   6   2   74.02    1.78
  -2  -6  -2   72.92    1.78
   3   6   2   80.41    2.01
  -3  -6  -2   86.60    2.04
   4   6   2  134.24    3.18
  -4  -6  -2  132.37    3.19
   5   6   2   29.82    0.82
  -5  -6  -2   30.24    0.85
   6   6   2   31.37    0.88
  -6  -6  -2   31.38    0.90
   7   6   2   41.78    1.15
  -7  -6  -2   42.58    1.18
   8   6   2   -0.12    0.11
  -8  -6  -2   -0.12    0.12
  -8  -6  -2   -0.03    0.13
  -9  -6  -2    6.04    0.36
  -9  -6  -2    6.43    0.36
 -10  -6  -2    0.81    0.19
 -10  -6  -2    0.65    0.19
 -11  -6  -2    2.99    0.31
 -10   6   3   16.38    0.65
  -9   6   3    0.84    0.18
  -8   6   3   23.75    0.77
  -7   6   3    3.66    0.24
  -6   6   3   42.32    1.14
  -5   6   3    0.31    0.09
   5  -6  -3    0.28    0.08
  -4   6   3  160.90    3.90
   4  -6  -3  169.34    3.89
  -3   6   3   28.22    0.74
   3  -6  -3   27.15    0.54
   3  -6  -3   27.38    0.72
  -2   6   3  164.48    3.85
   2  -6  -3  164.18    3.83
   2  -6  -3  162.70    3.28
  -1   6   3   98.60    2.34
   1  -6  -3   96.37    1.99
   1  -6  -3   99.92    2.33
   0   6   3   68.19    1.68
   0  -6  -3   71.53    1.68
   1   6   3   68.67    1.65
  -1  -6  -3   67.55    1.65
   2   6   3   45.04    1.13
  -2  -6  -3   44.53    1.13
   3   6   3   38.91    1.00
  -3  -6  -3   39.00    1.01
   4   6   3   68.67    1.71
  -4  -6  -3   70.96    1.46
  -4  -6  -3   67.83    1.72
   5   6   3   41.36    1.10
  -5  -6  -3   42.65    1.13
   6   6   3    2.85    0.19
  -6  -6  -3    3.21    0.22
   7   6   3   18.28    0.59
  -7  -6  -3   17.83    0.61
  -7  -6  -3   16.94    0.60
   8   6   3    0.25    0.13
  -8  -6  -3    0.25    0.14
  -8  -6  -3    0.13    0.13
   9   6   3   11.19    0.47
  -9  -6  -3   11.04    0.49
  -9  -6  -3   10.96    0.49
 -10  -6  -3    0.50    0.19
 -10  -6  -3    0.66    0.17
 -11  -6  -3    3.55    0.33
 -10   6   4    8.45    0.44
  -9   6   4    0.17    0.15
  -8   6   4   26.28    0.83
  -7   6   4   15.50    0.54
  -6   6   4   19.42    0.61
  -5   6   4    8.73    0.33
  -4   6   4   33.47    0.88
   4  -6  -4   32.57    0.85
  -3   6   4   33.57    0.87
   3  -6  -4   33.42    0.66
   3  -6  -4   33.62    0.85
  -2   6   4   45.05    1.13
   2  -6  -4   46.17    1.12
   2  -6  -4   45.56    0.97
  -1   6   4   67.44    1.61
   1  -6  -4   64.37    1.59
   1  -6  -4   67.22    1.38
   0   6   4    1.99    0.11
   0  -6  -4    1.72    0.11
   1   6   4   15.17    0.44
  -1  -6  -4   16.04    0.45
   2   6   4   33.62    0.86
  -2  -6  -4   33.08    0.86
   3   6   4   78.26    1.88
  -3  -6  -4   75.87    1.88
   4   6   4   25.11    0.72
  -4  -6  -4   26.95    0.58
  -4  -6  -4   25.74    0.73
   5   6   4   14.96    0.49
  -5  -6  -4   15.12    0.50
   6   6   4    0.77    0.13
   7   6   4   19.29    0.62
  -7  -6  -4   18.84    0.64
  -7  -6  -4   18.30    0.63
   8   6   4    1.85    0.21
  -8  -6  -4    1.73    0.22
  -8  -6  -4    1.60    0.21
   9   6   4    2.78    0.24
  -9  -6  -4    2.82    0.26
  -9  -6  -4    2.71    0.26
 -10  -6  -4    5.70    0.38
 -10   6   5   11.21    0.51
  -9   6   5    1.23    0.19
  -8   6   5   32.57    0.98
  -7   6   5    6.43    0.31
  -6   6   5   41.54    1.12
  -5   6   5   21.28    0.63
  -4   6   5   81.16    1.96
   4  -6  -5   79.52    1.54
  -3   6   5  126.25    3.02
   3  -6  -5  128.77    2.40
   3  -6  -5  127.24    3.00
  -2   6   5   20.80    0.55
   2  -6  -5   20.05    0.48
   2  -6  -5   19.94    0.54
  -1   6   5   99.27    2.35
   1  -6  -5   98.68    2.34
   1  -6  -5   99.57    2.03
   0   6   5   26.47    0.67
   0  -6  -5   25.04    0.66
   1   6   5   67.70    1.63
  -1  -6  -5   66.29    1.62
   2   6   5    4.09    0.18
  -2  -6  -5    4.10    0.19
   3   6   5   62.59    1.54
  -3  -6  -5   61.71    1.54
   4   6   5    5.77    0.25
  -4  -6  -5    5.23    0.25
  -4  -6  -5    5.45    0.17
   5   6   5   44.43    1.19
  -5  -6  -5   46.43    1.21
   6   6   5    3.44    0.22
  -6  -6  -5    3.81    0.23
  -6  -6  -5    3.63    0.22
   7   6   5   20.10    0.65
  -7  -6  -5   20.62    0.68
  -7  -6  -5   20.45    0.68
   8   6   5    2.08    0.22
  -8  -6  -5    1.98    0.23
  -8  -6  -5    2.06    0.23
   9   6   5    5.38    0.33
  -9  -6  -5    5.07    0.34
  -9  -6  -5    5.41    0.35
  10   6   5    3.90    0.31
 -10   6   6    7.91    0.42
  -9   6   6    1.88    0.22
  -8   6   6   18.31    0.64
  -7   6   6    7.93    0.36
  -6   6   6    0.01    0.08
  -5   6   6   66.49    1.66
  -4   6   6   30.84    0.83
   4  -6  -6   31.14    0.64
  -3   6   6   44.40    1.11
   3  -6  -6   43.82    0.97
   3  -6  -6   43.83    0.88
  -2   6   6   21.16    0.56
   2  -6  -6   20.89    0.55
   2  -6  -6   20.44    0.51
  -1   6   6   85.01    2.02
   1  -6  -6   84.23    2.00
   1  -6  -6   84.07    1.76
   0   6   6   93.09    2.21
   0  -6  -6   91.96    2.19
   1   6   6   28.61    0.74
  -1  -6  -6   27.79    0.73
   2   6   6    0.21    0.07
   3   6   6   18.62    0.56
  -3  -6  -6   20.75    0.58
   4   6   6    0.14    0.07
  -4  -6  -6    0.05    0.05
  -4  -6  -6    0.18    0.08
   5   6   6   28.22    0.82
  -5  -6  -6   29.35    0.83
   6   6   6    2.22    0.19
  -6  -6  -6    2.43    0.20
  -6  -6  -6    2.49    0.21
   7   6   6   17.03    0.59
  -7  -6  -6   17.22    0.60
  -7  -6  -6   16.30    0.58
   8   6   6    2.32    0.23
   9   6   6    2.69    0.26
  10   6   6    4.54    0.33
 -10   6   7    8.02    0.43
  -9   6   7    7.14    0.38
  -8   6   7   13.11    0.50
  -7   6   7   25.47    0.77
  -6   6   7    7.08    0.30
  -5   6   7   48.20    1.24
  -4   6   7   11.22    0.37
   4  -6  -7   11.24    0.29
  -3   6   7   91.63    2.19
   3  -6  -7   92.43    1.76
   3  -6  -7   89.88    1.90
  -2   6   7    7.80    0.26
   2  -6  -7    7.75    0.26
  -1   6   7  118.52    2.77
   1  -6  -7  115.13    2.40
   0   6   7    5.50    0.21
   0  -6  -7    5.43    0.20
   1   6   7  163.54    3.87
  -1  -6  -7  165.62    3.86
   2   6   7    6.55    0.26
  -2  -6  -7    6.43    0.25
   3   6   7   51.26    1.33
  -3  -6  -7   52.37    1.33
  -3  -6  -7   53.88    1.17
   4   6   7   11.32    0.40
  -4  -6  -7   11.29    0.40
  -4  -6  -7   11.22    0.31
   5   6   7   29.66    0.84
   6   6   7   11.77    0.44
   7   6   7    8.60    0.38
   8   6   7    6.11    0.34
   9   6   7    3.67    0.28
  10   6   7    5.47    0.36
 -10   6   8    5.68    0.36
  -9   6   8    7.53    0.39
  -8   6   8    4.17    0.28
  -7   6   8   24.37    0.74
  -6   6   8    1.57    0.17
  -5   6   8   15.55    0.49
   5  -6  -8   16.00    0.39
  -4   6   8    2.52    0.16
   4  -6  -8    2.57    0.13
  -3   6   8   47.65    1.19
   3  -6  -8   48.13    0.97
   3  -6  -8   47.95    1.07
  -2   6   8    0.13    0.06
   2  -6  -8    0.14    0.07
  -1   6   8   34.05    0.86
   1  -6  -8   33.77    0.79
   0   6   8    5.79    0.21
   0  -6  -8    5.24    0.20
   1   6   8   13.17    0.40
  -1  -6  -8   13.00    0.34
   2   6   8   30.93    0.82
  -2  -6  -8   30.57    0.68
   3   6   8   24.16    0.70
  -3  -6  -8   26.05    0.62
   4   6   8   12.92    0.44
  -4  -6  -8   13.09    0.36
   5   6   8   22.72    0.69
   6   6   8    4.09    0.26
   7   6   8    2.47    0.22
   8   6   8    8.83    0.42
   9   6   8    0.11    0.14
  10   6   8    1.63    0.23
 -10   6   9    2.25    0.25
  -9   6   9   10.72    0.47
  -8   6   9    5.16    0.30
  -7   6   9   36.06    1.01
  -6   6   9    0.19    0.09
  -5   6   9   47.45    1.22
   5  -6  -9   47.49    0.98
  -4   6   9    0.05    0.07
   4  -6  -9    0.02    0.06
  -3   6   9   90.04    2.13
   3  -6  -9   86.12    1.73
   3  -6  -9   89.66    1.88
  -2   6   9    1.50    0.11
   2  -6  -9    1.66    0.14
  -1   6   9   71.00    1.71
   1  -6  -9   71.14    1.54
   1  -6  -9   71.34    1.54
   0   6   9    3.09    0.16
   0  -6  -9    2.66    0.15
   0  -6  -9    3.01    0.17
   1   6   9   82.12    1.97
  -1  -6  -9   80.67    1.71
   2   6   9   31.80    0.84
  -2  -6  -9   31.53    0.71
   3   6   9   19.20    0.58
  -3  -6  -9   19.24    0.51
   4   6   9   18.55    0.58
  -4  -6  -9   19.08    0.50
   5   6   9   21.62    0.67
   6   6   9   11.32    0.44
   7   6   9    0.79    0.15
   8   6   9    6.90    0.38
   9   6   9    0.19    0.15
  10   6   9    3.02    0.29
  -9   6  10    5.20    0.32
  -8   6  10    0.13    0.12
  -7   6  10   13.85    0.49
  -6   6  10    0.53    0.12
  -5   6  10    3.68    0.20
   5  -6 -10    4.05    0.17
  -4   6  10   74.40    1.81
   4  -6 -10   73.65    1.47
   4  -6 -10   73.78    1.61
  -3   6  10   26.88    0.70
   3  -6 -10   26.87    0.68
   3  -6 -10   26.06    0.60
  -2   6  10    9.32    0.30
   2  -6 -10    9.05    0.32
   2  -6 -10    9.39    0.32
  -1   6  10   11.35    0.35
   1  -6 -10   11.41    0.37
   1  -6 -10   11.46    0.35
   0   6  10    6.29    0.23
   0  -6 -10    5.78    0.23
   0  -6 -10    5.72    0.24
   1   6  10   14.47    0.44
  -1  -6 -10   14.33    0.39
   2   6  10    5.26    0.23
  -2  -6 -10    5.16    0.19
   3   6  10    3.76    0.21
  -3  -6 -10    3.71    0.19
   4   6  10   33.31    0.94
  -4  -6 -10   34.68    0.82
   5   6  10    1.87    0.19
   6   6  10    4.60    0.28
   7   6  10    0.10    0.13
   8   6  10    4.87    0.32
   9   6  10    0.42    0.16
  -9   6  11   10.52    0.46
  -8   6  11    0.19    0.13
  -7   6  11   22.87    0.70
  -6   6  11    5.57    0.27
  -5   6  11   15.38    0.48
   5  -6 -11   15.60    0.41
  -4   6  11   31.33    0.81
   4  -6 -11   30.68    0.69
   4  -6 -11   29.40    0.76
  -3   6  11   26.40    0.70
   3  -6 -11   25.95    0.61
   3  -6 -11   26.95    0.70
   3  -6 -11   26.64    0.69
  -2   6  11   41.50    1.03
   2  -6 -11   41.10    0.98
   2  -6 -11   41.36    0.98
  -1   6  11   34.88    0.88
   1  -6 -11   35.43    0.85
   1  -6 -11   34.28    0.83
   0   6  11   30.88    0.79
   0  -6 -11   29.71    0.73
   0  -6 -11   30.31    0.76
   1   6  11   16.05    0.48
  -1  -6 -11   15.89    0.43
   2   6  11   29.42    0.79
  -2  -6 -11   28.60    0.74
   3   6  11    6.07    0.28
  -3  -6 -11    6.45    0.26
   4   6  11   30.64    0.88
  -4  -6 -11   32.25    0.78
   5   6  11    0.18    0.12
   6   6  11   16.88    0.59
   7   6  11    0.62    0.16
   8   6  11    7.01    0.39
   9   6  11    0.40    0.17
  -9   6  12    7.18    0.38
  -8   6  12    0.59    0.15
  -7   6  12    9.32    0.38
  -6   6  12    8.64    0.34
  -5   6  12    3.40    0.19
   5  -6 -12    3.50    0.22
   5  -6 -12    3.67    0.18
  -4   6  12   11.41    0.36
   4  -6 -12   11.54    0.34
   4  -6 -12   11.24    0.39
  -3   6  12    1.70    0.13
   3  -6 -12    1.82    0.17
   3  -6 -12    1.88    0.14
   3  -6 -12    1.68    0.17
  -2   6  12    2.06    0.13
   2  -6 -12    2.04    0.17
   2  -6 -12    2.29    0.18
  -1   6  12    0.78    0.10
   1  -6 -12    0.88    0.13
   1  -6 -12    0.74    0.12
   0   6  12    2.39    0.14
   0  -6 -12    2.41    0.16
   1   6  12    2.58    0.16
  -1  -6 -12    2.60    0.16
   2   6  12    9.41    0.35
  -2  -6 -12    9.69    0.34
   3   6  12    3.19    0.20
  -3  -6 -12    3.30    0.20
   4   6  12   12.02    0.45
  -4  -6 -12   12.95    0.41
   5   6  12    1.74    0.19
   6   6  12    6.73    0.35
   7   6  12    1.81    0.22
   8   6  12    1.12    0.20
  -9   6  13    3.77    0.29
  -8   6  13    8.39    0.38
  -7   6  13    4.60    0.25
  -6   6  13   17.25    0.54
  -5   6  13   19.30    0.56
   5  -6 -13   19.04    0.57
   5  -6 -13   18.51    0.49
  -4   6  13   60.64    1.47
   4  -6 -13   59.08    1.37
   4  -6 -13   59.33    1.25
  -3   6  13    3.54    0.17
   3  -6 -13    4.00    0.23
   3  -6 -13    4.10    0.20
   3  -6 -13    3.79    0.24
  -2   6  13   27.26    0.71
   2  -6 -13   26.99    0.72
   2  -6 -13   27.46    0.72
  -1   6  13    0.95    0.10
   1  -6 -13    0.95    0.13
   1  -6 -13    1.03    0.14
   0   6  13   32.61    0.84
   0  -6 -13   32.00    0.79
   1   6  13    2.04    0.15
  -1  -6 -13    2.02    0.17
  -1  -6 -13    2.13    0.15
   2   6  13   22.44    0.66
  -2  -6 -13   24.23    0.65
   3   6  13    1.01    0.14
  -3  -6 -13    1.13    0.14
   4   6  13   32.44    0.96
  -4  -6 -13   35.94    0.88
   5   6  13   11.29    0.46
   6   6  13    9.10    0.42
   7   6  13    1.39    0.20
   8   6  13    2.44    0.26
   6  -6 -14    9.81    0.40
   5  -6 -14    1.45    0.17
   5  -6 -14    1.29    0.14
   4  -6 -14   12.64    0.44
   4  -6 -14   12.97    0.39
   4  -6 -14   13.43    0.46
   3  -6 -14    0.13    0.11
   3  -6 -14    0.37    0.12
   3  -6 -14    0.42    0.11
   2  -6 -14   28.41    0.75
   2  -6 -14   28.64    0.76
  -1   6  14    0.07    0.07
   1  -6 -14    0.00    0.10
   1  -6 -14    0.01    0.09
   0   6  14    3.49    0.18
   0  -6 -14    3.60    0.21
   1   6  14    1.36    0.14
  -1  -6 -14    1.39    0.16
  -1  -6 -14    1.57    0.15
   2   6  14   11.87    0.41
  -2  -6 -14   12.25    0.42
   3   6  14    0.55    0.13
  -3  -6 -14    0.49    0.13
   4   6  14    7.53    0.35
  -4  -6 -14    8.61    0.34
   5   6  14    3.46    0.26
   6   6  14    5.06    0.31
   7   6  14    0.88    0.18
   7  -6 -15    1.75    0.21
   6  -6 -15   13.16    0.48
   5  -6 -15    1.29    0.18
   5  -6 -15    0.98    0.13
   4  -6 -15   24.75    0.62
   4  -6 -15   24.05    0.70
   4  -6 -15   25.03    0.72
   3  -6 -15    6.52    0.31
   3  -6 -15    6.80    0.28
   3  -6 -15    6.69    0.32
   2  -6 -15   13.91    0.47
   2  -6 -15   13.89    0.46
   1  -6 -15    7.26    0.32
   1  -6 -15    6.72    0.30
   0   6  15   14.40    0.44
   0  -6 -15   14.62    0.49
   0  -6 -15   14.32    0.45
   1   6  15    8.14    0.31
  -1  -6 -15    7.87    0.33
   2   6  15   13.73    0.46
  -2  -6 -15   14.90    0.48
   3   6  15   10.23    0.40
  -3  -6 -15    9.93    0.38
   4   6  15   11.73    0.46
   5   6  15    7.66    0.37
   6   6  15    1.80    0.23
   6  -6 -16    8.82    0.39
   5  -6 -16   -0.06    0.08
   5  -6 -16    0.01    0.11
   4  -6 -16   11.40    0.44
   4  -6 -16   11.02    0.44
   4  -6 -16   11.57    0.38
   3  -6 -16   10.77    0.37
   3  -6 -16   11.03    0.42
   3  -6 -16   11.19    0.43
   2  -6 -16    8.64    0.37
   2  -6 -16    8.95    0.36
   1  -6 -16    1.34    0.18
   1  -6 -16    1.40    0.16
   1  -6 -16    1.40    0.17
   0  -6 -16    2.45    0.21
   0  -6 -16    2.42    0.19
   1   6  16    3.60    0.20
  -1  -6 -16    3.52    0.24
   2   6  16    3.69    0.23
  -2  -6 -16    3.71    0.24
   3   6  16    3.42    0.22
  -3  -6 -16    3.51    0.24
   4   6  16    2.47    0.22
   5   6  16    8.59    0.41
   6   6  16    0.09    0.14
   5  -6 -17    1.45    0.15
   5  -6 -17    1.72    0.21
   4  -6 -17    7.54    0.30
   4  -6 -17    7.37    0.35
   4  -6 -17    7.54    0.36
   3  -6 -17    7.35    0.35
   3  -6 -17    7.10    0.30
   3  -6 -17    7.38    0.35
   2  -6 -17   10.33    0.40
   2  -6 -17   10.40    0.42
   1  -6 -17    7.02    0.34
   1  -6 -17    7.93    0.36
   1  -6 -17    7.98    0.34
   0  -6 -17    5.03    0.29
   0  -6 -17    4.84    0.27
  -1  -6 -17    5.80    0.29
   2   6  17    2.60    0.19
  -2  -6 -17    2.42    0.21
   3   6  17    6.64    0.32
  -3  -6 -17    6.58    0.32
   4   6  17    0.55    0.14
   5   6  17    3.96    0.28
   5  -6 -18    3.67    0.22
   4  -6 -18    1.53    0.17
   4  -6 -18    1.24    0.20
   4  -6 -18    1.35    0.19
   3  -6 -18    7.68    0.37
   3  -6 -18    7.81    0.37
   3  -6 -18    7.65    0.32
   3  -6 -18    7.68    0.38
   2  -6 -18    2.04    0.23
   2  -6 -18    1.78    0.20
   2  -6 -18    1.79    0.21
   1  -6 -18    9.55    0.41
   1  -6 -18    9.70    0.40
   1  -6 -18   10.36    0.43
   0  -6 -18    2.28    0.22
  -1  -6 -18    4.46    0.28
   2   6  18   -0.05    0.10
  -2  -6 -18    0.06    0.12
   3   6  18    4.94    0.28
  -3  -6 -18    5.16    0.29
   4   6  18    0.00    0.13
   5  -6 -19    3.91    0.24
   4  -6 -19    2.53    0.20
   4  -6 -19    2.45    0.24
   3  -6 -19    5.98    0.35
   3  -6 -19    6.42    0.30
   3  -6 -19    6.36    0.35
   3  -6 -19    6.38    0.34
   2  -6 -19    1.06    0.17
   2  -6 -19    0.97    0.17
   2  -6 -19    0.97    0.19
   2  -6 -19    0.70    0.18
   1  -6 -19    9.74    0.43
   1  -6 -19    9.77    0.41
   0  -6 -19    0.06    0.13
  -1  -6 -19    6.03    0.33
  -2  -6 -19    0.04    0.13
   3   6  19    3.38    0.24
  -3  -6 -19    3.37    0.25
   3  -6 -20    2.35    0.21
   2  -6 -20    0.23    0.14
   2  -6 -20    0.33    0.15
   1  -6 -20    4.59    0.29
  -2   7 -20    1.78    0.20
   2  -7  20    1.70    0.22
  -1   7 -20   -0.07    0.11
   0   7 -20    3.26    0.23
   3  -7  19    0.36    0.14
  -2   7 -19    5.46    0.27
   2  -7  19    5.27    0.29
  -1   7 -19    0.12    0.11
   1  -7  19    0.08    0.13
   0   7 -19    6.85    0.31
   1   7 -19    2.27    0.20
   2   7 -19   13.00    0.44
   3   7 -19    4.00    0.24
   4  -7  18    2.16    0.22
   3  -7  18   -0.02    0.12
  -2   7 -18    4.67    0.25
   2  -7  18    4.59    0.27
  -1   7 -18    0.46    0.13
   1  -7  18    0.56    0.14
   0   7 -18    7.28    0.31
   0  -7  18    7.44    0.32
   1   7 -18    1.68    0.17
   2   7 -18    0.58    0.14
   3   7 -18    2.27    0.19
   5  -7  17    0.27    0.16
   4  -7  17    1.04    0.18
   3  -7  17    0.38    0.13
  -2   7 -17    6.72    0.29
   2  -7  17    6.85    0.33
  -1   7 -17    1.87    0.17
   1  -7  17    1.99    0.19
   0   7 -17    5.65    0.26
   0  -7  17    5.43    0.27
   1   7 -17    8.97    0.34
  -1  -7  17    9.64    0.36
   2   7 -17    7.12    0.30
   3   7 -17   15.11    0.47
   5  -7  16    0.09    0.14
   4  -7  16    0.83    0.16
   3  -7  16    1.60    0.19
  -2   7 -16    1.83    0.16
   2  -7  16    1.84    0.19
  -1   7 -16    7.35    0.29
   1  -7  16    7.27    0.33
   0   7 -16    0.11    0.10
   0  -7  16    0.12    0.11
   1   7 -16    4.27    0.22
  -1  -7  16    4.03    0.23
   2   7 -16    0.00    0.09
  -2  -7  16    0.06    0.10
   3   7 -16    8.62    0.33
   6   7 -16   -0.11    0.11
   7   7 -16   11.55    0.46
   6  -7  15    2.82    0.25
   5  -7  15    2.07    0.23
   4  -7  15    5.58    0.31
   3  -7  15    4.46    0.26
  -2   7 -15   11.67    0.37
   2  -7  15   11.90    0.44
  -1   7 -15   18.97    0.51
   1  -7  15   19.22    0.60
   0   7 -15    5.14    0.23
   0  -7  15    5.22    0.25
   1   7 -15   21.37    0.56
  -1  -7  15   21.22    0.63
   2   7 -15    2.44    0.17
  -2  -7  15    2.10    0.17
   3   7 -15   17.40    0.49
  -3  -7  15   16.66    0.53
  -4  -7  15    0.09    0.11
  -5  -7  15   11.88    0.43
   6   7 -15    0.91    0.16
  -6  -7  15    0.88    0.14
   7   7 -15    9.57    0.40
  -7  -7  15    9.70    0.41
   8   7 -15    1.92    0.22
  -8  -7  15    1.74    0.22
   7  -7  14    0.35    0.16
   6  -7  14    0.63    0.16
   5  -7  14    2.75    0.24
   4  -7  14    0.07    0.13
   3  -7  14    5.33    0.29
  -2   7 -14    0.81    0.12
   2  -7  14    0.98    0.14
  -1   7 -14   12.49    0.38
   1  -7  14   13.36    0.45
   0   7 -14    0.10    0.08
   0  -7  14    0.07    0.09
   1   7 -14   16.13    0.45
  -1  -7  14   16.20    0.50
   2   7 -14    0.31    0.10
  -2  -7  14    0.47    0.11
   3   7 -14    7.44    0.28
  -3  -7  14    7.00    0.29
  -4  -7  14    6.56    0.29
  -5  -7  14    3.70    0.24
   6   7 -14    2.25    0.21
  -6  -7  14    2.11    0.20
   7   7 -14    1.39    0.18
  -7  -7  14    1.34    0.18
  -8  -7  14    1.68    0.22
   7  -7  13    1.49    0.21
   6  -7  13    3.75    0.29
   5  -7  13   11.79    0.48
   4  -7  13   11.27    0.45
   3  -7  13   25.00    0.75
  -2   7 -13    2.44    0.16
   2  -7  13    2.35    0.19
  -1   7 -13   24.89    0.59
   1  -7  13   23.98    0.70
   0   7 -13    0.25    0.09
   0  -7  13    0.09    0.09
   1   7 -13   24.11    0.59
  -1  -7  13   23.26    0.67
   2   7 -13    5.73    0.23
  -2  -7  13    5.88    0.26
   3   7 -13   47.13    1.03
  -3  -7  13   47.28    1.22
  -4  -7  13    3.07    0.20
  -5  -7  13   20.82    0.64
  -6  -7  13   12.84    0.47
   7   7 -13    6.97    0.32
  -7  -7  13    6.99    0.33
  -8  -7  13    8.87    0.40
   8  -7  12    0.34    0.16
   7  -7  12    2.83    0.26
   6  -7  12    0.35    0.14
   5  -7  12    3.17    0.24
   4  -7  12    0.65    0.15
   3  -7  12   10.26    0.40
   2  -7  12    0.07    0.09
  -1   7 -12   12.36    0.35
   1  -7  12   12.45    0.42
   0   7 -12    0.32    0.08
   0  -7  12    0.38    0.10
   1   7 -12   13.41    0.38
  -1  -7  12   14.07    0.44
   2   7 -12   11.27    0.34
  -2  -7  12   11.68    0.39
  -3  -7  12    0.75    0.12
  -4  -7  12   18.81    0.57
  -5  -7  12    5.58    0.28
  -6  -7  12   11.38    0.43
   7   7 -12    1.20    0.16
  -7  -7  12    1.39    0.19
  -8  -7  12    4.56    0.29
  -9  -7  12    2.21    0.24
   9  -7  11    3.80    0.32
   8  -7  11    0.79    0.19
   7  -7  11    6.44    0.36
   6  -7  11   -0.01    0.12
   5  -7  11   18.25    0.62
   4  -7  11    0.05    0.11
   3  -7  11   39.75    1.08
   2  -7  11    2.92    0.20
  -1   7 -11   47.95    1.00
   1  -7  11   47.72    1.23
   0   7 -11   18.97    0.47
   0   7 -11   19.42    0.48
   0  -7  11   19.23    0.57
   1   7 -11   40.52    0.86
  -1  -7  11   38.69    1.03
   2   7 -11   53.13    1.12
  -2  -7  11   53.80    1.35
  -3  -7  11   18.45    0.55
  -4  -7  11   22.30    0.65
  -5  -7  11   10.34    0.39
  -6  -7  11   19.37    0.62
   7   7 -11    1.89    0.18
  -7  -7  11    1.98    0.20
  -8  -7  11   11.65    0.47
  -9  -7  11   -0.07    0.13
   9  -7  10    1.74    0.24
   8  -7  10   -0.05    0.12
   7  -7  10   13.19    0.53
   6  -7  10    0.22    0.13
   5  -7  10   10.82    0.43
   4  -7  10   -0.01    0.10
   3  -7  10   19.53    0.60
   2  -7  10    7.09    0.29
  -1   7 -10   33.19    0.71
   1  -7  10   31.61    0.87
   0   7 -10    5.58    0.20
   0  -7  10    5.12    0.24
   1   7 -10   25.12    0.58
  -1  -7  10   25.19    0.69
   2   7 -10   33.40    0.74
  -2  -7  10   34.15    0.90
  -3  -7  10   16.26    0.50
  -4  -7  10   14.89    0.48
  -5  -7  10    4.00    0.23
  -6  -7  10   12.88    0.46
   7   7 -10    0.63    0.13
  -7  -7  10    0.64    0.14
  -8  -7  10    2.95    0.25
  -9  -7  10    0.00    0.12
  10  -7   9   -0.19    0.14
   9  -7   9    7.11    0.41
   8  -7   9    0.41    0.16
   7  -7   9   10.42    0.45
   6  -7   9    2.90    0.24
   5  -7   9   13.37    0.49
   4  -7   9    2.43    0.19
   3  -7   9   60.33    1.54
   2  -7   9   24.73    0.71
  -1   7  -9   32.79    0.70
   1  -7   9   32.35    0.87
   0   7  -9  112.34    2.20
   0  -7   9  116.56    2.75
   1   7  -9    5.00    0.19
  -1  -7   9    5.11    0.22
   2   7  -9   64.98    1.32
  -2  -7   9   65.92    1.62
  -3  -7   9    4.38    0.22
  -4  -7   9   23.90    0.69
  -5  -7   9    1.53    0.16
  -6  -7   9   28.37    0.83
  -7  -7   9    1.23    0.17
  -8  -7   9   23.66    0.76
  -9  -7   9    3.75    0.28
  10  -7   8    0.08    0.16
   9  -7   8    5.77    0.36
   8  -7   8    1.47    0.21
   7  -7   8    9.18    0.41
   6  -7   8    0.05    0.11
   5  -7   8   10.77    0.42
   4  -7   8    4.60    0.25
   3  -7   8    9.35    0.35
   2  -7   8   11.24    0.38
  -1   7  -8   22.00    0.48
  -1   7  -8   21.13    0.48
   1  -7   8   21.34    0.61
   0   7  -8   69.82    1.39
   0  -7   8   71.97    1.74
   1   7  -8    1.45    0.10
  -1  -7   8    1.21    0.12
  -2  -7   8   51.93    1.31
  -4  -7   8   12.21    0.42
  -5  -7   8   15.49    0.51
  -6  -7   8   20.71    0.65
  -7  -7   8    0.02    0.11
  -8  -7   8    6.41    0.34
  -9  -7   8    1.37    0.19
  10  -7   7    1.22    0.22
   9  -7   7    6.76    0.38
   8  -7   7    6.69    0.36
   7  -7   7    5.35    0.31
   6  -7   7   13.48    0.50
  -5   7  -7   11.23    0.43
   5  -7   7   11.31    0.43
  -4   7  -7   34.51    0.95
   4  -7   7   34.40    0.95
  -3   7  -7   47.38    1.21
   3  -7   7   45.13    1.20
  -2   7  -7   80.19    1.93
  -2   7  -7   79.95    1.52
   2  -7   7   76.08    1.93
  -1   7  -7   14.53    0.44
  -1   7  -7   14.87    0.35
  -1   7  -7   14.26    0.34
   1  -7   7   15.16    0.46
   0   7  -7  132.67    2.50
   0   7  -7  132.61    3.11
   0  -7   7  128.60    3.11
   1   7  -7   10.03    0.32
   1   7  -7    9.73    0.26
  -1  -7   7    9.43    0.32
  -2  -7   7  107.99    2.59
  -3  -7   7    8.37    0.31
  -4  -7   7   76.08    1.89
  -5  -7   7    0.69    0.12
   6   7  -7   16.01    0.44
  -6  -7   7   15.66    0.53
  -7  -7   7    9.80    0.41
  -8  -7   7   19.43    0.66
  -9  -7   7   10.05    0.46
 -10  -7   7    6.22    0.39
 -10  -7   7    6.04    0.37
   9  -7   6    3.45    0.29
  -8   7  -6    4.25    0.31
   8  -7   6    4.37    0.28
  -7   7  -6    0.57    0.15
   7  -7   6    0.64    0.14
  -6   7  -6    9.16    0.39
   6  -7   6    8.82    0.38
  -5   7  -6    7.28    0.33
   5  -7   6    7.67    0.33
  -4   7  -6   20.05    0.62
   4  -7   6   20.64    0.62
  -3   7  -6    0.12    0.08
   3  -7   6    0.19    0.08
  -2   7  -6   68.72    1.69
  -2   7  -6   70.53    1.33
   2  -7   6   66.15    1.69
  -1   7  -6   15.50    0.35
  -1   7  -6   15.33    0.46
  -1   7  -6   15.73    0.34
   1  -7   6   14.95    0.46
   0   7  -6  176.74    3.31
   0   7  -6  177.53    4.14
   0  -7   6  174.80    4.14
   1   7  -6    0.01    0.06
  -1  -7   6   -0.08    0.05
   2   7  -6   42.01    1.02
  -2  -7   6   38.09    1.03
  -3  -7   6    1.70    0.14
  -4  -7   6   26.67    0.75
  -5  -7   6    1.86    0.17
   6   7  -6   16.62    0.44
  -6  -7   6   15.37    0.54
  -7  -7   6    2.62    0.22
  -8  -7   6    0.64    0.16
  -9  -7   6    4.88    0.32
 -10  -7   6    0.19    0.15
 -10  -7   6    0.21    0.15
 -10   7  -5    6.60    0.41
  -9   7  -5    4.62    0.33
   9  -7   5    4.68    0.32
  -8   7  -5   21.35    0.74
   8  -7   5   21.47    0.73
  -7   7  -5    2.47    0.23
   7  -7   5    2.70    0.23
  -6   7  -5   23.01    0.73
   6  -7   5   23.16    0.72
  -5   7  -5    0.77    0.13
   5  -7   5    0.78    0.12
  -4   7  -5   70.09    1.75
   4  -7   5   69.27    1.74
  -3   7  -5    1.63    0.15
   3  -7   5    1.81    0.14
  -2   7  -5  105.26    2.57
  -2   7  -5  109.58    2.03
   2  -7   5  106.43    2.57
  -1   7  -5   19.42    0.41
  -1   7  -5   19.81    0.55
   1  -7   5   18.34    0.54
   0   7  -5  200.18    3.72
   0   7  -5  193.79    4.64
   0  -7   5  202.42    4.66
   1   7  -5   56.53    1.40
  -1  -7   5   57.69    1.42
   2   7  -5  125.98    2.97
  -2  -7   5  125.35    2.99
   3   7  -5   73.58    1.78
  -3  -7   5   72.71    1.80
  -4  -7   5   45.10    1.18
  -5  -7   5   40.92    1.10
  -6  -7   5   11.57    0.44
  -7  -7   5    4.58    0.27
  -8  -7   5   12.51    0.50
  -9  -7   5   22.02    0.75
 -10  -7   5    1.13    0.20
 -10  -7   5    1.31    0.21
 -11   7  -4    1.38    0.25
 -10   7  -4    4.85    0.35
  -9   7  -4    0.75    0.18
  -8   7  -4    5.06    0.32
   8  -7   4    5.07    0.31
  -7   7  -4    0.49    0.14
  -6   7  -4   17.87    0.60
   6  -7   4   17.38    0.58
  -5   7  -4    3.99    0.23
   5  -7   4    4.35    0.24
  -4   7  -4   19.22    0.59
   4  -7   4   18.84    0.57
  -3   7  -4   12.31    0.41
   3  -7   4   11.49    0.39
  -2   7  -4   96.02    2.33
  -2   7  -4   97.15    1.82
   2  -7   4   96.64    2.33
  -1   7  -4    3.85    0.18
  -1   7  -4    3.55    0.11
   1  -7   4    3.50    0.17
   0   7  -4  115.84    2.80
   0  -7   4  120.54    2.81
   1   7  -4    2.29    0.13
  -1  -7   4    2.26    0.14
   2   7  -4    9.61    0.32
  -2  -7   4   10.64    0.34
   3   7  -4   11.58    0.36
  -3  -7   4   11.00    0.37
   4   7  -4    5.81    0.24
  -4  -7   4    5.42    0.26
  -5  -7   4   24.86    0.73
  -6  -7   4    9.68    0.39
  -7  -7   4   35.38    1.03
  -8  -7   4    2.33    0.23
  -9  -7   4    7.35    0.38
 -10  -7   4    0.06    0.15
 -10  -7   4   -0.01    0.14
 -11   7  -3   -0.13    0.16
 -10   7  -3    8.55    0.46
  -9   7  -3    1.03    0.18
  -8   7  -3   20.73    0.72
   8  -7   3   20.51    0.69
  -7   7  -3    3.35    0.25
   7  -7   3    3.67    0.25
  -6   7  -3   26.80    0.81
   6  -7   3   27.15    0.79
  -5   7  -3   10.15    0.39
   5  -7   3   10.27    0.38
  -4   7  -3   47.43    1.25
   4  -7   3   48.71    1.24
  -3   7  -3   35.19    0.94
   3  -7   3   35.51    0.94
  -2   7  -3   83.15    2.06
  -2   7  -3   85.77    1.60
   2  -7   3   85.85    2.06
  -1   7  -3   55.78    1.37
   1  -7   3   54.28    1.36
   0   7  -3  214.32    4.93
   0  -7   3  206.99    4.92
   1   7  -3  244.49    5.73
  -1  -7   3  248.71    5.76
   2   7  -3   57.65    1.43
  -2  -7   3   58.28    1.44
   3   7  -3  119.62    2.90
  -3  -7   3  124.97    2.94
   4   7  -3    4.56    0.21
  -4  -7   3    5.07    0.24
   5   7  -3   94.32    2.26
  -5  -7   3   91.40    2.29
  -6  -7   3    1.58    0.16
  -7  -7   3   22.92    0.73
  -8  -7   3   -0.02    0.12
  -9  -7   3   31.12    0.97
 -10  -7   3    0.46    0.18
 -10  -7   3    0.54    0.18
 -11   7  -2   -0.07    0.15
 -10   7  -2    0.24    0.16
  -9   7  -2    2.90    0.27
  -8   7  -2   15.85    0.59
  -7   7  -2    4.56    0.29
   7  -7   2    4.33    0.27
  -6   7  -2   19.74    0.64
   6  -7   2   19.51    0.61
  -5   7  -2    2.71    0.20
   5  -7   2    2.86    0.19
  -4   7  -2   71.05    1.80
   4  -7   2   73.69    1.80
  -3   7  -2   21.81    0.62
   3  -7   2   21.60    0.62
  -2   7  -2   66.86    1.62
   2  -7   2   64.09    1.60
  -1   7  -2    3.71    0.17
   1  -7   2    4.22    0.18
   0   7  -2   86.58    2.03
   0  -7   2   81.40    2.02
   1   7  -2  201.84    4.78
  -1  -7   2  208.05    4.80
   2   7  -2    5.65    0.22
  -2  -7   2    5.45    0.23
   3   7  -2   29.57    0.78
  -3  -7   2   29.77    0.81
   4   7  -2    5.21    0.22
  -4  -7   2    4.81    0.24
   5   7  -2   40.44    1.06
  -5  -7   2   40.08    1.09
   6   7  -2    0.42    0.10
  -6  -7   2    0.36    0.12
  -7  -7   2   12.99    0.50
  -8  -7   2   12.84    0.51
  -9  -7   2    3.82    0.29
  -9  -7   2    3.71    0.29
 -10  -7   2    0.63    0.18
 -10  -7   2    0.58    0.17
 -11   7  -1    1.13    0.22
 -10   7  -1   10.02    0.50
  -9   7  -1    1.54    0.22
  -8   7  -1    8.17    0.39
  -7   7  -1   17.43    0.61
   7  -7   1   18.18    0.60
  -6   7  -1   19.24    0.62
   6  -7   1   19.30    0.60
  -5   7  -1   56.11    1.45
   5  -7   1   55.56    1.43
  -4   7  -1   57.13    1.45
   4  -7   1   56.67    1.43
  -3   7  -1  164.92    3.99
   3  -7   1  166.62    3.98
   3  -7   1  175.92    3.39
  -2   7  -1  117.68    2.79
   2  -7   1  116.11    2.78
  -1   7  -1  119.58    2.84
   1  -7   1  119.48    2.84
   0   7  -1   26.14    0.69
   0  -7   1   25.39    0.68
   1   7  -1  162.56    3.72
  -1  -7   1  153.38    3.71
   2   7  -1    3.97    0.18
  -2  -7   1    3.99    0.19
   3   7  -1  203.59    4.85
  -3  -7   1  211.40    4.89
   4   7  -1    5.72    0.24
  -4  -7   1    6.06    0.27
   5   7  -1   85.89    2.11
  -5  -7   1   86.10    2.14
   6   7  -1   16.56    0.52
  -6  -7   1   16.26    0.55
  -7  -7   1   19.13    0.64
  -8  -7   1    9.04    0.42
  -9  -7   1   14.80    0.59
  -9  -7   1   15.30    0.60
 -10  -7   1    3.40    0.30
 -10  -7   1    3.48    0.30
 -11  -7   1    5.29    0.38
 -11  -7   1    5.13    0.37
 -11   7   0    0.68    0.21
 -10   7   0    2.77    0.28
  -9   7   0    3.67    0.29
  -8   7   0   13.73    0.54
  -7   7   0    6.44    0.33
  -6   7   0    0.94    0.15
   6  -7   0    0.88    0.13
  -5   7   0   15.73    0.52
   5  -7   0   15.58    0.49
  -4   7   0   12.39    0.42
   4  -7   0   13.08    0.42
  -3   7   0    2.78    0.16
   3  -7   0    2.38    0.15
   3  -7   0    2.45    0.09
  -2   7   0    2.47    0.15
   2  -7   0    2.32    0.14
  -1   7   0  139.31    3.28
   1  -7   0  137.56    3.27
   0   7   0    0.08    0.05
   1   7   0  128.09    3.13
  -1  -7   0  138.20    3.16
   2   7   0    1.96    0.12
   3   7   0    3.59    0.17
  -3  -7   0    2.49    0.17
   4   7   0   13.59    0.43
  -4  -7   0   12.78    0.43
   5   7   0   16.63    0.51
  -5  -7   0   15.32    0.52
   6   7   0    1.31    0.15
  -6  -7   0    0.99    0.14
   7   7   0    6.82    0.32
  -7  -7   0    6.83    0.34
  -8  -7   0   14.42    0.56
  -9  -7   0    3.94    0.30
  -9  -7   0    3.91    0.30
 -10  -7   0    2.93    0.29
 -10  -7   0    3.33    0.30
 -11  -7   0    0.78    0.21
 -11  -7   0    0.81    0.21
 -10   7   1    3.06    0.29
  -9   7   1   14.59    0.59
  -8   7   1    8.16    0.40
  -7   7   1   19.05    0.64
  -6   7   1   16.64    0.55
   6  -7  -1   15.61    0.52
  -5   7   1   83.98    2.08
   5  -7  -1   83.46    2.06
  -4   7   1    5.41    0.25
   4  -7  -1    5.75    0.24
  -3   7   1  212.37    5.04
   3  -7  -1  216.42    4.27
   3  -7  -1  216.05    5.03
  -2   7   1    4.20    0.19
   2  -7  -1    4.25    0.18
   2  -7  -1    3.90    0.13
  -1   7   1  164.98    3.96
   1  -7  -1  172.64    3.97
   0   7   1   27.87    0.75
   0  -7  -1   29.65    0.76
   1   7   1  120.68    2.93
  -1  -7  -1  127.17    2.95
   2   7   1  115.14    2.75
  -2  -7  -1  115.62    2.76
   3   7   1  172.16    3.99
  -3  -7  -1  165.59    3.99
   4   7   1   58.60    1.48
  -4  -7  -1   59.36    1.50
   5   7   1   57.48    1.49
  -5  -7  -1   60.40    1.53
   6   7   1   20.75    0.63
  -6  -7  -1   20.83    0.66
   7   7   1   17.83    0.59
  -7  -7  -1   17.51    0.61
   8   7   1    8.44    0.38
  -8  -7  -1    8.13    0.40
  -9  -7  -1    1.16    0.20
  -9  -7  -1    1.38    0.21
 -10  -7  -1   10.09    0.48
 -10  -7  -1   10.45    0.49
 -11  -7  -1    1.16    0.23
 -11  -7  -1    1.08    0.22
 -10   7   2    0.58    0.18
  -9   7   2    3.41    0.28
  -8   7   2   11.64    0.49
  -7   7   2   12.60    0.48
  -6   7   2    0.32    0.11
  -5   7   2   38.98    1.04
   5  -7  -2   37.80    1.01
  -4   7   2    5.02    0.24
   4  -7  -2    5.32    0.23
  -3   7   2   31.49    0.83
   3  -7  -2   30.38    0.81
   3  -7  -2   30.87    0.67
  -2   7   2    6.04    0.23
   2  -7  -2    5.78    0.17
   2  -7  -2    5.85    0.22
  -1   7   2  222.92    5.13
   1  -7  -2  215.74    5.11
   0   7   2   85.87    2.07
   0  -7  -2   86.72    2.07
   1   7   2    4.00    0.17
  -1  -7  -2    3.72    0.17
   2   7   2   69.07    1.64
  -2  -7  -2   64.05    1.63
   3   7   2   22.31    0.64
  -3  -7  -2   23.41    0.65
   4   7   2   75.18    1.87
  -4  -7  -2   76.64    1.89
   5   7   2    3.06    0.19
  -5  -7  -2    2.87    0.20
   6   7   2   21.05    0.64
  -6  -7  -2   20.96    0.67
   7   7   2    4.49    0.26
  -7  -7  -2    4.33    0.27
   8   7   2   16.96    0.58
  -8  -7  -2   16.18    0.61
  -8  -7  -2   15.98    0.60
  -9  -7  -2    2.72    0.27
  -9  -7  -2    2.79    0.27
 -10  -7  -2    0.42    0.17
 -10  -7  -2    0.32    0.16
 -11  -7  -2   -0.06    0.16
 -11  -7  -2   -0.09    0.16
 -10   7   3    0.66    0.19
  -9   7   3   31.13    0.98
  -8   7   3    0.07    0.13
  -7   7   3   22.12    0.71
  -6   7   3    1.23    0.15
  -5   7   3   93.93    2.31
  -4   7   3    4.71    0.22
   4  -7  -3    4.76    0.22
  -3   7   3  126.36    3.02
   3  -7  -3  128.77    3.01
   3  -7  -3  127.14    2.56
   3  -7  -3  124.67    2.37
  -2   7   3   59.34    1.47
   2  -7  -3   59.59    1.24
   2  -7  -3   59.64    1.46
  -1   7   3  267.82    6.24
   1  -7  -3  268.96    6.24
   0   7   3  217.99    5.08
   0  -7  -3  217.26    5.07
   1   7   3   56.95    1.42
  -1  -7  -3   58.88    1.43
   2   7   3   88.38    2.16
  -2  -7  -3   90.83    2.17
   3   7   3   37.46    0.97
  -3  -7  -3   36.28    0.97
   4   7   3   53.24    1.36
  -4  -7  -3   53.82    1.38
   5   7   3   11.98    0.41
  -5  -7  -3   11.34    0.42
   6   7   3   28.77    0.84
  -6  -7  -3   29.60    0.86
   7   7   3    3.64    0.25
  -7  -7  -3    4.16    0.27
   8   7   3   22.28    0.72
  -8  -7  -3   22.11    0.75
  -8  -7  -3   22.24    0.75
   9   7   3    0.81    0.17
  -9  -7  -3    0.64    0.19
  -9  -7  -3    0.65    0.19
 -10  -7  -3    9.39    0.48
 -10  -7  -3    9.20    0.48
 -11  -7  -3    0.14    0.17
 -10   7   4   -0.02    0.14
  -9   7   4    6.93    0.38
  -8   7   4    2.22    0.22
  -7   7   4   34.72    1.00
  -6   7   4    9.67    0.38
  -5   7   4   23.46    0.69
  -4   7   4    7.42    0.29
  -3   7   4   11.92    0.38
   3  -7  -4   11.96    0.37
   3  -7  -4   11.86    0.32
   3  -7  -4   11.73    0.26
  -2   7   4   11.37    0.35
   2  -7  -4   10.48    0.30
   2  -7  -4   11.25    0.34
  -1   7   4    2.77    0.14
   1  -7  -4    2.92    0.15
   1  -7  -4    2.81    0.13
   0   7   4  123.71    2.92
   0  -7  -4  122.63    2.91
   1   7   4    3.78    0.17
  -1  -7  -4    3.42    0.17
   2   7   4  104.38    2.40
  -2  -7  -4   93.98    2.37
   3   7   4   12.26    0.40
  -3  -7  -4   12.32    0.41
   4   7   4   19.78    0.59
  -4  -7  -4   19.96    0.60
   5   7   4    4.57    0.25
  -5  -7  -4    4.17    0.26
   6   7   4   17.54    0.58
  -6  -7  -4   17.93    0.60
   7   7   4    0.32    0.11
  -7  -7  -4    0.32    0.14
  -7  -7  -4    0.40    0.13
   8   7   4    5.17    0.30
  -8  -7  -4    4.95    0.32
  -8  -7  -4    4.87    0.32
   9   7   4    0.97    0.18
  -9  -7  -4    0.65    0.17
  -9  -7  -4    0.59    0.16
 -10  -7  -4    5.31    0.37
 -10  -7  -4    5.47    0.37
 -10   7   5    1.02    0.20
  -9   7   5   23.03    0.79
  -8   7   5   12.35    0.50
  -7   7   5    4.94    0.28
  -6   7   5   12.09    0.44
  -5   7   5   40.90    1.09
  -4   7   5   48.10    1.28
   4  -7  -5   53.28    1.00
  -3   7   5   76.27    1.85
   3  -7  -5   75.06    1.58
   3  -7  -5   74.92    1.44
  -2   7   5  134.21    3.20
   2  -7  -5  136.81    2.75
   2  -7  -5  135.20    3.19
  -1   7   5   65.33    1.56
   1  -7  -5   62.89    1.34
   1  -7  -5   63.27    1.54
   0   7   5  218.37    5.03
   0  -7  -5  212.11    5.01
   1   7   5   20.32    0.56
  -1  -7  -5   19.82    0.56
   2   7   5  109.50    2.65
  -2  -7  -5  111.89    2.65
   3   7   5    2.20    0.15
   4   7   5   72.83    1.86
  -4  -7  -5   77.25    1.88
   5   7   5    1.04    0.14
  -5  -7  -5    1.07    0.15
   6   7   5   24.81    0.74
  -6  -7  -5   23.81    0.75
   7   7   5    2.88    0.23
  -7  -7  -5    2.69    0.23
  -7  -7  -5    2.61    0.22
   8   7   5   23.51    0.76
  -8  -7  -5   23.27    0.78
  -8  -7  -5   23.23    0.78
   9   7   5    5.13    0.33
  10   7   5    7.46    0.41
 -10   7   6    0.15    0.15
  -9   7   6    5.10    0.33
  -8   7   6    0.49    0.15
  -7   7   6    2.60    0.21
  -6   7   6   15.88    0.53
  -5   7   6    2.28    0.17
  -4   7   6   28.03    0.77
   4  -7  -6   28.85    0.59
  -3   7   6    1.73    0.13
   3  -7  -6    1.61    0.09
   3  -7  -6    1.51    0.12
  -2   7   6   42.16    1.07
   2  -7  -6   42.20    0.94
  -1   7   6    0.02    0.06
   1  -7  -6    0.06    0.05
   1  -7  -6    0.19    0.06
   0   7   6  193.94    4.51
   0  -7  -6  190.52    4.49
   1   7   6   16.06    0.47
  -1  -7  -6   15.75    0.46
   2   7   6   73.09    1.83
  -2  -7  -6   76.21    1.83
   3   7   6    0.17    0.08
  -3  -7  -6    0.28    0.08
   4   7   6   21.70    0.64
  -4  -7  -6   21.31    0.64
   5   7   6    8.12    0.34
  -5  -7  -6    7.74    0.34
   6   7   6    8.72    0.37
  -6  -7  -6    9.33    0.39
  -6  -7  -6    9.16    0.39
   7   7   6    0.60    0.14
   8   7   6    4.18    0.27
   9   7   6    3.79    0.30
  10   7   6    2.64    0.27
 -10   7   7    5.70    0.36
  -9   7   7    9.92    0.45
  -8   7   7   20.30    0.69
  -7   7   7   10.24    0.42
  -6   7   7   16.18    0.54
  -5   7   7    0.50    0.10
  -4   7   7   81.38    2.00
   4  -7  -7   80.71    1.73
   4  -7  -7   83.71    1.59
  -3   7   7    9.64    0.32
   3  -7  -7    9.36    0.30
   3  -7  -7    9.71    0.25
  -2   7   7  126.98    2.99
   2  -7  -7  124.76    2.59
  -1   7   7   10.93    0.34
   1  -7  -7   10.06    0.31
   0   7   7  141.81    3.35
   1   7   7   16.25    0.48
   2   7   7   82.30    2.01
   3   7   7   50.82    1.30
   4   7   7   34.82    0.96
   5   7   7   11.15    0.41
   6   7   7   13.74    0.49
   7   7   7    5.50    0.31
   8   7   7    6.89    0.36
   9   7   7    6.62    0.37
  10   7   7    1.19    0.21
 -10   7   8    4.48    0.32
  -9   7   8    1.23    0.19
  -8   7   8    6.50    0.34
  -7   7   8    0.24    0.12
  -6   7   8   20.61    0.64
  -5   7   8   15.31    0.49
  -4   7   8   12.74    0.41
   4  -7  -8   12.55    0.38
   4  -7  -8   12.71    0.32
  -3   7   8    1.94    0.14
   3  -7  -8    1.86    0.14
   3  -7  -8    1.79    0.11
  -2   7   8   54.78    1.33
   2  -7  -8   52.62    1.18
  -1   7   8    1.63    0.12
   1  -7  -8    1.58    0.13
   0   7   8   71.24    1.73
   1   7   8   23.31    0.65
   2   7   8   11.87    0.39
   3   7   8    9.64    0.35
   4   7   8    4.60    0.24
   5   7   8   10.83    0.41
   6   7   8    0.04    0.11
   7   7   8    9.35    0.41
   8   7   8    1.50    0.21
   9   7   8    5.58    0.34
  10   7   8    0.30    0.16
  -9   7   9    4.18    0.30
  -8   7   9   24.72    0.79
  -7   7   9    1.32    0.17
  -6   7   9   28.22    0.81
  -5   7   9    1.41    0.14
  -4   7   9   25.40    0.70
   4  -7  -9   25.20    0.65
   4  -7  -9   25.64    0.57
  -3   7   9    4.58    0.20
   3  -7  -9    4.27    0.21
   3  -7  -9    4.51    0.17
  -2   7   9   70.13    1.70
   2  -7  -9   69.85    1.52
  -1   7   9    5.12    0.21
   1  -7  -9    5.16    0.23
   0   7   9  116.04    2.76
   1   7   9   36.29    0.95
   2   7   9   26.49    0.74
   3   7   9   60.61    1.58
  -3  -7  -9   64.92    1.41
   4   7   9    2.28    0.19
   5   7   9   14.35    0.50
   6   7   9    2.96    0.24
   7   7   9   10.90    0.46
   8   7   9    0.54    0.16
   9   7   9    7.17    0.41
  -9   7  10   -0.04    0.13
  -8   7  10    3.14    0.25
  -7   7  10    0.74    0.14
  -6   7  10   11.92    0.43
  -5   7  10    4.52    0.23
   5  -7 -10    4.54    0.23
  -4   7  10   16.11    0.49
   4  -7 -10   16.16    0.41
   4  -7 -10   15.93    0.47
  -3   7  10   18.96    0.54
   3  -7 -10   19.71    0.53
   3  -7 -10   19.03    0.47
  -2   7  10   36.46    0.93
   2  -7 -10   36.42    0.87
  -1   7  10   27.29    0.72
   1  -7 -10   26.72    0.68
   0   7  10    5.12    0.22
   1   7  10   35.56    0.92
  -1  -7 -10   34.17    0.80
   2   7  10    7.77    0.30
   3   7  10   20.70    0.63
  -3  -7 -10   21.64    0.57
   4   7  10    0.12    0.10
   5   7  10   11.83    0.45
   6   7  10    0.02    0.12
   7   7  10   13.60    0.54
   8   7  10   -0.06    0.13
   9   7  10    1.89    0.25
  -9   7  11   -0.05    0.13
  -8   7  11   11.72    0.47
  -7   7  11    2.03    0.19
  -6   7  11   18.96    0.59
  -5   7  11   10.40    0.37
   5  -7 -11   10.57    0.38
  -4   7  11   24.56    0.67
   4  -7 -11   23.59    0.64
   4  -7 -11   24.50    0.57
  -3   7  11   21.64    0.59
   3  -7 -11   20.82    0.58
   3  -7 -11   20.43    0.51
  -2   7  11   56.01    1.38
   2  -7 -11   55.84    1.27
  -1   7  11   41.79    1.07
   1  -7 -11   42.53    1.00
   1  -7 -11   42.21    0.99
   0   7  11   18.90    0.55
   0  -7 -11   19.16    0.51
   1   7  11   50.60    1.33
  -1  -7 -11   55.39    1.18
   2   7  11    2.76    0.18
   3   7  11   42.25    1.17
  -3  -7 -11   46.66    1.06
   4   7  11    0.20    0.12
   5   7  11   18.81    0.63
   6   7  11   -0.02    0.12
   7   7  11    6.18    0.35
   8   7  11    0.69    0.18
  -9   7  12    2.37    0.24
  -8   7  12    4.74    0.29
  -7   7  12    1.32    0.17
  -6   7  12   11.18    0.41
   6  -7 -12   11.83    0.41
  -5   7  12    5.73    0.26
   5  -7 -12    5.39    0.27
  -4   7  12   19.94    0.57
   4  -7 -12   19.94    0.57
   4  -7 -12   19.93    0.50
  -3   7  12    0.78    0.10
   3  -7 -12    0.94    0.12
   3  -7 -12    0.70    0.13
  -2   7  12   11.47    0.36
   2  -7 -12   11.56    0.39
  -1   7  12   14.41    0.43
   1  -7 -12   14.33    0.45
   1  -7 -12   14.00    0.43
   0   7  12    0.29    0.08
   0  -7 -12    0.39    0.10
   1   7  12   13.48    0.43
  -1  -7 -12   13.32    0.39
   2   7  12    0.02    0.09
  -2  -7 -12    0.16    0.09
   3   7  12   10.63    0.39
  -3  -7 -12   10.61    0.37
   4   7  12    0.83    0.14
   5   7  12    3.57    0.26
   6   7  12    0.62    0.16
   7   7  12    3.10    0.26
   8   7  12    0.35    0.17
  -8   7  13    8.65    0.39
  -7   7  13    7.17    0.33
  -6   7  13   12.54    0.44
   6  -7 -13   12.57    0.45
  -5   7  13   22.54    0.64
   5  -7 -13   22.19    0.64
  -4   7  13    3.15    0.19
   4  -7 -13    3.27    0.22
   4  -7 -13    3.06    0.18
  -3   7  13   50.16    1.25
   3  -7 -13   49.16    1.18
   3  -7 -13   50.07    1.07
  -2   7  13    5.89    0.23
   2  -7 -13    5.92    0.28
   2  -7 -13    6.14    0.28
  -1   7  13   25.40    0.69
   1  -7 -13   25.43    0.69
   1  -7 -13   25.52    0.67
   0   7  13    0.15    0.08
   0  -7 -13    0.08    0.09
   1   7  13   25.82    0.73
  -1  -7 -13   26.71    0.67
   2   7  13    2.51    0.18
  -2  -7 -13    2.16    0.18
   3   7  13   25.87    0.77
  -3  -7 -13   27.92    0.73
   4   7  13   12.54    0.47
   5   7  13   12.36    0.48
   6   7  13    3.92    0.27
   7   7  13    1.22    0.20
   7  -7 -14    1.39    0.19
   6  -7 -14    2.34    0.21
   5  -7 -14    3.77    0.24
   4  -7 -14    6.66    0.26
   4  -7 -14    6.65    0.31
   3  -7 -14    7.46    0.33
   3  -7 -14    8.16    0.29
  -2   7  14    0.39    0.08
   2  -7 -14    0.31    0.12
   2  -7 -14    0.42    0.13
  -1   7  14   17.08    0.49
   1  -7 -14   16.48    0.50
   1  -7 -14   16.82    0.53
   0   7  14    0.09    0.08
   0  -7 -14    0.11    0.09
   1   7  14   13.60    0.44
  -1  -7 -14   13.02    0.45
   2   7  14    0.94    0.13
  -2  -7 -14    0.82    0.15
   3   7  14    5.71    0.28
  -3  -7 -14    5.63    0.27
   4   7  14    0.05    0.12
   5   7  14    3.21    0.24
   6   7  14    0.68    0.18
   7   7  14    0.21    0.16
   7  -7 -15   10.11    0.43
   6  -7 -15    0.75    0.16
   5  -7 -15   12.72    0.46
   4  -7 -15    0.05    0.11
   4  -7 -15    0.15    0.09
   3  -7 -15   18.96    0.58
   3  -7 -15   18.50    0.51
   3  -7 -15   18.42    0.58
   2  -7 -15    2.31    0.20
   2  -7 -15    2.13    0.20
   1  -7 -15   22.02    0.65
   1  -7 -15   22.38    0.63
   0   7  15    5.42    0.23
   0  -7 -15    5.45    0.26
   1   7  15   19.25    0.59
  -1  -7 -15   20.37    0.61
   2   7  15   12.26    0.43
  -2  -7 -15   12.27    0.44
   3   7  15    5.21    0.28
  -3  -7 -15    5.58    0.28
   4   7  15    6.87    0.34
   5   7  15    2.13    0.23
   6   7  15    2.64    0.24
   6  -7 -16   -0.10    0.12
   5  -7 -16    9.36    0.40
   4  -7 -16    0.12    0.13
   4  -7 -16    0.28    0.11
   3  -7 -16    9.30    0.39
   3  -7 -16    9.13    0.39
   3  -7 -16    9.44    0.34
   2  -7 -16    0.06    0.12
   2  -7 -16    0.10    0.11
   1  -7 -16    4.49    0.27
   1  -7 -16    4.77    0.26
   0   7  16    0.25    0.09
   0  -7 -16    0.25    0.11
   0  -7 -16    0.12    0.10
   1   7  16    7.94    0.31
  -1  -7 -16    7.84    0.35
   2   7  16    2.02    0.18
  -2  -7 -16    1.88    0.19
   3   7  16    1.97    0.20
  -3  -7 -16    1.72    0.20
   4   7  16    1.04    0.16
   5   7  16    0.06    0.13
   5  -7 -17    6.40    0.34
   4  -7 -17    0.61    0.13
   4  -7 -17    0.39    0.15
   3  -7 -17   15.67    0.54
   3  -7 -17   15.62    0.48
   3  -7 -17   16.03    0.54
   2  -7 -17    7.83    0.35
   2  -7 -17    7.49    0.36
   1  -7 -17    9.80    0.42
   1  -7 -17   10.08    0.41
   1  -7 -17    9.44    0.39
   0  -7 -17    5.58    0.30
   1   7  17    2.03    0.18
  -1  -7 -17    1.92    0.20
   2   7  17    6.99    0.32
  -2  -7 -17    6.97    0.33
   3   7  17    0.27    0.13
  -3  -7 -17    0.28    0.13
   4   7  17    1.13    0.17
   5   7  17    0.35    0.15
   4  -7 -18    1.12    0.19
   4  -7 -18    1.20    0.16
   3  -7 -18    2.33    0.20
   3  -7 -18    2.45    0.23
   3  -7 -18    2.22    0.23
   2  -7 -18    0.43    0.16
   2  -7 -18    0.41    0.16
   2  -7 -18    0.76    0.16
   1  -7 -18    1.67    0.20
   1  -7 -18    1.55    0.21
   0  -7 -18    7.57    0.36
  -1  -7 -18    0.67    0.16
   2   7  18    5.01    0.27
  -2  -7 -18    4.88    0.29
   3   7  18    0.00    0.11
  -3  -7 -18   -0.18    0.11
   4   7  18    2.34    0.22
   4  -7 -19    4.24    0.25
   3  -7 -19    4.28    0.29
   3  -7 -19    3.99    0.25
   2  -7 -19   14.16    0.55
   2  -7 -19   14.79    0.53
   2  -7 -19   14.39    0.54
   1  -7 -19    2.26    0.22
   1  -7 -19    2.25    0.24
   0  -7 -19    7.21    0.36
  -1  -7 -19    0.24    0.14
  -2  -7 -19    5.72    0.32
   3   7  19    0.34    0.14
  -3  -7 -19    0.32    0.14
   2  -7 -20    2.50    0.25
   2  -7 -20    2.42    0.22
   2  -8  19    0.20    0.14
  -1   8 -19    1.53    0.18
   1  -8  19    1.25    0.18
   0   8 -19    0.11    0.11
   1   8 -19    0.16    0.11
   2   8 -19    0.00    0.11
   3  -8  18    7.62    0.37
   2  -8  18    0.53    0.15
  -1   8 -18   10.11    0.37
   1  -8  18   10.38    0.42
   0   8 -18    1.50    0.17
   0  -8  18    1.35    0.18
   1   8 -18   10.55    0.38
   2   8 -18    3.63    0.22
   3   8 -18    5.62    0.28
   4  -8  17    0.03    0.13
   3  -8  17    0.41    0.14
  -2   8 -17    0.49    0.13
   2  -8  17    0.48    0.14
  -1   8 -17    0.70    0.13
   1  -8  17    0.72    0.16
   0   8 -17    0.49    0.12
   0  -8  17    0.27    0.13
   1   8 -17    0.25    0.10
  -1  -8  17    0.24    0.13
   2   8 -17    0.61    0.13
   3   8 -17    0.84    0.14
   5  -8  16    8.53    0.42
   4  -8  16    3.00    0.25
   3  -8  16    9.86    0.42
  -2   8 -16    7.21    0.29
   2  -8  16    6.55    0.32
  -1   8 -16    7.72    0.30
   1  -8  16    7.59    0.34
   0   8 -16   14.79    0.44
   0  -8  16   14.84    0.51
   1   8 -16   10.17    0.35
  -1  -8  16   10.65    0.40
   2   8 -16   17.59    0.50
  -2  -8  16   17.28    0.56
   3   8 -16    4.96    0.25
  -3  -8  16    5.10    0.27
  -4  -8  16   29.72    0.85
   6   8 -16   12.87    0.48
   6  -8  15    0.03    0.13
   5  -8  15   -0.04    0.12
   4  -8  15   -0.06    0.11
   3  -8  15    1.91    0.20
  -2   8 -15    1.45    0.15
   2  -8  15    1.50    0.18
  -1   8 -15    0.32    0.10
   1  -8  15    0.28    0.12
   0   8 -15    3.51    0.20
   0  -8  15    3.54    0.23
   1   8 -15    1.28    0.14
  -1  -8  15    1.23    0.16
   2   8 -15    0.14    0.09
  -2  -8  15    0.22    0.11
   3   8 -15    1.25    0.14
  -3  -8  15    1.07    0.14
  -4  -8  15   -0.07    0.10
  -5  -8  15   -0.07    0.11
  -6  -8  15    0.89    0.16
   7   8 -15    0.00    0.12
  -7  -8  15   -0.01    0.12
   6  -8  14    2.45    0.24
   5  -8  14    5.91    0.33
   4  -8  14   18.32    0.62
   3  -8  14    0.80    0.15
  -2   8 -14   21.25    0.54
   2  -8  14   19.79    0.64
  -1   8 -14    1.44    0.14
   1  -8  14    1.35    0.17
   0   8 -14   30.23    0.72
   0  -8  14   30.82    0.86
   1   8 -14    0.01    0.08
  -1  -8  14    0.14    0.10
   2   8 -14   21.33    0.56
  -2  -8  14   22.64    0.66
  -3  -8  14    0.26    0.11
  -4  -8  14   45.06    1.20
  -5  -8  14    3.45    0.24
  -6  -8  14   14.41    0.52
   7   8 -14    3.03    0.23
  -7  -8  14    2.83    0.23
  -8  -8  14   12.22    0.51
   7  -8  13    0.04    0.13
   6  -8  13    0.29    0.14
   5  -8  13    0.07    0.13
   4  -8  13    2.51    0.23
   3  -8  13    0.17    0.12
  -2   8 -13    2.55    0.16
   2  -8  13    2.29    0.19
  -1   8 -13    0.00    0.07
   1  -8  13    0.02    0.09
   0   8 -13    3.01    0.17
   0  -8  13    2.92    0.20
   1   8 -13   -0.04    0.07
  -1  -8  13    0.03    0.09
   2   8 -13    0.71    0.11
  -2  -8  13    0.99    0.14
  -3  -8  13    0.90    0.13
  -4  -8  13    3.02    0.21
  -5  -8  13    0.53    0.13
  -6  -8  13    1.66    0.19
   7   8 -13   -0.12    0.10
  -7  -8  13   -0.13    0.10
  -8  -8  13    3.53    0.29
   8  -8  12    6.09    0.38
   7  -8  12    0.46    0.16
   6  -8  12   10.75    0.47
   5  -8  12    0.15    0.12
   4  -8  12   39.42    1.11
   3  -8  12    4.47    0.26
  -2   8 -12   44.28    0.92
   2  -8  12   40.96    1.14
  -1   8 -12    3.18    0.17
   1  -8  12    3.09    0.21
   0   8 -12   63.61    1.31
   0  -8  12   64.15    1.61
   1   8 -12    7.69    0.26
  -1  -8  12    7.48    0.31
   2   8 -12   50.39    1.10
  -2  -8  12   53.80    1.34
  -3  -8  12    3.73    0.21
  -4  -8  12   35.73    0.98
  -5  -8  12   28.89    0.84
  -6  -8  12   12.61    0.47
   7   8 -12   21.89    0.63
  -7  -8  12   21.45    0.70
  -8  -8  12    4.36    0.29
   8  -8  11    1.37    0.21
   7  -8  11    0.03    0.13
   6  -8  11    3.36    0.26
   5  -8  11    1.34    0.18
   4  -8  11    0.13    0.11
   3  -8  11    3.19    0.22
  -2   8 -11    0.22    0.08
   2  -8  11    0.25    0.11
  -1   8 -11    0.36    0.08
   1  -8  11    0.37    0.10
   0   8 -11    1.55    0.12
   0  -8  11    1.36    0.15
   1   8 -11    0.79    0.10
  -1  -8  11    0.71    0.11
   2   8 -11    7.72    0.26
  -2  -8  11    7.55    0.31
  -3  -8  11    2.28    0.18
  -4  -8  11    3.77    0.22
  -5  -8  11    3.70    0.24
  -6  -8  11    0.75    0.15
  -7  -8  11    0.50    0.14
  -8  -8  11    0.29    0.14
   9  -8  10    0.17    0.14
   8  -8  10    6.57    0.38
   7  -8  10    0.88    0.18
   6  -8  10   29.65    0.91
   5  -8  10    1.77    0.19
   4  -8  10   47.30    1.27
   3  -8  10    7.04    0.32
  -2   8 -10   63.20    1.26
   2  -8  10   62.02    1.59
  -1   8 -10   16.74    0.41
   1  -8  10   16.72    0.53
   0   8 -10   32.01    0.71
   0  -8  10   33.19    0.89
   1   8 -10   44.09    0.94
  -1  -8  10   45.56    1.17
  -2  -8  10   28.61    0.80
  -3  -8  10   57.94    1.47
  -4  -8  10    4.31    0.23
  -5  -8  10   72.46    1.84
  -6  -8  10    5.75    0.29
  -7  -8  10   42.28    1.18
  -8  -8  10   -0.07    0.12
  -9  -8  10   22.96    0.78
   9  -8   9    0.31    0.16
   8  -8   9    0.34    0.15
   7  -8   9    0.86    0.17
   6  -8   9    1.74    0.20
   5  -8   9    0.44    0.13
   4  -8   9    1.31    0.16
   3  -8   9    0.14    0.09
  -2   8  -9    0.35    0.07
   2  -8   9    0.32    0.10
  -1   8  -9    3.37    0.15
   1  -8   9    3.21    0.19
   0   8  -9    0.17    0.06
   0  -8   9    0.13    0.09
   1   8  -9    2.47    0.13
  -1  -8   9    2.40    0.17
  -2  -8   9    0.33    0.10
  -3  -8   9    1.32    0.15
  -4  -8   9    2.80    0.19
  -5  -8   9   11.33    0.43
  -6  -8   9    1.80    0.19
  -7  -8   9    1.17    0.16
  -8  -8   9    0.03    0.12
  -9  -8   9    0.74    0.16
  10  -8   8    6.42    0.41
   9  -8   8    1.30    0.21
   8  -8   8   11.91    0.51
   7  -8   8    4.86    0.30
   6  -8   8   28.87    0.87
   5  -8   8   13.49    0.49
   4  -8   8   11.54    0.43
   3  -8   8   39.03    1.05
  -2   8  -8   17.75    0.40
   2  -8   8   16.66    0.53
  -1   8  -8  124.43    2.32
   1  -8   8  117.71    2.90
   0   8  -8    5.11    0.18
   0  -8   8    5.23    0.24
   1   8  -8  125.33    2.44
  -1  -8   8  130.13    3.06
  -2  -8   8    4.70    0.22
  -3  -8   8  142.41    3.40
  -4  -8   8    1.12    0.14
  -5  -8   8   85.50    2.13
  -6  -8   8    0.52    0.13
  -7  -8   8   35.18    1.02
  -8  -8   8    7.35    0.37
  -9  -8   8   10.81    0.47
  10  -8   7    0.06    0.16
   9  -8   7    0.29    0.14
   8  -8   7    1.21    0.19
   7  -8   7    1.69    0.20
   6  -8   7    4.61    0.28
  -5   8  -7    0.57    0.13
   5  -8   7    0.66    0.13
  -4   8  -7    2.42    0.19
   4  -8   7    2.26    0.17
  -3   8  -7    6.54    0.29
   3  -8   7    6.41    0.29
  -2   8  -7   16.24    0.37
  -2   8  -7   15.79    0.50
   2  -8   7   15.85    0.50
  -1   8  -7    6.09    0.26
  -1   8  -7    6.45    0.19
   1  -8   7    6.54    0.27
   0   8  -7    2.46    0.16
   0   8  -7    2.19    0.11
   0  -8   7    2.38    0.17
  -1  -8   7    0.16    0.08
  -2  -8   7    4.58    0.23
  -3  -8   7    1.59    0.15
  -4  -8   7   14.47    0.48
  -5  -8   7    0.80    0.13
  -6  -8   7    6.93    0.33
  -7  -8   7    0.03    0.12
  -8  -8   7    0.34    0.15
  -9  -8   7   -0.03    0.13
   9  -8   6    7.75    0.40
   8  -8   6    6.72    0.36
  -7   8  -6   14.84    0.56
   7  -8   6   14.24    0.54
  -6   8  -6    3.84    0.26
   6  -8   6    3.91    0.25
  -5   8  -6   46.08    1.23
   5  -8   6   44.22    1.21
  -4   8  -6    0.48    0.11
   4  -8   6    0.43    0.11
  -3   8  -6   92.56    2.24
   3  -8   6   89.11    2.23
  -2   8  -6    0.17    0.05
  -2   8  -6    0.17    0.08
   2  -8   6    0.12    0.08
  -1   8  -6  222.55    4.21
  -1   8  -6  226.56    5.29
   1  -8   6  228.07    5.30
   0   8  -6    1.79    0.14
   0  -8   6    1.84    0.15
   1   8  -6  136.41    3.15
  -1  -8   6  128.49    3.15
   2   8  -6   10.94    0.34
  -2  -8   6    9.72    0.35
  -3  -8   6   86.43    2.12
  -4  -8   6   35.87    0.98
  -5  -8   6   12.91    0.46
  -6  -8   6   64.68    1.68
  -7  -8   6   21.63    0.71
  -8  -8   6   31.47    0.96
  -9  -8   6    4.75    0.31
 -10  -8   6   11.64    0.53
 -10  -8   6   11.91    0.54
  -9   8  -5    0.20    0.17
   9  -8   5    0.30    0.16
  -8   8  -5    1.10    0.20
   8  -8   5    1.31    0.19
  -7   8  -5    1.56    0.20
   7  -8   5    1.59    0.19
  -6   8  -5    0.06    0.11
   6  -8   5    0.05    0.10
  -5   8  -5    1.56    0.17
   5  -8   5    1.45    0.17
  -4   8  -5    1.69    0.17
   4  -8   5    1.61    0.15
  -3   8  -5   19.37    0.59
   3  -8   5   19.79    0.59
  -2   8  -5   32.01    0.63
  -2   8  -5   31.12    0.85
   2  -8   5   31.23    0.85
  -1   8  -5    6.26    0.18
  -1   8  -5    7.17    0.27
   1  -8   5    6.69    0.27
   0   8  -5   -0.04    0.06
   0  -8   5   -0.03    0.07
   1   8  -5    5.40    0.22
  -1  -8   5    5.09    0.22
   2   8  -5    0.63    0.09
  -2  -8   5    1.00    0.12
   3   8  -5    4.41    0.20
  -3  -8   5    4.78    0.23
  -4  -8   5    0.25    0.10
  -5  -8   5    0.15    0.09
  -6  -8   5   18.15    0.61
  -7  -8   5    7.88    0.37
  -8  -8   5    0.54    0.15
  -9  -8   5   -0.04    0.12
 -10  -8   5    0.52    0.17
 -10  -8   5    0.59    0.18
 -11   8  -4    2.94    0.34
 -10   8  -4    0.53    0.20
  -9   8  -4   17.53    0.68
  -8   8  -4    1.02    0.19
   8  -8   4    1.04    0.17
  -7   8  -4   29.20    0.90
   7  -8   4   28.05    0.86
  -6   8  -4    0.22    0.11
   6  -8   4    0.28    0.11
  -5   8  -4  140.32    3.38
   5  -8   4  137.44    3.35
  -4   8  -4    4.96    0.24
   4  -8   4    3.94    0.22
  -3   8  -4  105.77    2.57
   3  -8   4  105.33    2.56
  -2   8  -4   31.20    0.60
  -2   8  -4   29.72    0.82
   2  -8   4   30.40    0.83
  -1   8  -4   94.69    2.32
   1  -8   4   97.88    2.33
   0   8  -4   96.47    2.35
   0  -8   4   99.86    2.37
   1   8  -4   54.30    1.35
  -1  -8   4   54.16    1.36
   2   8  -4  122.96    2.89
  -2  -8   4  119.38    2.90
   3   8  -4   75.20    1.84
  -3  -8   4   75.30    1.86
   4   8  -4  132.36    3.16
  -4  -8   4  132.43    3.20
  -5  -8   4   12.98    0.46
  -6  -8   4   79.10    2.01
  -7  -8   4    8.52    0.39
  -8  -8   4   25.68    0.83
  -9  -8   4    0.14    0.13
 -10  -8   4   16.86    0.67
 -10  -8   4   16.39    0.66
 -11   8  -3    0.04    0.15
 -10   8  -3    0.02    0.14
  -9   8  -3    2.73    0.28
  -8   8  -3    0.67    0.17
   8  -8   3    0.47    0.14
  -7   8  -3    1.21    0.18
   7  -8   3    1.30    0.18
  -6   8  -3    2.95    0.22
   6  -8   3    2.70    0.20
  -5   8  -3    8.67    0.36
   5  -8   3    8.82    0.35
  -4   8  -3    0.01    0.07
   4  -8   3    0.31    0.08
  -3   8  -3    0.11    0.07
   3  -8   3    0.30    0.08
  -2   8  -3   18.78    0.54
   2  -8   3   16.99    0.52
  -1   8  -3    4.79    0.21
   1  -8   3    4.67    0.21
   0   8  -3   60.46    1.51
   0  -8   3   61.68    1.52
   1   8  -3    3.55    0.17
  -1  -8   3    3.17    0.18
   2   8  -3    4.37    0.20
  -2  -8   3    4.91    0.22
   3   8  -3    6.72    0.26
  -3  -8   3    6.78    0.28
   4   8  -3    0.74    0.10
  -4  -8   3    0.65    0.12
   5   8  -3    0.00    0.07
  -5  -8   3    0.12    0.09
  -6  -8   3    4.07    0.25
  -7  -8   3   -0.07    0.11
  -8  -8   3    6.89    0.36
  -9  -8   3    1.41    0.21
 -10  -8   3    0.24    0.16
 -10  -8   3    0.26    0.17
 -10   8  -2    0.48    0.18
  -9   8  -2   21.34    0.77
  -8   8  -2    0.14    0.14
  -7   8  -2   48.86    1.37
   7  -8   2   50.06    1.34
  -6   8  -2    5.85    0.30
   6  -8   2    5.34    0.28
  -5   8  -2   56.64    1.46
   5  -8   2   54.62    1.43
  -4   8  -2   47.77    1.26
   4  -8   2   48.77    1.25
  -3   8  -2   15.81    0.50
   3  -8   2   16.06    0.49
  -2   8  -2   77.14    1.86
   2  -8   2   74.10    1.85
  -1   8  -2   41.46    1.11
   1  -8   2   46.31    1.13
   0   8  -2   69.13    1.68
   0  -8   2   67.67    1.68
   1   8  -2   78.39    1.91
  -1  -8   2   79.23    1.93
   2   8  -2  133.68    3.22
  -2  -8   2  137.76    3.24
   3   8  -2    1.73    0.13
  -3  -8   2    1.41    0.14
   4   8  -2  163.09    3.89
  -4  -8   2  165.87    3.93
   5   8  -2    0.79    0.11
  -5  -8   2    0.49    0.12
  -6  -8   2   61.49    1.61
  -7  -8   2   10.34    0.44
  -8  -8   2   20.51    0.70
  -9  -8   2    5.44    0.34
 -10  -8   2   14.88    0.62
 -10  -8   2   14.44    0.61
 -10   8  -1    0.24    0.16
  -9   8  -1    0.37    0.16
  -8   8  -1    1.06    0.18
  -7   8  -1    0.24    0.13
   7  -8   1    0.13    0.11
  -5   8  -1    0.29    0.10
   5  -8   1    0.06    0.07
  -4   8  -1    1.34    0.15
   4  -8   1    1.38    0.14
  -3   8  -1    0.61    0.10
   3  -8   1    0.51    0.08
  -2   8  -1   26.87    0.75
   2  -8   1   27.85    0.75
  -1   8  -1    1.81    0.13
   0   8  -1    8.44    0.29
   0  -8   1    7.40    0.27
   1   8  -1    2.85    0.15
  -1  -8   1    2.98    0.17
   2   8  -1    0.77    0.11
   3   8  -1   22.93    0.65
  -3  -8   1   23.19    0.67
   4   8  -1    0.54    0.09
  -4  -8   1    0.08    0.07
   5   8  -1    0.21    0.08
  -5  -8   1    0.01    0.09
   6   8  -1    6.26    0.28
  -6  -8   1    5.46    0.29
  -7  -8   1    7.90    0.38
  -8  -8   1   10.52    0.47
  -9  -8   1    0.17    0.15
 -10  -8   1   -0.05    0.14
 -10  -8   1   -0.17    0.13
 -10   8   0    1.79    0.24
  -9   8   0    4.80    0.33
  -8   8   0   17.85    0.65
  -7   8   0   35.07    1.03
  -6   8   0   42.48    1.17
   6  -8   0   41.80    1.14
  -5   8   0   12.06    0.44
   5  -8   0   12.13    0.42
  -4   8   0   76.52    1.88
   4  -8   0   74.44    1.86
  -3   8   0   23.19    0.66
   3  -8   0   22.95    0.65
   3  -8   0   22.78    0.49
  -2   8   0  155.90    3.60
   2  -8   0  146.48    3.57
  -1   8   0    0.18    0.06
   1  -8   0    0.19    0.06
   0   8   0  163.44    3.88
   0  -8   0  165.96    3.88
  -1  -8   0    0.21    0.07
   2   8   0  156.48    3.68
  -2  -8   0  154.84    3.69
   3   8   0   22.92    0.64
  -3  -8   0   22.25    0.66
   4   8   0   75.84    1.93
  -4  -8   0   81.63    1.97
   5   8   0   12.20    0.42
  -5  -8   0   11.80    0.43
   6   8   0   44.78    1.18
  -6  -8   0   43.39    1.21
   7   8   0   36.26    1.00
  -7  -8   0   34.34    1.03
  -8  -8   0   18.05    0.66
  -9  -8   0    4.69    0.31
  -9  -8   0    4.77    0.32
 -10  -8   0    1.86    0.25
 -10  -8   0    1.69    0.24
 -10   8   1   -0.14    0.13
  -9   8   1    0.02    0.13
  -8   8   1   10.08    0.46
  -7   8   1    8.34    0.39
  -6   8   1    5.43    0.29
  -5   8   1   -0.02    0.08
   5  -8  -1    0.04    0.08
   4  -8  -1    0.45    0.09
  -3   8   1   22.17    0.64
   3  -8  -1   22.02    0.63
   3  -8  -1   22.17    0.49
  -2   8   1    0.21    0.07
   2  -8  -1    0.12    0.06
  -1   8   1    2.20    0.14
   1  -8  -1    2.37    0.15
   0   8   1    8.08    0.28
   0  -8  -1    7.98    0.28
   1   8   1    1.98    0.13
  -1  -8  -1    2.30    0.15
   2   8   1   26.85    0.75
  -2  -8  -1   28.38    0.76
   3   8   1    0.85    0.11
  -3  -8  -1    0.67    0.11
   4   8   1    1.68    0.14
  -4  -8  -1    1.71    0.16
   5   8   1    0.46    0.10
  -5  -8  -1    0.17    0.10
   6   8   1    1.89    0.17
  -6  -8  -1    1.75    0.19
   7   8   1    0.47    0.13
  -7  -8  -1    0.27    0.14
  -8  -8  -1    1.22    0.20
  -9  -8  -1    0.36    0.17
  -9  -8  -1    0.30    0.16
 -10  -8  -1    0.19    0.17
 -10  -8  -1    0.23    0.15
 -11  -8  -1    1.45    0.24
 -11  -8  -1    1.20    0.22
 -10   8   2   14.53    0.62
  -9   8   2    5.35    0.34
  -8   8   2   21.02    0.72
  -7   8   2   10.83    0.45
  -6   8   2   56.23    1.49
  -5   8   2    0.43    0.10
   5  -8  -2    0.44    0.10
  -4   8   2  161.48    3.86
   4  -8  -2  162.85    3.84
  -3   8   2    1.86    0.14
   3  -8  -2    1.61    0.13
   3  -8  -2    1.72    0.10
  -2   8   2  139.61    3.28
   2  -8  -2  132.77    2.76
   2  -8  -2  141.22    3.28
  -1   8   2   78.84    1.94
   1  -8  -2   81.49    1.94
   0   8   2   72.36    1.77
   0  -8  -2   72.46    1.77
   1   8   2   41.22    1.08
  -1  -8  -2   43.90    1.10
   2   8   2   79.67    1.93
  -2  -8  -2   77.86    1.93
   3   8   2   15.86    0.50
  -3  -8  -2   17.98    0.53
   4   8   2   50.35    1.27
  -4  -8  -2   48.08    1.28
   5   8   2   61.22    1.57
  -5  -8  -2   61.55    1.59
   6   8   2    6.54    0.31
  -6  -8  -2    7.37    0.34
   7   8   2   51.26    1.37
  -7  -8  -2   51.51    1.41
   8   8   2    0.02    0.12
  -8  -8  -2    0.04    0.12
  -9  -8  -2   22.16    0.77
  -9  -8  -2   20.59    0.75
 -10  -8  -2    0.24    0.17
 -10  -8  -2    0.44    0.18
 -11  -8  -2   10.09    0.53
 -11  -8  -2    9.90    0.52
 -10   8   3    0.24    0.16
  -9   8   3    1.40    0.20
  -8   8   3    6.81    0.36
  -7   8   3    0.01    0.10
  -6   8   3    4.44    0.26
  -5   8   3    0.11    0.09
  -4   8   3    0.67    0.11
  -3   8   3    6.39    0.27
   3  -8  -3    6.72    0.15
   3  -8  -3    6.82    0.26
   3  -8  -3    6.91    0.21
  -2   8   3    4.89    0.22
   2  -8  -3    4.89    0.17
  -1   8   3    3.40    0.17
   1  -8  -3    3.41    0.17
   0   8   3   68.21    1.64
   0  -8  -3   65.15    1.63
   1   8   3    4.79    0.20
  -1  -8  -3    4.26    0.19
   2   8   3   18.80    0.55
  -2  -8  -3   18.91    0.56
   3   8   3    0.59    0.10
  -3  -8  -3    0.27    0.09
   4   8   3    0.26    0.09
  -4  -8  -3    0.06    0.07
   5   8   3    8.91    0.35
  -5  -8  -3    8.92    0.37
   6   8   3    3.20    0.21
  -6  -8  -3    3.06    0.24
   7   8   3    1.82    0.19
  -7  -8  -3    1.28    0.18
   8   8   3    0.64    0.15
  -8  -8  -3    0.56    0.17
  -8  -8  -3    0.81    0.17
  -9  -8  -3    2.76    0.28
  -9  -8  -3    2.79    0.28
 -10  -8  -3    0.12    0.16
 -10  -8  -3    0.31    0.17
 -11  -8  -3    0.02    0.17
 -11  -8  -3   -0.04    0.16
 -10   8   4   15.71    0.64
  -9   8   4   -0.02    0.12
  -8   8   4   25.90    0.83
  -7   8   4    8.07    0.37
  -6   8   4   73.86    1.89
  -5   8   4   12.57    0.44
  -4   8   4  125.78    3.06
   4  -8  -4  128.70    2.59
  -3   8   4   80.34    1.94
   3  -8  -4   77.73    1.63
   3  -8  -4   78.24    1.49
   3  -8  -4   79.18    1.92
  -2   8   4  127.57    3.05
   2  -8  -4  127.99    3.03
   2  -8  -4  128.55    2.60
  -1   8   4   58.37    1.45
   1  -8  -4   58.55    1.44
   0   8   4  100.16    2.44
   0  -8  -4  103.91    2.45
   1   8   4   96.42    2.30
  -1  -8  -4   94.55    2.30
   2   8   4   30.41    0.83
  -2  -8  -4   31.64    0.84
   3   8   4  112.39    2.71
  -3  -8  -4  112.77    2.72
   4   8   4    4.12    0.22
  -4  -8  -4    4.37    0.24
   5   8   4  140.41    3.44
  -5  -8  -4  145.65    3.47
   6   8   4    0.16    0.11
   7   8   4   30.23    0.88
  -7  -8  -4   28.68    0.89
   8   8   4    1.02    0.17
  -8  -8  -4    1.19    0.20
  -8  -8  -4    1.19    0.19
   9   8   4   18.67    0.68
  -9  -8  -4   19.38    0.72
  -9  -8  -4   19.37    0.72
 -10   8   5    0.39    0.16
  -9   8   5   -0.15    0.12
  -8   8   5    0.30    0.14
  -7   8   5    8.10    0.37
  -6   8   5   17.39    0.58
  -5   8   5    0.01    0.08
   4  -8  -5    1.18    0.11
  -3   8   5    4.94    0.22
   3  -8  -5    4.51    0.18
   3  -8  -5    4.56    0.14
  -2   8   5    0.74    0.10
   2  -8  -5    0.77    0.09
   2  -8  -5    0.96    0.10
  -1   8   5    6.08    0.24
   1  -8  -5    6.37    0.24
   0  -8  -5    0.02    0.06
   1   8   5    7.67    0.28
  -1  -8  -5    7.06    0.27
   2   8   5   32.74    0.89
  -2  -8  -5   33.93    0.89
   3   8   5   20.61    0.62
  -3  -8  -5   21.29    0.62
   4   8   5    1.91    0.17
  -4  -8  -5    1.99    0.18
   5   8   5    2.08    0.18
  -5  -8  -5    1.43    0.17
   6   8   5    0.06    0.11
  -6  -8  -5    0.01    0.11
   7   8   5    1.78    0.20
  -7  -8  -5    1.82    0.22
   8   8   5    1.53    0.21
   9   8   5    0.33    0.16
 -10   8   6   11.50    0.53
  -9   8   6    4.93    0.32
  -8   8   6   30.80    0.94
  -7   8   6   20.51    0.68
  -6   8   6   64.25    1.66
  -5   8   6   13.61    0.46
  -4   8   6   36.87    0.98
   4  -8  -6   36.08    0.83
  -3   8   6   92.47    2.23
   3  -8  -6   91.55    1.91
   3  -8  -6   91.36    1.75
  -2   8   6   11.38    0.38
   2  -8  -6   12.49    0.34
  -1   8   6  144.78    3.39
   1  -8  -6  141.42    2.91
   0   8   6    2.27    0.15
   0  -8  -6    2.17    0.14
   1   8   6  236.15    5.41
  -1  -8  -6  225.14    5.38
   2   8   6    0.04    0.08
  -2  -8  -6    0.12    0.08
   3   8   6   96.60    2.38
  -3  -8  -6   98.57    2.38
   4   8   6    0.57    0.11
  -4  -8  -6    0.49    0.11
   5   8   6   47.51    1.27
  -5  -8  -6   48.44    1.29
   6   8   6    3.98    0.24
   7   8   6   14.73    0.54
   8   8   6    6.48    0.35
   9   8   6    7.35    0.39
  10   8   6    5.08    0.35
  -9   8   7   -0.02    0.13
  -8   8   7    0.44    0.14
  -7   8   7   -0.01    0.10
  -6   8   7    7.08    0.33
  -5   8   7    0.60    0.11
  -4   8   7   15.43    0.49
   4  -8  -7   15.42    0.43
  -3   8   7    1.58    0.14
   3  -8  -7    1.62    0.14
   3  -8  -7    1.91    0.11
  -2   8   7    4.99    0.21
   2  -8  -7    5.10    0.21
  -1   8   7    0.24    0.07
   1  -8  -7    0.26    0.08
   0   8   7    2.69    0.16
   1   8   7    7.01    0.28
   2   8   7   17.52    0.53
   3   8   7    6.77    0.29
   4   8   7    2.61    0.19
   5   8   7    1.10    0.15
   6   8   7    4.61    0.27
   7   8   7    1.52    0.20
   8   8   7    1.40    0.19
   9   8   7    0.23    0.16
  10   8   7    0.24    0.17
  -9   8   8   11.42    0.49
  -8   8   8    6.35    0.34
  -7   8   8   34.46    1.00
  -6   8   8    0.64    0.13
  -5   8   8   87.06    2.20
   5  -8  -8   92.04    1.91
  -4   8   8    1.30    0.13
   4  -8  -8    1.19    0.13
  -3   8   8  156.79    3.71
   3  -8  -8  156.33    3.20
  -2   8   8    4.65    0.21
   2  -8  -8    4.50    0.20
  -1   8   8  133.07    3.11
   1  -8  -8  128.62    2.69
   0   8   8    5.27    0.23
   1   8   8  133.81    3.20
   2   8   8   19.06    0.57
   3   8   8   42.46    1.12
   4   8   8   12.39    0.44
   5   8   8   15.79    0.54
   6   8   8   33.39    0.97
   7   8   8    4.97    0.31
   8   8   8   12.56    0.52
   9   8   8    1.46    0.22
  10   8   8    7.18    0.42
  -9   8   9    0.30    0.15
  -8   8   9   -0.04    0.12
  -7   8   9    1.16    0.16
  -6   8   9    2.49    0.19
  -5   8   9   11.43    0.41
   5  -8  -9   11.48    0.38
  -4   8   9    2.84    0.17
   4  -8  -9    2.90    0.18
  -3   8   9    1.36    0.13
   3  -8  -9    1.42    0.14
  -2   8   9    0.38    0.08
   2  -8  -9    0.49    0.10
  -1   8   9    2.80    0.16
   1  -8  -9    3.04    0.18
   0   8   9    0.14    0.07
   1   8   9    3.99    0.20
   2   8   9    0.29    0.10
   3   8   9    0.16    0.10
   4   8   9    1.65    0.17
   5   8   9    0.52    0.13
   6   8   9    1.73    0.20
   7   8   9    1.01    0.18
   8   8   9    0.30    0.15
   9   8   9   -0.02    0.15
  -9   8  10   22.29    0.77
  -8   8  10   -0.04    0.11
  -7   8  10   40.46    1.13
  -6   8  10    6.13    0.29
   6  -8 -10    6.41    0.28
  -5   8  10   74.46    1.88
   5  -8 -10   76.61    1.66
  -4   8  10    4.87    0.23
   4  -8 -10    4.83    0.23
  -3   8  10   63.27    1.57
   3  -8 -10   62.89    1.40
  -2   8  10   28.42    0.78
   2  -8 -10   29.49    0.73
  -1   8  10   47.83    1.22
   1  -8 -10   48.93    1.11
   0   8  10   34.62    0.91
   1   8  10   18.91    0.57
   2   8  10   68.91    1.73
   3   8  10    7.89    0.33
   4   8  10   51.29    1.36
   5   8  10    2.14    0.20
   6   8  10   30.95    0.93
   7   8  10    0.79    0.17
   8   8  10    7.05    0.39
   9   8  10    0.28    0.17
  -9   8  11    0.84    0.18
  -8   8  11    0.35    0.14
  -7   8  11    0.70    0.14
  -6   8  11    0.79    0.13
   6  -8 -11    1.03    0.15
  -5   8  11    3.58    0.21
   5  -8 -11    3.71    0.22
  -4   8  11    3.90    0.21
   4  -8 -11    4.34    0.23
  -3   8  11    2.30    0.15
   3  -8 -11    2.10    0.17
  -2   8  11    8.45    0.30
   2  -8 -11    8.60    0.33
  -1   8  11    0.78    0.10
   1  -8 -11    0.79    0.13
   0   8  11    2.38    0.16
   1   8  11    0.38    0.10
   2   8  11    0.20    0.09
   3   8  11    3.60    0.23
  -3  -8 -11    3.36    0.20
   4   8  11    0.11    0.11
   5   8  11    1.97    0.19
   6   8  11    3.32    0.26
   7   8  11    0.10    0.14
   8   8  11    1.70    0.23
  -8   8  12    4.33    0.28
  -7   8  12   20.99    0.68
   7  -8 -12   21.82    0.64
  -6   8  12   12.65    0.46
   6  -8 -12   13.30    0.45
  -5   8  12   31.20    0.85
   5  -8 -12   30.24    0.80
  -4   8  12   37.98    1.00
   4  -8 -12   37.81    0.83
   4  -8 -12   37.86    0.94
  -3   8  12    4.77    0.22
   3  -8 -12    4.56    0.24
  -2   8  12   58.74    1.44
   2  -8 -12   56.99    1.33
  -1   8  12    7.69    0.29
   1  -8 -12    7.72    0.31
   0   8  12   68.96    1.71
   1   8  12    2.91    0.18
   2   8  12   44.66    1.18
   3   8  12    4.96    0.26
  -3  -8 -12    5.52    0.25
   4   8  12   41.25    1.13
   5   8  12    0.27    0.13
   6   8  12   11.55    0.48
   7   8  12    0.43    0.16
   8   8  12    6.63    0.39
  -8   8  13    3.16    0.26
   8  -8 -13    3.63    0.26
  -7   8  13    0.00    0.10
   7  -8 -13   -0.13    0.10
  -6   8  13    1.69    0.17
   6  -8 -13    1.65    0.19
  -5   8  13    0.53    0.12
   5  -8 -13    0.58    0.14
  -4   8  13    3.08    0.20
   4  -8 -13    3.14    0.22
   4  -8 -13    3.12    0.18
  -3   8  13    0.93    0.12
   3  -8 -13    1.05    0.15
  -2   8  13    0.86    0.12
   2  -8 -13    0.80    0.14
  -1   8  13    0.06    0.08
   1  -8 -13   -0.02    0.10
   0   8  13    3.15    0.19
   1   8  13    0.17    0.09
   2   8  13    2.59    0.19
  -2  -8 -13    2.62    0.19
   3   8  13    0.48    0.12
  -3  -8 -13    0.32    0.13
   4   8  13    2.93    0.23
   5   8  13    0.03    0.11
   6   8  13    0.38    0.15
   7   8  13   -0.07    0.14
   8  -8 -14   13.00    0.51
   7  -8 -14    3.18    0.24
   6  -8 -14   14.85    0.51
   5  -8 -14    3.21    0.23
   4  -8 -14   46.51    1.02
   4  -8 -14   46.21    1.13
  -3   8  14    0.26    0.08
   3  -8 -14    0.27    0.12
   3  -8 -14    0.27    0.10
  -2   8  14   22.52    0.63
   2  -8 -14   22.92    0.65
  -1   8  14    0.15    0.08
   1  -8 -14    0.11    0.11
   0   8  14   31.01    0.84
   1   8  14    1.62    0.16
   2   8  14   21.43    0.65
  -2  -8 -14   22.10    0.63
   3   8  14    1.00    0.15
  -3  -8 -14    0.90    0.14
   4   8  14   20.50    0.67
   5   8  14    5.42    0.31
   6   8  14    2.60    0.25
   7  -8 -15   -0.07    0.12
   6  -8 -15    1.18    0.18
   4  -8 -15    0.00    0.12
   4  -8 -15    0.16    0.10
   3  -8 -15    1.23    0.17
   3  -8 -15    1.38    0.15
   2  -8 -15    0.58    0.14
  -1   8  15    1.29    0.13
   0   8  15    3.66    0.21
   0  -8 -15    3.51    0.22
   1   8  15    0.26    0.11
  -1  -8 -15    0.30    0.13
   2   8  15    1.55    0.17
  -2  -8 -15    1.57    0.18
   3   8  15    2.22    0.20
  -3  -8 -15    2.14    0.21
   4   8  15    0.04    0.12
   5   8  15    0.08    0.13
   6   8  15   -0.08    0.12
   6  -8 -16   12.64    0.49
   5  -8 -16    1.05    0.18
   4  -8 -16   29.26    0.82
   3  -8 -16    5.72    0.26
   3  -8 -16    5.63    0.31
   2  -8 -16   18.32    0.59
   0   8  16   15.08    0.48
   1   8  16    7.44    0.32
  -1  -8 -16    8.05    0.35
   2   8  16    7.43    0.33
  -2  -8 -16    7.65    0.34
   3   8  16   10.79    0.43
  -3  -8 -16   11.14    0.42
   4   8  16    3.24    0.25
   5   8  16    8.96    0.42
   5  -8 -17    0.32    0.15
   4  -8 -17    0.14    0.14
   3  -8 -17    1.11    0.18
   3  -8 -17    1.09    0.15
   2  -8 -17    0.64    0.17
   1  -8 -17    0.26    0.13
   0  -8 -17    0.41    0.15
   1   8  17    0.74    0.13
  -1  -8 -17    0.67    0.15
   2   8  17    0.57    0.13
  -2  -8 -17    0.42    0.14
   3   8  17    0.19    0.13
  -3  -8 -17    0.45    0.13
   4   8  17   -0.04    0.12
   3  -8 -18    6.55    0.30
   3  -8 -18    6.23    0.34
   2  -8 -18    3.99    0.28
   1  -8 -18   11.49    0.47
   1  -8 -18   11.23    0.43
   0  -8 -18    1.68    0.21
  -1  -8 -18   10.69    0.44
   2   8  18    0.31    0.13
  -2  -8 -18    0.45    0.14
   3   8  18    7.94    0.36
   3  -8 -19    0.23    0.13
   1  -8 -19   -0.06    0.14
   0  -8 -19    0.34    0.15
  -1  -8 -19    1.41    0.20
  -2  -8 -19    0.26    0.14
   3   8  19   -0.03    0.12
   1  -9  19    0.38    0.15
   0   9 -19    6.81    0.31
   0  -9  19    7.32    0.36
   1   9 -19    1.07    0.16
   3  -9  18   -0.10    0.13
   2  -9  18    1.41    0.19
  -1   9 -18    0.46    0.13
   1  -9  18    0.12    0.14
   0   9 -18    0.08    0.11
   0  -9  18    0.14    0.13
   1   9 -18    0.06    0.10
  -1  -9  18    0.23    0.13
   2   9 -18    0.42    0.12
   4  -9  17    6.22    0.36
   3  -9  17    1.22    0.18
   2  -9  17    8.96    0.40
  -1   9 -17    7.34    0.30
   1  -9  17    7.00    0.35
   0   9 -17   14.30    0.44
   0  -9  17   14.58    0.52
   1   9 -17    4.40    0.23
  -1  -9  17    4.09    0.26
   2   9 -17    2.44    0.18
  -2  -9  17    2.06    0.20
   4  -9  16    0.08    0.13
   3  -9  16    0.43    0.14
   2  -9  16    0.30    0.13
  -1   9 -16    0.22    0.10
   1  -9  16    0.15    0.12
   0   9 -16    0.57    0.12
   0  -9  16    0.49    0.14
   1   9 -16    3.19    0.20
  -1  -9  16    2.89    0.23
   2   9 -16    0.08    0.09
  -2  -9  16    0.18    0.12
  -3  -9  16    1.94    0.20
  -4  -9  16   -0.02    0.12
  -5  -9  16    0.43    0.14
  -6  -9  16    0.80    0.16
   5  -9  15    2.35    0.23
   4  -9  15    3.90    0.28
   3  -9  15    7.03    0.34
   2  -9  15    4.24    0.27
  -1   9 -15   25.76    0.64
   1  -9  15   25.63    0.78
   0   9 -15    0.46    0.11
   0  -9  15    0.39    0.13
   1   9 -15   19.34    0.52
  -1  -9  15   18.51    0.60
   2   9 -15    0.03    0.09
  -2  -9  15    0.14    0.12
  -3  -9  15   25.55    0.76
  -4  -9  15    1.07    0.16
  -5  -9  15   25.45    0.78
  -6  -9  15    0.29    0.14
   7   9 -15   27.89    0.80
  -7  -9  15   26.96    0.85
   6  -9  14    0.04    0.13
   5  -9  14   -0.01    0.11
   4  -9  14    0.83    0.17
   3  -9  14    0.24    0.13
   2  -9  14    0.48    0.14
  -1   9 -14    1.32    0.15
   1  -9  14    1.28    0.17
   0   9 -14    0.10    0.09
   0  -9  14    0.01    0.10
   1   9 -14    2.20    0.16
  -1  -9  14    2.18    0.20
   2   9 -14    2.51    0.17
  -2  -9  14    2.52    0.21
  -3  -9  14    0.08    0.10
  -4  -9  14    0.95    0.16
  -5  -9  14    1.48    0.19
  -6  -9  14   -0.03    0.12
   7   9 -14   -0.02    0.12
  -7  -9  14   -0.04    0.12
   7  -9  13    4.61    0.33
   6  -9  13    4.79    0.32
   5  -9  13    7.70    0.37
   4  -9  13    0.29    0.13
   3  -9  13   24.70    0.76
   2  -9  13    0.36    0.13
  -1   9 -13   28.53    0.66
   1  -9  13   27.56    0.82
   0   9 -13    0.14    0.09
   0  -9  13    0.15    0.11
   1   9 -13   50.57    1.11
  -1  -9  13   53.28    1.37
   2   9 -13    0.12    0.08
  -2  -9  13    0.13    0.11
  -3  -9  13   15.60    0.52
  -4  -9  13    7.20    0.33
  -5  -9  13   19.49    0.63
  -6  -9  13    8.29    0.38
  -7  -9  13    5.93    0.32
  -8  -9  13    9.16    0.44
   7  -9  12    0.05    0.14
   6  -9  12   -0.05    0.12
   5  -9  12    0.54    0.14
   4  -9  12    0.19    0.12
   3  -9  12    0.88    0.15
   2  -9  12    1.49    0.17
  -1   9 -12    1.26    0.13
   1  -9  12    1.11    0.15
   0   9 -12    0.08    0.08
   0  -9  12    0.06    0.10
   1   9 -12    0.30    0.09
  -1  -9  12    0.25    0.11
  -2  -9  12    2.58    0.20
  -3  -9  12    1.91    0.17
  -4  -9  12    0.02    0.10
  -5  -9  12    1.31    0.18
  -6  -9  12    0.42    0.13
  -7  -9  12    0.19    0.13
  -8  -9  12    1.71    0.22
   8  -9  11    1.57    0.23
   7  -9  11   17.07    0.65
   6  -9  11    0.05    0.13
   5  -9  11   12.73    0.50
   4  -9  11    0.90    0.15
   3  -9  11   30.44    0.88
  -2   9 -11    7.45    0.24
   2  -9  11    6.24    0.30
  -1   9 -11   25.15    0.57
   1  -9  11   23.28    0.71
   0   9 -11    3.89    0.18
   0  -9  11    3.99    0.23
   1   9 -11   41.82    0.88
  -1  -9  11   38.71    1.07
  -2  -9  11   23.63    0.70
  -3  -9  11    3.48    0.22
  -4  -9  11   40.17    1.09
  -5  -9  11   14.29    0.51
  -6  -9  11   27.14    0.82
  -7  -9  11    3.01    0.25
  -8  -9  11   13.34    0.54
   9  -9  10    0.16    0.16
   8  -9  10    0.00    0.14
   7  -9  10    0.50    0.16
   6  -9  10    0.27    0.14
   5  -9  10    0.53    0.14
   4  -9  10    0.13    0.11
   3  -9  10    3.59    0.23
  -2   9 -10    0.93    0.10
   2  -9  10    0.93    0.14
  -1   9 -10    4.60    0.18
   1  -9  10    4.65    0.25
   0   9 -10    0.14    0.07
   0  -9  10   -0.03    0.09
   1   9 -10    1.71    0.12
  -1  -9  10    1.77    0.17
  -2  -9  10    1.45    0.16
  -3  -9  10    0.36    0.11
  -4  -9  10    1.68    0.17
  -5  -9  10    1.54    0.19
  -6  -9  10    4.16    0.26
  -7  -9  10    0.29    0.13
  -8  -9  10    1.65    0.22
   9  -9   9    8.38    0.45
   8  -9   9    0.18    0.15
   7  -9   9   25.61    0.84
   6  -9   9    7.23    0.36
   5  -9   9   23.95    0.76
   4  -9   9   14.01    0.50
   3  -9   9   16.04    0.54
  -2   9  -9   68.65    1.33
   2  -9   9   65.62    1.70
  -1   9  -9   35.42    0.74
   1  -9   9   34.34    0.96
   0   9  -9   48.94    1.01
   0  -9   9   49.41    1.28
  -1  -9   9   28.10    0.80
  -2  -9   9   59.02    1.51
  -3  -9   9   16.13    0.52
  -4  -9   9   31.19    0.88
  -5  -9   9    0.08    0.10
  -6  -9   9   44.07    1.21
  -7  -9   9    0.23    0.14
  -8  -9   9   20.32    0.71
  -9  -9   9    1.43    0.21
  10  -9   8   -0.05    0.16
   9  -9   8    0.49    0.17
   8  -9   8   -0.06    0.13
   7  -9   8    0.01    0.12
   6  -9   8    0.29    0.12
   5  -9   8    0.13    0.11
   4  -9   8    1.70    0.18
   3  -9   8   17.00    0.55
  -2   9  -8    1.12    0.10
   2  -9   8    0.97    0.13
  -1   9  -8    0.07    0.05
   1  -9   8    0.12    0.09
   0   9  -8    1.60    0.10
   0  -9   8    1.52    0.15
  -1  -9   8    0.16    0.09
  -2  -9   8    1.65    0.16
  -3  -9   8    3.11    0.20
  -4  -9   8    0.13    0.10
  -5  -9   8    1.37    0.18
  -6  -9   8    1.48    0.19
  -7  -9   8    0.03    0.13
  -8  -9   8    1.10    0.18
  -9  -9   8   -0.04    0.13
   9  -9   7    9.74    0.48
   8  -9   7    6.81    0.38
   7  -9   7   10.92    0.47
   6  -9   7   28.15    0.86
   5  -9   7   22.33    0.70
   4  -9   7   41.26    1.13
  -3   9  -7    9.37    0.38
   3  -9   7    9.34    0.37
  -2   9  -7   96.59    1.79
  -2   9  -7   95.06    2.30
   2  -9   7   88.25    2.28
  -1   9  -7    4.14    0.15
   1  -9   7    4.39    0.23
   0  -9   7   74.88    1.86
  -1  -9   7    0.13    0.09
  -2  -9   7   92.15    2.26
  -3  -9   7    0.20    0.09
  -4  -9   7   55.77    1.45
  -5  -9   7   28.60    0.84
  -6  -9   7   81.01    2.07
  -7  -9   7   11.26    0.46
  -8  -9   7   14.04    0.55
  -9  -9   7    8.24    0.42
   9  -9   6    0.93    0.19
   8  -9   6    0.74    0.17
  -7   9  -6    0.27    0.14
   7  -9   6    0.16    0.11
  -6   9  -6    2.37    0.22
   6  -9   6    2.20    0.21
  -5   9  -6    0.14    0.11
   5  -9   6    0.20    0.09
  -4   9  -6    5.59    0.28
   4  -9   6    5.29    0.27
  -3   9  -6    0.16    0.09
   3  -9   6    0.43    0.11
  -2   9  -6    8.77    0.22
  -2   9  -6    8.49    0.33
   2  -9   6    8.34    0.33
  -1   9  -6    4.64    0.15
  -1   9  -6    4.49    0.23
   1  -9   6    4.64    0.23
   0   9  -6   20.42    0.59
   0  -9   6   20.85    0.61
   1   9  -6    0.13    0.07
  -1  -9   6   -0.09    0.06
  -2  -9   6    2.83    0.18
  -3  -9   6    0.59    0.11
  -4  -9   6    4.18    0.24
  -5  -9   6    2.03    0.19
  -6  -9   6    0.07    0.12
  -7  -9   6    1.37    0.19
  -8  -9   6    2.26    0.24
  -9  -9   6    0.64    0.17
  -9   9  -5    3.76    0.32
  -8   9  -5   18.70    0.70
   8  -9   5   18.60    0.66
  -7   9  -5    8.63    0.41
   7  -9   5    8.07    0.38
  -6   9  -5   46.54    1.30
   6  -9   5   47.64    1.29
  -5   9  -5    6.79    0.33
   5  -9   5    7.22    0.32
  -4   9  -5   62.23    1.59
   4  -9   5   60.21    1.57
  -3   9  -5    1.62    0.16
   3  -9   5    1.59    0.16
  -2   9  -5  107.08    2.30
  -2   9  -5  133.45    3.00
   2  -9   5  130.18    2.99
  -1   9  -5   43.16    1.11
   1  -9   5   42.04    1.11
   0   9  -5  135.15    3.21
   0  -9   5  134.33    3.22
   1   9  -5    0.63    0.09
  -1  -9   5    0.96    0.12
   2   9  -5   95.57    2.25
  -2  -9   5   89.45    2.25
  -3  -9   5   20.97    0.63
  -4  -9   5   53.47    1.40
  -5  -9   5   26.45    0.79
  -6  -9   5   23.21    0.74
  -7  -9   5   29.80    0.91
  -8  -9   5    2.30    0.24
  -9  -9   5   13.98    0.57
 -10  -9   5    0.11    0.15
 -10   9  -4   -0.20    0.15
  -9   9  -4    0.37    0.18
  -8   9  -4    8.30    0.43
   8  -9   4    7.91    0.40
  -7   9  -4    2.27    0.23
   7  -9   4    2.08    0.22
  -6   9  -4    5.36    0.30
   6  -9   4    5.43    0.29
  -5   9  -4    1.51    0.19
   5  -9   4    1.59    0.17
  -4   9  -4    5.28    0.27
   4  -9   4    5.75    0.27
  -3   9  -4    1.40    0.15
   3  -9   4    1.44    0.14
  -2   9  -4    4.17    0.22
   2  -9   4    3.92    0.21
  -1   9  -4   17.40    0.53
   1  -9   4   17.83    0.54
   0   9  -4   17.91    0.53
   0  -9   4   17.65    0.54
   1   9  -4   21.79    0.60
  -1  -9   4   20.24    0.61
   2   9  -4    0.13    0.07
  -2  -9   4    0.20    0.08
   3   9  -4   17.15    0.52
  -3  -9   4   17.05    0.54
  -4  -9   4    0.09    0.10
  -5  -9   4    9.34    0.38
  -6  -9   4    0.22    0.12
  -7  -9   4    0.09    0.13
  -8  -9   4    1.06    0.19
  -9  -9   4    2.77    0.26
 -10  -9   4   -0.06    0.14
 -10   9  -3    8.31    0.47
  -9   9  -3    0.12    0.16
  -8   9  -3   34.92    1.08
  -7   9  -3    0.37    0.14
   7  -9   3    0.30    0.11
  -6   9  -3   55.92    1.51
   6  -9   3   56.83    1.49
  -5   9  -3    8.88    0.37
   5  -9   3    9.50    0.38
  -4   9  -3   80.41    2.05
   4  -9   3   83.46    2.04
  -3   9  -3   49.98    1.30
   3  -9   3   50.30    1.30
  -2   9  -3   58.55    1.50
   2  -9   3   59.99    1.50
  -1   9  -3   97.70    2.29
   1  -9   3   89.67    2.27
   0   9  -3  112.20    2.64
   0  -9   3  106.93    2.64
   1   9  -3   45.60    1.15
  -1  -9   3   44.04    1.16
   2   9  -3   20.13    0.58
  -2  -9   3   19.50    0.59
   3   9  -3   62.05    1.58
  -3  -9   3   64.71    1.61
   4   9  -3   14.72    0.47
  -4  -9   3   15.20    0.51
  -5  -9   3   66.31    1.71
  -7  -9   3   87.09    2.23
  -8  -9   3    2.14    0.24
  -9  -9   3   18.49    0.69
 -10  -9   3    2.30    0.27
 -10  -9   3    2.14    0.26
 -10   9  -2    0.40    0.18
  -9   9  -2    0.66    0.18
  -8   9  -2    3.79    0.29
  -7   9  -2    2.46    0.23
   7  -9   2    2.53    0.22
  -6   9  -2    1.50    0.18
   6  -9   2    1.57    0.18
  -5   9  -2    0.19    0.09
   5  -9   2    0.20    0.10
  -4   9  -2    4.62    0.25
   4  -9   2    4.49    0.24
  -3   9  -2    0.78    0.11
   3  -9   2    0.68    0.10
  -2   9  -2    0.60    0.09
   2  -9   2    0.43    0.08
  -1   9  -2    7.62    0.29
   1  -9   2    7.59    0.29
   0   9  -2    7.25    0.28
   0  -9   2    7.11    0.28
   1   9  -2   50.42    1.24
  -1  -9   2   46.88    1.24
   2   9  -2    0.05    0.06
  -2  -9   2    0.06    0.07
   3   9  -2   14.34    0.44
  -3  -9   2   13.23    0.45
   4   9  -2    1.89    0.15
  -4  -9   2    2.33    0.19
   5   9  -2    4.66    0.24
  -5  -9   2    4.72    0.26
  -6  -9   2    0.51    0.13
  -7  -9   2    0.65    0.16
  -8  -9   2   -0.11    0.11
  -9  -9   2    0.60    0.17
 -10  -9   2   -0.03    0.15
 -10  -9   2    0.04    0.15
 -10   9  -1    8.49    0.48
  -9   9  -1    7.24    0.41
  -8   9  -1   42.11    1.24
  -7   9  -1   30.84    0.95
  -6   9  -1   29.31    0.88
   6  -9   1   29.36    0.86
  -5   9  -1   52.60    1.39
   5  -9   1   52.73    1.37
  -4   9  -1   65.84    1.71
   4  -9   1   69.14    1.70
  -3   9  -1   87.76    2.17
   3  -9   1   88.09    2.15
  -2   9  -1    5.31    0.24
   2  -9   1    5.63    0.24
  -1   9  -1  213.02    5.14
   1  -9   1  225.87    5.16
   0   9  -1   17.00    0.51
   0  -9   1   17.90    0.53
   1   9  -1  333.06    7.81
  -1  -9   1  339.57    7.83
   2   9  -1    2.34    0.16
  -2  -9   1    2.39    0.17
   3   9  -1  138.63    3.38
  -3  -9   1  145.11    3.42
   4   9  -1    0.24    0.07
  -4  -9   1    0.12    0.09
   5   9  -1   79.77    2.00
  -5  -9   1   81.37    2.04
   6   9  -1    5.63    0.28
  -6  -9   1    5.30    0.30
  -7  -9   1   50.78    1.41
  -8  -9   1    7.11    0.38
  -9  -9   1   10.37    0.49
 -10  -9   1    9.13    0.48
 -10  -9   1    8.61    0.47
 -10   9   0    1.91    0.27
  -9   9   0    0.01    0.14
  -8   9   0    2.17    0.24
  -7   9   0    1.50    0.21
  -6   9   0    1.21    0.16
   6  -9   0    0.88    0.14
  -5   9   0    0.87    0.12
   5  -9   0    0.83    0.12
  -4   9   0    2.00    0.17
   4  -9   0    2.09    0.17
  -3   9   0    8.05    0.32
   3  -9   0    8.17    0.32
  -2   9   0   13.51    0.45
   2  -9   0   14.56    0.45
  -1   9   0    0.24    0.07
   1  -9   0    0.37    0.09
   0   9   0    0.19    0.07
   0  -9   0    0.15    0.07
   1   9   0    0.43    0.08
  -1  -9   0    0.28    0.09
   2   9   0   14.15    0.45
  -2  -9   0   14.10    0.46
   3   9   0    8.27    0.31
  -3  -9   0    8.18    0.33
   4   9   0    2.11    0.16
  -4  -9   0    1.94    0.17
   5   9   0    1.00    0.14
  -5  -9   0    0.79    0.15
   6   9   0    1.00    0.14
  -6  -9   0    1.07    0.16
   7   9   0    1.72    0.20
  -7  -9   0    1.44    0.20
  -8  -9   0    2.22    0.25
  -9  -9   0    0.16    0.14
 -10  -9   0    2.33    0.27
 -10  -9   0    2.16    0.27
 -10   9   1    9.09    0.48
  -9   9   1   10.04    0.49
  -8   9   1    7.06    0.38
  -7   9   1   47.55    1.33
  -6   9   1    5.20    0.29
  -5   9   1   79.28    2.02
   5  -9  -1   81.39    2.01
   4  -9  -1    0.08    0.07
  -3   9   1  137.77    3.35
   3  -9  -1  142.53    2.81
   3  -9  -1  140.14    3.35
  -2   9   1    2.47    0.17
   2  -9  -1    2.60    0.16
  -1   9   1  345.96    8.06
   1  -9  -1  347.56    8.06
   0   9   1   19.15    0.54
   0  -9  -1   17.57    0.53
   1   9   1  204.88    4.95
  -1  -9  -1  218.63    4.99
   2   9   1    4.98    0.23
  -2  -9  -1    5.25    0.24
   3   9   1   86.47    2.10
  -3  -9  -1   84.81    2.12
   4   9   1   68.49    1.68
  -4  -9  -1   64.38    1.69
   5   9   1   55.16    1.45
  -5  -9  -1   57.00    1.48
   6   9   1   29.74    0.85
  -6  -9  -1   28.81    0.87
   7   9   1   31.75    0.92
  -7  -9  -1   31.01    0.96
  -8  -9  -1   44.99    1.30
  -9  -9  -1    7.57    0.42
 -10  -9  -1    9.58    0.50
 -10  -9  -1    9.47    0.49
 -10   9   2   -0.07    0.15
  -9   9   2    0.47    0.17
  -8   9   2    0.03    0.12
  -7   9   2    0.61    0.15
  -6   9   2    0.53    0.12
  -5   9   2    4.32    0.24
  -4   9   2    2.08    0.17
   4  -9  -2    2.08    0.17
   4  -9  -2    2.19    0.11
  -3   9   2   13.79    0.46
   3  -9  -2   14.46    0.45
   3  -9  -2   14.37    0.35
  -2   9   2    0.05    0.06
   2  -9  -2    0.07    0.06
  -1   9   2   54.55    1.37
   1  -9  -2   53.63    1.36
   0   9   2    6.87    0.27
   0  -9  -2    6.54    0.26
   1   9   2    7.88    0.29
  -1  -9  -2    7.65    0.30
   2   9   2    0.40    0.09
  -2  -9  -2    0.36    0.09
   3   9   2    0.76    0.11
  -3  -9  -2    0.80    0.12
   4   9   2    5.03    0.24
  -4  -9  -2    4.64    0.25
   5   9   2    0.31    0.10
  -5  -9  -2    0.24    0.11
   6   9   2    1.60    0.17
  -6  -9  -2    1.62    0.18
   7   9   2    2.74    0.23
  -7  -9  -2    3.41    0.27
   8   9   2    3.90    0.28
  -8  -9  -2    4.33    0.31
  -9  -9  -2    0.56    0.18
  -9  -9  -2    0.54    0.18
 -10  -9  -2    0.48    0.19
 -10  -9  -2    0.66    0.20
 -10   9   3    1.92    0.26
  -9   9   3   16.95    0.66
  -8   9   3    2.08    0.23
  -7   9   3   82.22    2.12
  -6   9   3    3.53    0.24
  -5   9   3   64.65    1.66
  -4   9   3   14.81    0.50
   4  -9  -3   15.97    0.39
  -3   9   3   64.02    1.63
   3  -9  -3   66.27    1.62
   3  -9  -3   64.48    1.35
  -2   9   3   20.24    0.61
   2  -9  -3   22.48    0.62
  -1   9   3   53.12    1.32
   1  -9  -3   51.02    1.31
   0   9   3  117.79    2.74
   0  -9  -3  110.21    2.72
   1   9   3   94.75    2.33
  -1  -9  -3   98.50    2.34
   2   9   3   62.95    1.56
  -2  -9  -3   61.28    1.56
   3   9   3   52.94    1.36
  -3  -9  -3   53.36    1.37
   4   9   3   83.67    2.13
  -4  -9  -3   89.78    2.17
   5   9   3    9.59    0.38
  -5  -9  -3    9.13    0.38
   6   9   3   61.50    1.60
  -6  -9  -3   61.25    1.63
   7   9   3    0.33    0.13
  -7  -9  -3    0.33    0.14
   8   9   3   37.97    1.09
  -8  -9  -3   36.54    1.11
  -9  -9  -3    0.32    0.17
  -9  -9  -3    0.35    0.17
 -10  -9  -3    8.27    0.46
 -10  -9  -3    8.18    0.47
 -10   9   4   -0.19    0.15
  -9   9   4    2.64    0.26
  -8   9   4    1.05    0.18
  -7   9   4    0.25    0.13
  -6   9   4    0.05    0.10
  -5   9   4    6.51    0.30
  -4   9   4    0.11    0.09
   4  -9  -4    0.28    0.07
  -3   9   4   16.86    0.53
   3  -9  -4   17.88    0.44
  -2   9   4    0.15    0.07
   2  -9  -4    0.16    0.06
   2  -9  -4    0.22    0.07
  -1   9   4   22.37    0.65
   1  -9  -4   23.87    0.65
   0   9   4   19.02    0.56
   0  -9  -4   19.56    0.56
   1   9   4   18.06    0.54
  -1  -9  -4   18.19    0.54
   2   9   4    4.36    0.21
  -2  -9  -4    4.36    0.22
   3   9   4    1.39    0.14
  -3  -9  -4    1.43    0.15
   4   9   4    5.45    0.27
  -4  -9  -4    6.26    0.29
   5   9   4    2.08    0.19
  -5  -9  -4    1.86    0.18
   6   9   4    5.18    0.28
  -6  -9  -4    5.00    0.29
   7   9   4    2.20    0.22
  -7  -9  -4    2.22    0.24
   8   9   4    8.84    0.41
  -8  -9  -4    8.96    0.44
   9   9   4    0.51    0.15
  -9  -9  -4    0.27    0.15
  -9  -9  -4    0.37    0.17
 -10   9   5   -0.03    0.14
  -9   9   5   13.15    0.56
  -8   9   5    1.74    0.21
  -7   9   5   30.50    0.92
  -6   9   5   22.27    0.70
  -5   9   5   25.25    0.75
   5  -9  -5   25.85    0.62
  -4   9   5   56.45    1.47
   4  -9  -5   58.65    1.24
  -3   9   5   23.66    0.67
   3  -9  -5   22.58    0.56
  -2   9   5  102.18    2.44
   2  -9  -5   98.79    2.07
  -1   9   5    0.75    0.10
   1  -9  -5    1.01    0.11
   0   9   5  138.52    3.28
   0  -9  -5  137.31    3.27
   1   9   5   41.01    1.09
  -1  -9  -5   43.13    1.10
   2   9   5  141.05    3.35
  -2  -9  -5  139.47    3.35
   3   9   5    1.64    0.16
  -3  -9  -5    1.71    0.17
   4   9   5   64.62    1.66
  -4  -9  -5   66.18    1.68
   5   9   5    7.47    0.34
  -5  -9  -5    7.79    0.36
   6   9   5   51.93    1.40
  -6  -9  -5   53.06    1.42
   7   9   5    9.03    0.40
  -7  -9  -5    9.30    0.43
   8   9   5   19.08    0.66
   9   9   5    3.59    0.28
  -9   9   6    0.64    0.16
  -8   9   6    2.03    0.23
  -7   9   6    1.35    0.18
  -6   9   6    0.06    0.11
  -5   9   6    2.11    0.17
   5  -9  -6    2.07    0.15
  -4   9   6    4.59    0.24
   4  -9  -6    4.80    0.20
  -3   9   6    0.48    0.10
   3  -9  -6    0.50    0.09
  -2   9   6    2.99    0.18
   2  -9  -6    3.20    0.17
  -1   9   6    0.11    0.06
   0   9   6   21.85    0.63
   1   9   6    4.84    0.23
   2   9   6    8.69    0.34
  -2  -9  -6    8.93    0.34
   3   9   6    0.31    0.10
  -3  -9  -6    0.31    0.10
   4   9   6    5.57    0.28
   5   9   6    0.12    0.11
   6   9   6    2.17    0.19
   7   9   6   -0.03    0.12
   8   9   6    0.61    0.16
   9   9   6    0.94    0.17
  10   9   6    0.60    0.19
  -9   9   7    8.62    0.44
  -8   9   7   13.68    0.54
  -7   9   7   11.50    0.46
  -6   9   7   79.95    2.03
  -5   9   7   28.17    0.81
   5  -9  -7   27.21    0.68
  -4   9   7   62.60    1.58
   4  -9  -7   62.29    1.36
  -3   9   7    0.21    0.09
   3  -9  -7    0.28    0.08
  -2   9   7   99.60    2.43
   2  -9  -7  101.46    2.10
  -1   9   7    0.15    0.07
   0   9   7   82.41    2.02
   1   9   7    4.46    0.23
   2   9   7  102.80    2.51
   3   9   7   10.05    0.38
   4   9   7   45.60    1.22
   5   9   7   25.01    0.76
   6   9   7   29.45    0.88
   7   9   7   11.94    0.49
   8   9   7    7.54    0.39
   9   9   7   11.19    0.51
  10   9   7    2.17    0.27
  -9   9   8   -0.14    0.12
  -8   9   8    1.04    0.17
  -7   9   8    0.03    0.11
  -6   9   8    1.34    0.17
   6  -9  -8    1.57    0.15
  -5   9   8    1.44    0.17
   5  -9  -8    1.55    0.15
  -4   9   8    0.36    0.10
   4  -9  -8    0.21    0.09
  -3   9   8    3.15    0.19
   3  -9  -8    3.08    0.18
  -2   9   8    1.38    0.13
   2  -9  -8    1.42    0.14
  -1   9   8    0.03    0.07
   0   9   8    1.79    0.15
   1   9   8    0.19    0.09
   2   9   8    1.69    0.17
   3   9   8   17.96    0.57
   4   9   8    2.02    0.19
   5   9   8    0.12    0.11
   6   9   8    0.41    0.14
   7   9   8    0.27    0.14
   8   9   8    0.26    0.15
   9   9   8    0.44    0.15
  -9   9   9    1.58    0.21
  -8   9   9   20.55    0.70
  -7   9   9    0.10    0.11
  -6   9   9   44.94    1.22
   6  -9  -9   44.97    1.06
  -5   9   9    0.08    0.09
   5  -9  -9    0.14    0.09
  -4   9   9   32.31    0.89
   4  -9  -9   32.38    0.79
  -3   9   9   19.76    0.59
   3  -9  -9   19.70    0.54
  -2   9   9   61.43    1.53
   2  -9  -9   60.32    1.35
  -1   9   9   27.85    0.76
   0   9   9   51.74    1.32
   1   9   9   40.26    1.07
   2   9   9   68.49    1.73
   3   9   9   17.79    0.57
   4   9   9   15.13    0.52
   5   9   9   27.18    0.83
   6   9   9    7.01    0.36
   7   9   9   27.56    0.88
   8   9   9    0.18    0.15
   9   9   9    9.00    0.46
  -9   9  10    0.06    0.14
  -8   9  10    1.39    0.19
  -7   9  10    0.34    0.13
   7  -9 -10    0.51    0.13
  -6   9  10    4.39    0.26
   6  -9 -10    4.71    0.25
  -5   9  10    1.42    0.16
   5  -9 -10    1.57    0.16
  -4   9  10    1.63    0.16
   4  -9 -10    1.93    0.17
  -3   9  10    0.22    0.08
   3  -9 -10    0.30    0.10
  -2   9  10    1.85    0.15
   2  -9 -10    1.64    0.16
  -1   9  10    1.97    0.15
   0   9  10    0.05    0.07
   1   9  10    4.78    0.24
   2   9  10    1.24    0.16
   3   9  10    3.96    0.23
   4   9  10    0.26    0.13
   5   9  10    0.47    0.13
   6   9  10    0.19    0.13
   7   9  10    0.43    0.16
   8   9  10    0.07    0.14
  -8   9  11   13.67    0.53
  -7   9  11    3.41    0.25
   7  -9 -11    3.37    0.24
  -6   9  11   27.48    0.82
   6  -9 -11   27.95    0.75
  -5   9  11   15.86    0.52
   5  -9 -11   16.25    0.50
  -4   9  11   42.12    1.11
   4  -9 -11   41.33    1.00
  -3   9  11    4.18    0.22
   3  -9 -11    3.95    0.22
  -2   9  11   25.39    0.71
   2  -9 -11   25.79    0.68
  -1   9  11   42.85    1.11
   0   9  11    4.22    0.22
   1   9  11   27.05    0.77
   2   9  11    7.55    0.32
   3   9  11   34.32    0.97
   4   9  11    0.86    0.15
   5   9  11   13.85    0.51
   6   9  11    0.26    0.14
   7   9  11   18.10    0.66
   8   9  11    1.93    0.25
  -8   9  12    1.60    0.22
   8  -9 -12    1.73    0.20
  -7   9  12    0.08    0.12
   7  -9 -12    0.19    0.12
  -6   9  12    0.29    0.11
   6  -9 -12    0.36    0.13
  -5   9  12    1.80    0.17
   5  -9 -12    1.73    0.18
  -4   9  12    0.07    0.09
   4  -9 -12    0.09    0.11
  -3   9  12    1.94    0.16
   3  -9 -12    2.16    0.19
  -2   9  12    2.82    0.18
   2  -9 -12    2.71    0.20
  -1   9  12    0.27    0.10
   0   9  12    0.02    0.09
   1   9  12    1.10    0.14
   2   9  12    1.63    0.16
   3   9  12    0.91    0.14
  -3  -9 -12    0.89    0.14
   4   9  12    0.27    0.12
   5   9  12    0.58    0.14
   6   9  12   -0.06    0.13
   7   9  12    0.10    0.15
  -8   9  13    9.12    0.42
   8  -9 -13    9.61    0.41
  -7   9  13    6.23    0.32
   7  -9 -13    6.65    0.32
  -6   9  13    8.92    0.37
   6  -9 -13    8.35    0.36
  -5   9  13   20.52    0.63
   5  -9 -13   20.16    0.61
  -4   9  13    7.95    0.32
   4  -9 -13    7.84    0.34
  -3   9  13   18.47    0.55
   3  -9 -13   18.36    0.56
  -2   9  13    0.09    0.08
   2  -9 -13    0.07    0.11
  -1   9  13   53.18    1.35
   0   9  13    0.11    0.09
   1   9  13   29.00    0.82
   2   9  13    0.36    0.12
   3   9  13   27.46    0.83
  -3  -9 -13   29.29    0.77
   4   9  13    0.28    0.13
   5   9  13    9.20    0.42
   6   9  13    5.56    0.34
   7   9  13    4.97    0.33
   7  -9 -14    0.02    0.11
  -6   9  14    0.00    0.09
   6  -9 -14    0.06    0.12
  -5   9  14    1.49    0.17
   5  -9 -14    1.49    0.19
  -4   9  14    1.01    0.13
   4  -9 -14    1.09    0.17
  -3   9  14    0.13    0.09
   3  -9 -14    0.20    0.12
   3  -9 -14   -0.08    0.10
  -2   9  14    2.77    0.18
   2  -9 -14    2.75    0.22
  -1   9  14    2.54    0.18
   0   9  14    0.08    0.09
   1   9  14    1.28    0.15
   2   9  14    0.05    0.10
  -2  -9 -14   -0.02    0.10
   3   9  14    0.27    0.12
  -3  -9 -14    0.30    0.12
   4   9  14    0.82    0.16
   5   9  14    0.02    0.13
   6   9  14    0.04    0.13
   6  -9 -15    0.56    0.16
   5  -9 -15   24.97    0.73
   4  -9 -15    1.07    0.18
   3  -9 -15   29.00    0.71
   3  -9 -15   28.09    0.79
  -2   9  15    0.28    0.09
  -1   9  15   20.28    0.60
   0   9  15    0.40    0.12
   1   9  15   26.59    0.77
   2   9  15    4.66    0.27
  -2  -9 -15    4.55    0.26
   3   9  15    7.35    0.34
   4   9  15    4.27    0.27
   5   9  15    2.47    0.24
   6  -9 -16    0.81    0.18
   5  -9 -16    0.30    0.15
   4  -9 -16    0.06    0.13
   3  -9 -16    1.95    0.18
   3  -9 -16    2.04    0.21
   2  -9 -16    0.12    0.13
   0   9  16    0.65    0.12
   1   9  16    0.13    0.11
  -1  -9 -16    0.21    0.12
   2   9  16    0.24    0.11
  -2  -9 -16    0.42    0.15
   3   9  16    0.49    0.14
   4   9  16   -0.02    0.12
   5   9  16    0.18    0.14
   4  -9 -17    2.33    0.24
   3  -9 -17   10.14    0.37
   3  -9 -17   10.25    0.43
   2  -9 -17    2.34    0.22
   0  -9 -17   14.42    0.53
   1   9  17    7.58    0.33
  -1  -9 -17    7.61    0.36
   2   9  17    9.50    0.39
  -2  -9 -17    9.45    0.40
   3   9  17    1.39    0.18
   4   9  17    7.09    0.37
   0  -9 -18    0.14    0.14
  -1  -9 -18    0.34    0.15
   2   9  18    1.30    0.17
  -2  -9 -18    1.57    0.20
   3   9  18   -0.01    0.12
  -1  -9 -19    0.78    0.17
  -2  -9 -19    4.52    0.29
   0 -10  19    0.40    0.16
   1  10 -19    1.16    0.17
   2 -10  18    0.67    0.17
   1 -10  18   10.21    0.44
   0  10 -18    1.35    0.16
   0 -10  18    1.38    0.19
   1  10 -18    3.43    0.22
  -1 -10  18    3.14    0.25
   2  10 -18    4.49    0.25
  -2 -10  18    4.50    0.28
   3 -10  17    2.01    0.23
   2 -10  17    0.87    0.18
   1 -10  17    0.96    0.17
   0  10 -17    1.93    0.18
   0 -10  17    2.00    0.21
   1  10 -17    3.27    0.20
  -1 -10  17    3.12    0.23
   2  10 -17    0.24    0.11
  -2 -10  17    0.50    0.14
  -3 -10  17    1.64    0.20
  -4 -10  17    3.23    0.25
   4 -10  16    0.30    0.14
   3 -10  16    7.98    0.39
   2 -10  16    4.12    0.28
   1 -10  16    4.28    0.28
   0  10 -16   12.29    0.40
   0 -10  16   13.18    0.50
   1  10 -16    2.97    0.19
  -1 -10  16    3.10    0.24
  -2 -10  16   12.83    0.48
  -3 -10  16    0.32    0.14
  -4 -10  16    2.92    0.24
  -5 -10  16    0.80    0.16
  -6 -10  16    7.37    0.38
   5 -10  15    2.50    0.25
   4 -10  15    2.97    0.25
   3 -10  15    1.06    0.17
   2 -10  15    2.54    0.23
   1 -10  15    1.87    0.20
   0  10 -15    3.57    0.20
   0 -10  15    3.25    0.25
   1  10 -15    1.69    0.15
  -1 -10  15    1.64    0.20
  -2 -10  15    3.92    0.26
  -3 -10  15    0.22    0.12
  -4 -10  15   13.55    0.50
  -5 -10  15    0.24    0.14
  -6 -10  15    2.43    0.23
   6 -10  14    2.04    0.24
   5 -10  14    1.93    0.22
   4 -10  14    7.16    0.37
   3 -10  14    7.18    0.36
   2 -10  14   14.99    0.53
   1 -10  14    3.76    0.26
   0  10 -14   34.96    0.81
   0 -10  14   36.47    1.02
   1  10 -14    2.44    0.17
  -1 -10  14    2.61    0.23
  -2 -10  14    9.32    0.38
  -3 -10  14    1.91    0.20
  -4 -10  14   12.11    0.46
  -5 -10  14    4.21    0.28
  -6 -10  14   10.59    0.45
  -7 -10  14    1.02    0.19
   6 -10  13    1.28    0.20
   5 -10  13    0.79    0.16
   4 -10  13    4.62    0.29
   3 -10  13    0.23    0.13
   2 -10  13    8.79    0.38
   1 -10  13    0.13    0.12
   0  10 -13   17.44    0.47
   0 -10  13   17.88    0.59
   1  10 -13    1.68    0.15
  -1 -10  13    1.90    0.20
  -2 -10  13   13.32    0.48
  -3 -10  13    0.20    0.12
  -4 -10  13   11.29    0.44
  -5 -10  13    3.67    0.26
  -6 -10  13    8.46    0.39
  -7 -10  13    0.30    0.14
   7 -10  12    0.65    0.17
   6 -10  12   10.31    0.47
   5 -10  12    3.61    0.28
   4 -10  12   10.70    0.44
   3 -10  12    0.24    0.12
   2 -10  12   23.29    0.72
  -1  10 -12    0.36    0.09
   1 -10  12    0.32    0.13
   0  10 -12   49.88    1.03
   0 -10  12   45.27    1.26
   1  10 -12   12.38    0.36
  -1 -10  12   12.46    0.46
  -2 -10  12   35.40    0.99
  -3 -10  12   28.80    0.84
  -4 -10  12   14.65    0.52
  -5 -10  12   14.70    0.54
  -6 -10  12    5.48    0.31
  -7 -10  12    6.11    0.35
   8 -10  11    2.41    0.27
   7 -10  11    0.30    0.16
   6 -10  11    3.99    0.29
   5 -10  11    0.03    0.11
   4 -10  11   11.53    0.46
   3 -10  11    2.28    0.20
   2 -10  11    9.79    0.39
  -1  10 -11    7.44    0.25
   1 -10  11    6.85    0.32
   0  10 -11   10.24    0.30
   0 -10  11    9.55    0.39
  -1 -10  11    1.72    0.18
  -2 -10  11   14.07    0.49
  -3 -10  11    0.32    0.12
  -4 -10  11    3.53    0.24
  -5 -10  11    9.67    0.41
  -6 -10  11    2.66    0.23
  -7 -10  11    7.06    0.36
  -8 -10  11    0.04    0.13
   8 -10  10    6.90    0.40
   7 -10  10    0.12    0.14
   6 -10  10   12.34    0.50
   5 -10  10    2.74    0.24
   4 -10  10    5.44    0.30
   3 -10  10   11.12    0.43
   2 -10  10   35.51    0.99
  -1  10 -10   20.45    0.48
   1 -10  10   19.54    0.63
   0  10 -10   32.14    0.73
   0 -10  10   35.81    0.96
  -1 -10  10   43.89    1.18
  -2 -10  10   31.16    0.89
  -3 -10  10   31.88    0.90
  -4 -10  10    0.20    0.12
  -5 -10  10   23.44    0.74
  -6 -10  10    0.11    0.13
  -7 -10  10   19.93    0.69
  -8 -10  10    0.07    0.12
   9 -10   9   -0.04    0.15
   8 -10   9    0.92    0.19
   7 -10   9    0.29    0.14
   6 -10   9    7.28    0.37
   5 -10   9    6.77    0.35
   4 -10   9    3.45    0.24
   3 -10   9   21.19    0.67
   2 -10   9    4.32    0.25
  -1  10  -9   27.37    0.60
   1 -10   9   26.45    0.78
   0 -10   9    6.20    0.29
  -1 -10   9    9.10    0.36
  -2 -10   9    6.54    0.30
  -3 -10   9   34.08    0.95
  -4 -10   9    0.08    0.10
  -5 -10   9   27.57    0.83
  -6 -10   9    0.23    0.12
  -7 -10   9   15.23    0.57
  -8 -10   9    0.09    0.13
   9 -10   8    1.06    0.20
   8 -10   8    4.31    0.32
   7 -10   8    2.95    0.26
   6 -10   8    7.51    0.37
   5 -10   8   13.31    0.51
   4 -10   8   20.53    0.66
   3 -10   8   19.60    0.62
   2 -10   8   16.68    0.55
  -1  10  -8   50.87    1.04
   1 -10   8   52.70    1.36
   0 -10   8    9.14    0.36
  -1 -10   8   50.36    1.31
  -2 -10   8   -0.04    0.09
  -3 -10   8   30.68    0.87
  -4 -10   8    7.70    0.34
  -5 -10   8   51.43    1.39
  -6 -10   8    8.50    0.39
  -7 -10   8   15.59    0.58
  -8 -10   8    1.48    0.20
  -9 -10   8    8.04    0.42
   9 -10   7    1.01    0.20
   8 -10   7    2.22    0.25
   7 -10   7    5.67    0.33
   6 -10   7    9.59    0.43
   5 -10   7   13.12    0.49
   4 -10   7    0.58    0.13
   3 -10   7   21.31    0.66
   2 -10   7    5.40    0.27
   1 -10   7   44.08    1.17
   0 -10   7    3.76    0.22
  -1 -10   7   13.25    0.45
  -2 -10   7    0.07    0.08
  -3 -10   7   24.03    0.72
  -4 -10   7    3.86    0.24
  -5 -10   7    9.00    0.39
  -6 -10   7    3.36    0.25
  -7 -10   7   20.76    0.71
  -8 -10   7    2.30    0.23
  -9 -10   7    1.37    0.21
   9 -10   6    4.26    0.32
   8 -10   6    3.55    0.28
   7 -10   6   12.25    0.49
  -6  10  -6   13.35    0.52
   6 -10   6   12.93    0.51
  -5  10  -6   17.22    0.60
   5 -10   6   16.96    0.58
  -4  10  -6   15.74    0.54
   4 -10   6   14.70    0.52
  -3  10  -6   57.66    1.46
   3 -10   6   53.54    1.44
  -2  10  -6    6.45    0.29
   2 -10   6    5.95    0.28
  -1  10  -6   95.19    2.34
   1 -10   6   95.99    2.35
   0  10  -6    0.84    0.11
   0 -10   6    0.86    0.12
  -1 -10   6   69.33    1.74
  -2 -10   6    9.22    0.36
  -3 -10   6   58.18    1.51
  -4 -10   6    9.67    0.39
  -5 -10   6   37.78    1.07
  -6 -10   6   29.21    0.89
  -7 -10   6   16.29    0.60
  -8 -10   6    7.42    0.39
  -9 -10   6    4.08    0.31
  -9  10  -5    1.83    0.25
  -8  10  -5    0.81    0.19
   8 -10   5    0.70    0.15
  -7  10  -5    4.56    0.31
   7 -10   5    4.61    0.29
  -6  10  -5    0.29    0.12
   6 -10   5    0.29    0.13
  -5  10  -5   12.92    0.48
   5 -10   5   11.85    0.46
  -4  10  -5    0.30    0.11
   4 -10   5    0.30    0.11
  -3  10  -5    8.13    0.34
   3 -10   5    8.23    0.34
  -2  10  -5    0.84    0.12
   2 -10   5    0.84    0.13
  -1  10  -5   10.72    0.39
   1 -10   5   10.96    0.39
   0  10  -5   12.18    0.41
   0 -10   5   12.00    0.42
   1  10  -5   12.07    0.40
  -1 -10   5   11.66    0.41
   2  10  -5    3.08    0.19
  -2 -10   5    3.56    0.21
  -3 -10   5   26.93    0.79
  -4 -10   5   10.69    0.42
  -5 -10   5   12.33    0.47
  -6 -10   5   22.57    0.74
  -7 -10   5   11.51    0.49
  -8 -10   5    7.81    0.41
  -9 -10   5    0.26    0.15
 -10  10  -4    0.32    0.18
  -9  10  -4    8.08    0.45
  -8  10  -4    0.04    0.14
   8 -10   4    0.20    0.13
  -7  10  -4   14.16    0.56
   7 -10   4   13.77    0.53
  -6  10  -4    0.52    0.14
  -5  10  -4   31.34    0.94
   5 -10   4   32.91    0.93
  -4  10  -4    1.50    0.16
   4 -10   4    1.59    0.17
  -3  10  -4   53.97    1.42
   3 -10   4   54.88    1.41
  -2  10  -4   18.62    0.58
   2 -10   4   18.17    0.57
  -1  10  -4  117.41    2.79
   1 -10   4  112.91    2.78
   0  10  -4   68.96    1.67
   0 -10   4   64.39    1.67
   1  10  -4   64.20    1.60
  -1 -10   4   64.20    1.63
   2  10  -4   47.60    1.22
  -2 -10   4   46.40    1.23
   3  10  -4   53.00    1.34
  -3 -10   4   51.54    1.37
  -4 -10   4   54.12    1.43
  -5 -10   4    6.08    0.30
  -6 -10   4   36.89    1.07
  -7 -10   4    5.16    0.32
  -8 -10   4   25.98    0.86
  -9 -10   4    0.03    0.14
 -10  10  -3   -0.08    0.15
  -9  10  -3    4.88    0.36
  -8  10  -3    0.75    0.19
  -7  10  -3    9.10    0.43
   7 -10   3    9.10    0.41
  -6  10  -3    0.01    0.10
   6 -10   3   -0.13    0.10
  -5  10  -3   21.83    0.70
   5 -10   3   22.44    0.69
  -4  10  -3   -0.04    0.07
   4 -10   3    0.00    0.08
  -3  10  -3   10.61    0.39
   3 -10   3    9.96    0.38
  -2  10  -3   11.57    0.41
   2 -10   3   11.78    0.41
  -1  10  -3    4.07    0.21
   1 -10   3    3.91    0.21
   0  10  -3    3.82    0.20
   0 -10   3    2.85    0.19
   1  10  -3   25.31    0.71
  -1 -10   3   25.49    0.73
   2  10  -3    6.36    0.27
  -2 -10   3    7.25    0.30
   3  10  -3    9.95    0.35
  -3 -10   3    9.12    0.37
   4  10  -3   16.57    0.53
  -4 -10   3   16.55    0.56
  -5 -10   3    1.93    0.18
  -6 -10   3    7.44    0.37
  -7 -10   3    1.49    0.20
  -8 -10   3    1.71    0.23
  -9 -10   3    0.59    0.18
 -10 -10   3    2.60    0.28
 -10  10  -2    0.83    0.21
  -9  10  -2   13.38    0.58
  -8  10  -2    4.32    0.32
  -7  10  -2    7.15    0.37
   7 -10   2    6.88    0.35
  -6  10  -2    1.68    0.18
   6 -10   2    1.50    0.17
  -5  10  -2   27.61    0.84
   5 -10   2   28.86    0.83
  -4  10  -2    8.49    0.36
   4 -10   2    9.58    0.37
  -3  10  -2   40.19    1.09
   3 -10   2   41.29    1.09
  -2  10  -2   58.66    1.48
   2 -10   2   57.14    1.47
  -1  10  -2   73.43    1.88
   1 -10   2   79.07    1.90
   0  10  -2  216.27    5.01
   0 -10   2  209.12    5.01
   1  10  -2   12.01    0.40
  -1 -10   2   12.89    0.43
   2  10  -2   67.47    1.69
  -2 -10   2   68.21    1.71
   3  10  -2    1.13    0.13
  -3 -10   2    0.84    0.13
   4  10  -2   42.57    1.15
  -4 -10   2   44.35    1.19
   5  10  -2    0.78    0.12
  -5 -10   2    0.75    0.14
  -6 -10   2   39.13    1.12
  -7 -10   2    0.84    0.17
  -8 -10   2   36.34    1.10
  -9 -10   2    1.32    0.22
 -10 -10   2    6.13    0.40
 -10  10  -1   -0.04    0.15
  -9  10  -1    1.99    0.26
  -8  10  -1    0.13    0.15
  -7  10  -1   21.53    0.74
  -6  10  -1    6.16    0.32
   6 -10   1    6.23    0.31
  -5  10  -1    4.85    0.27
   5 -10   1    4.95    0.27
  -4  10  -1    6.44    0.30
   4 -10   1    6.45    0.29
  -3  10  -1    0.42    0.10
   3 -10   1    0.46    0.10
  -2  10  -1   57.42    1.45
   2 -10   1   55.28    1.43
  -1  10  -1    1.31    0.13
   1 -10   1    1.93    0.16
   0  10  -1   27.13    0.75
   0 -10   1   26.22    0.75
   1  10  -1   10.75    0.38
  -1 -10   1   11.24    0.39
   2  10  -1   37.99    0.99
  -2 -10   1   36.39    1.00
   3  10  -1    6.04    0.26
  -3 -10   1    5.86    0.28
   4  10  -1   17.41    0.56
  -4 -10   1   18.34    0.59
   5  10  -1    0.92    0.13
  -5 -10   1    0.95    0.15
   6  10  -1   23.19    0.71
  -6 -10   1   23.81    0.76
  -7 -10   1   11.09    0.47
  -8 -10   1    9.31    0.46
  -9 -10   1    0.96    0.21
 -10 -10   1    2.95    0.30
 -10 -10   1    2.85    0.30
 -10  10   0    1.02    0.22
  -9  10   0    6.26    0.39
  -8  10   0   10.82    0.49
  -7  10   0    8.76    0.42
  -6  10   0   18.60    0.63
  -5  10   0   11.26    0.44
   5 -10   0   12.03    0.43
  -4  10   0   17.68    0.58
   4 -10   0   17.89    0.56
  -3  10   0   24.69    0.73
   3 -10   0   25.66    0.73
  -2  10   0   77.11    1.91
   2 -10   0   76.43    1.90
  -1  10   0    3.15    0.18
   1 -10   0    3.25    0.19
   0  10   0  161.97    3.85
   0 -10   0  162.67    3.86
   1  10   0    3.32    0.19
  -1 -10   0    3.42    0.20
   2  10   0   77.46    1.96
  -2 -10   0   81.24    1.98
   3  10   0   24.16    0.71
  -3 -10   0   25.29    0.74
   4  10   0   18.42    0.57
  -4 -10   0   18.07    0.59
   5  10   0   11.50    0.42
  -5 -10   0   11.03    0.44
   6  10   0   20.46    0.64
  -6 -10   0   19.76    0.67
  -7 -10   0    8.74    0.41
  -8 -10   0   10.40    0.49
  -9 -10   0    6.02    0.38
 -10 -10   0    1.26    0.22
 -10 -10   0    1.24    0.22
 -10  10   1    2.33    0.28
  -9  10   1    1.09    0.21
  -8  10   1    8.62    0.43
  -7  10   1   10.84    0.47
  -6  10   1   21.95    0.71
  -5  10   1    0.87    0.14
   5 -10  -1    1.01    0.14
  -4  10   1   17.38    0.57
   4 -10  -1   17.55    0.55
  -3  10   1    6.62    0.29
   3 -10  -1    6.45    0.28
  -2  10   1   38.81    1.04
   2 -10  -1   39.15    1.03
  -1  10   1   11.40    0.40
   1 -10  -1   11.58    0.39
   0  10   1   26.59    0.76
   0 -10  -1   28.05    0.77
   1  10   1    1.48    0.13
  -1 -10  -1    1.37    0.15
   2  10   1   53.93    1.39
  -2 -10  -1   54.98    1.40
   3  10   1    0.41    0.10
  -3 -10  -1    0.51    0.12
   4  10   1    6.73    0.29
  -4 -10  -1    6.92    0.32
   5  10   1    5.30    0.27
  -5 -10  -1    5.46    0.30
   6  10   1    6.72    0.31
  -6 -10  -1    7.08    0.36
   7  10   1   23.31    0.73
  -7 -10  -1   21.69    0.76
  -8 -10  -1    0.13    0.15
  -9 -10  -1    2.10    0.26
 -10 -10  -1   -0.10    0.15
 -10 -10  -1   -0.04    0.16
 -10  10   2    6.09    0.40
  -9  10   2    1.43    0.22
  -8  10   2   35.94    1.10
  -7  10   2    0.67    0.16
  -6  10   2   40.03    1.13
  -5  10   2    0.94    0.14
  -4  10   2   40.86    1.14
   4 -10  -2   43.87    1.13
  -3  10   2    1.24    0.14
   3 -10  -2    1.07    0.13
   3 -10  -2    1.11    0.09
  -2  10   2   71.77    1.79
   2 -10  -2   71.18    1.78
  -1  10   2   13.81    0.45
   1 -10  -2   13.05    0.44
   0  10   2  216.42    5.18
   0 -10  -2  225.45    5.20
   1  10   2   77.41    1.85
  -1 -10  -2   71.39    1.84
   2  10   2   58.45    1.48
  -2 -10  -2   57.30    1.48
   3  10   2   43.51    1.14
  -3 -10  -2   42.79    1.16
   4  10   2    8.95    0.35
  -4 -10  -2    8.77    0.36
   5  10   2   30.27    0.86
  -5 -10  -2   28.32    0.86
   6  10   2    1.58    0.18
  -6 -10  -2    1.64    0.20
   7  10   2    7.48    0.36
  -7 -10  -2    7.34    0.39
   8  10   2    4.38    0.29
  -8 -10  -2    4.41    0.32
  -9 -10  -2   14.17    0.60
 -10 -10  -2    0.66    0.20
 -10 -10  -2    0.99    0.22
 -10  10   3    2.73    0.29
  -9  10   3    0.33    0.16
  -8  10   3    2.07    0.23
  -7  10   3    1.52    0.20
  -6  10   3    7.21    0.34
  -5  10   3    2.11    0.19
  -4  10   3   15.81    0.52
  -3  10   3   10.43    0.39
   3 -10  -3   11.11    0.30
   3 -10  -3   10.35    0.37
  -2  10   3    6.96    0.29
   2 -10  -3    6.86    0.28
  -1  10   3   26.16    0.75
   1 -10  -3   27.73    0.75
   0  10   3    3.18    0.19
   0 -10  -3    3.50    0.20
   1  10   3    4.02    0.21
  -1 -10  -3    3.91    0.22
   2  10   3   11.27    0.40
  -2 -10  -3   11.81    0.41
   3  10   3   10.62    0.38
  -3 -10  -3   10.75    0.40
   4  10   3    0.27    0.10
  -4 -10  -3    0.65    0.12
   5  10   3   23.19    0.71
  -5 -10  -3   23.30    0.73
   6  10   3   -0.08    0.10
  -6 -10  -3   -0.23    0.11
   7  10   3    9.83    0.42
  -7 -10  -3    9.89    0.45
   8  10   3    0.82    0.18
  -8 -10  -3    0.85    0.19
  -9 -10  -3    4.77    0.35
  -9 -10  -3    4.73    0.35
 -10 -10  -3   -0.11    0.16
 -10 -10  -3   -0.01    0.17
  -9  10   4    0.01    0.13
  -8  10   4   25.36    0.84
  -7  10   4    4.58    0.29
  -6  10   4   36.26    1.04
  -5  10   4    7.19    0.33
  -4  10   4   54.21    1.42
   4 -10  -4   55.55    1.18
  -3  10   4   55.03    1.40
   3 -10  -4   53.12    1.16
  -2  10   4   50.17    1.29
   2 -10  -4   48.86    1.27
  -1  10   4   68.98    1.72
   1 -10  -4   68.79    1.71
   0  10   4   72.93    1.82
   0 -10  -4   74.32    1.82
   1  10   4  116.75    2.83
  -1 -10  -4  118.09    2.83
   2  10   4   18.66    0.58
  -2 -10  -4   19.02    0.58
   3  10   4   58.91    1.51
  -3 -10  -4   57.98    1.50
   4  10   4    1.54    0.15
  -4 -10  -4    1.66    0.18
   5  10   4   35.06    0.98
  -5 -10  -4   34.02    1.00
   6  10   4    0.56    0.14
  -6 -10  -4    0.54    0.14
   7  10   4   15.65    0.57
  -7 -10  -4   15.53    0.59
   8  10   4    0.16    0.14
  -8 -10  -4   -0.02    0.14
   9  10   4    8.84    0.44
  -9  10   5    0.36    0.15
  -8  10   5    7.49    0.39
  -7  10   5   11.42    0.47
  -6  10   5   22.82    0.72
  -5  10   5   11.84    0.45
  -4  10   5   11.53    0.42
   4 -10  -5   11.24    0.33
  -3  10   5   28.48    0.81
   3 -10  -5   28.62    0.67
  -2  10   5    3.25    0.20
  -1  10   5   12.66    0.43
   0  10   5   11.65    0.40
   0 -10  -5   12.12    0.40
   1  10   5   10.27    0.37
  -1 -10  -5   10.90    0.38
   2  10   5    0.92    0.13
  -2 -10  -5    0.92    0.13
   3  10   5    8.38    0.34
  -3 -10  -5    8.18    0.34
   4  10   5    0.37    0.11
  -4 -10  -5    0.32    0.10
   5  10   5   13.39    0.50
  -5 -10  -5   14.38    0.52
   6  10   5    0.49    0.14
  -6 -10  -5    0.34    0.14
   7  10   5    4.72    0.30
   8  10   5    0.77    0.18
   9  10   5    2.23    0.25
  -9  10   6    3.90    0.30
  -8  10   6    7.72    0.39
  -7  10   6   15.73    0.57
  -6  10   6   29.10    0.87
  -5  10   6   36.95    1.05
   5 -10  -6   39.33    0.89
  -4  10   6    9.91    0.37
   4 -10  -6    9.66    0.31
  -3  10   6   58.80    1.52
   3 -10  -6   60.66    1.30
  -2  10   6    9.55    0.36
   2 -10  -6    9.87    0.31
  -1  10   6   73.58    1.83
   0  10   6    1.07    0.13
   1  10   6   92.18    2.26
   2  10   6    6.59    0.29
   3  10   6   60.08    1.55
   4  10   6   15.36    0.52
   5  10   6   18.81    0.62
   6  10   6   14.37    0.53
   7  10   6   14.38    0.55
   8  10   6    4.25    0.31
   9  10   6    4.93    0.33
  10  10   6    1.96    0.26
  -9  10   7    1.56    0.22
  -8  10   7    2.27    0.22
  -7  10   7   20.08    0.68
  -6  10   7    3.38    0.24
  -5  10   7    8.40    0.37
   5 -10  -7    9.81    0.33
  -4  10   7    4.00    0.23
   4 -10  -7    4.18    0.20
  -3  10   7   26.87    0.76
   3 -10  -7   26.17    0.66
  -2  10   7    0.01    0.07
   2 -10  -7   -0.02    0.07
  -1  10   7   15.00    0.48
   0  10   7    3.42    0.19
   1  10   7   46.00    1.21
   2  10   7    5.63    0.27
   3  10   7   23.56    0.71
   4  10   7    0.53    0.13
   5  10   7   14.22    0.52
   6  10   7    9.70    0.42
   7  10   7    6.23    0.34
   8  10   7    2.38    0.26
   9  10   7    1.16    0.20
  -9  10   8    7.24    0.39
  -8  10   8    1.64    0.21
  -7  10   8   15.52    0.57
  -6  10   8    9.06    0.39
   6 -10  -8    9.23    0.33
  -5  10   8   53.02    1.41
   5 -10  -8   54.25    1.22
  -4  10   8    7.76    0.33
   4 -10  -8    7.81    0.29
  -3  10   8   34.95    0.96
   3 -10  -8   35.29    0.84
  -2  10   8    0.03    0.07
   2 -10  -8    0.15    0.08
  -1  10   8   55.23    1.41
   0  10   8    9.33    0.34
   1  10   8   59.41    1.52
   2  10   8   20.04    0.62
   3  10   8   20.88    0.65
   4  10   8   24.00    0.74
   5  10   8   13.54    0.51
   6  10   8    9.01    0.41
   7  10   8    2.97    0.24
   8  10   8    4.94    0.33
   9  10   8    0.72    0.19
  -8  10   9    0.12    0.13
  -7  10   9   14.82    0.55
  -6  10   9   -0.05    0.10
   6 -10  -9    0.06    0.09
  -5  10   9   27.92    0.82
   5 -10  -9   28.45    0.72
  -4  10   9    0.04    0.09
   4 -10  -9    0.03    0.09
  -3  10   9   40.22    1.08
   3 -10  -9   40.66    0.96
  -2  10   9    6.48    0.28
   2 -10  -9    6.38    0.27
  -1  10   9    9.14    0.34
   0  10   9    6.93    0.29
   1  10   9   29.35    0.83
   2  10   9    4.63    0.26
   3  10   9   23.08    0.71
   4  10   9    3.88    0.25
   5  10   9    7.11    0.35
   6  10   9    7.87    0.38
   7  10   9    0.54    0.17
   8  10   9    1.01    0.19
  -8  10  10   -0.01    0.12
  -7  10  10   19.99    0.67
  -6  10  10   -0.06    0.09
   6 -10 -10    0.04    0.09
  -5  10  10   25.59    0.77
   5 -10 -10   26.28    0.69
  -4  10  10    0.27    0.11
   4 -10 -10    0.33    0.11
  -3  10  10   36.67    1.00
   3 -10 -10   37.93    0.91
  -2  10  10   32.99    0.88
   2 -10 -10   30.90    0.79
  -1  10  10   48.27    1.26
   0  10  10   38.41    1.03
   1  10  10   21.89    0.66
   2  10  10   39.27    1.08
   3  10  10   12.52    0.46
   4  10  10    5.65    0.30
   5  10  10    3.02    0.24
   6  10  10   13.39    0.53
   7  10  10    0.13    0.15
   8  10  10    7.54    0.41
  -8  10  11    0.00    0.13
  -7  10  11    7.41    0.37
   7 -10 -11    7.52    0.33
  -6  10  11    2.85    0.22
   6 -10 -11    2.96    0.21
  -5  10  11   10.02    0.39
   5 -10 -11   10.07    0.37
  -4  10  11    3.89    0.23
   4 -10 -11    4.29    0.24
  -3  10  11    0.11    0.09
   3 -10 -11    0.19    0.11
  -2  10  11   14.35    0.48
   2 -10 -11   15.91    0.48
  -1  10  11    1.79    0.16
   0  10  11   10.51    0.39
   1  10  11    7.23    0.32
   2  10  11   10.58    0.41
   3  10  11    2.91    0.22
   4  10  11   12.18    0.47
   5  10  11    0.02    0.12
   6  10  11    4.09    0.29
[truncated: 125,645 more chars]
