# Supplementary material for: Crystal structure of dimethyl-1κ2 C-bis(μ-4-methylphenolato-1:2κ2 O:O)(N,N,N′,N′-tetramethylethylenediamine-2κ2 N,N′)indium(III)lithium(I)
Source: Acta Crystallogr E Crystallogr Commun. 2015 Dec 12;71(Pt 12):m257–8. doi: 10.1107/S2056989015023476 (PMC4719862; doi:10.1107/S2056989015023476)
Supplement: Supplementary file 2 [file e-71-0m257-Isup2.hkl]

data_I                                                                          
_shelx_title ' GB in P2(1)/c'                                                   
_shelx_refln_list_code          4                                               
_shelx_F_calc_maximum      239.17                                               
_exptl_crystal_F_000      1000.00                                               
_reflns_d_resolution_high  0.7698                                               
                                                                                
loop_                                                                           
 _space_group_symop_operation_xyz                                               
 'x, y, z'                                                                      
 '-x, y+1/2, -z+1/2'                                                            
 '-x, -y, -z'                                                                   
 'x, -y-1/2, z-1/2'                                                             
                                                                                
_cell_length_a     9.0991                                                       
_cell_length_b    16.4481                                                       
_cell_length_c    16.4256                                                       
_cell_angle_alpha  90.000                                                       
_cell_angle_beta   91.956                                                       
_cell_angle_gamma  90.000                                                       
                                                                                
_shelx_F_squared_multiplier     1.000                                           
                                                                                
loop_                                                                           
 _refln_index_h                                                                 
 _refln_index_k                                                                 
 _refln_index_l                                                                 
 _refln_F_squared_calc                                                          
 _refln_F_squared_meas                                                          
 _refln_F_squared_sigma                                                         
 _refln_observed_status                                                         
   1   0   0         99.84         89.83         4.76 o                         
   2   0   0      48525.45      52514.11       717.15 o                         
   3   0   0       1625.89       1463.21        22.04 o                         
   4   0   0      15848.64      16116.47       216.90 o                         
   5   0   0        787.59        841.60        18.92 o                         
   6   0   0       1807.62       1664.91        44.53 o                         
   7   0   0        673.10        715.02        21.43 o                         
   8   0   0       5881.89       5885.61       150.00 o                         
   9   0   0       2388.81       2513.22        74.33 o                         
  10   0   0        566.17        563.18        29.46 o                         
  11   0   0        625.68        691.75        34.82 o                         
   1   1   0       8334.20       8565.96       101.12 o                         
   2   1   0       1701.55       1845.09        29.67 o                         
   3   1   0       4475.80       4419.01        60.01 o                         
   4   1   0        402.45        394.83         8.26 o                         
   5   1   0        435.51        349.58         6.76 o                         
   6   1   0       1621.99       1500.77        19.75 o                         
   7   1   0        386.50        413.48         9.86 o                         
   8   1   0        260.73        228.46        12.28 o                         
   9   1   0        209.52        210.99        12.78 o                         
  10   1   0         97.01         91.88        10.17 o                         
  11   1   0         25.44         27.27         8.75 o                         
   0   2   0       1922.66       2148.55       117.86 o                         
   1   2   0       2564.54       2469.11        29.71 o                         
   2   2   0      11852.41      12575.82       127.27 o                         
   3   2   0        743.74        664.01         9.96 o                         
   4   2   0       4555.93       4482.37        70.37 o                         
   5   2   0       2422.30       2444.00        28.69 o                         
   6   2   0       5299.07       5388.00        59.76 o                         
   7   2   0       2452.02       2460.93        30.53 o                         
   8   2   0       1223.23       1217.43        24.36 o                         
   9   2   0       1158.21       1221.08        35.83 o                         
  10   2   0        211.26        207.94        12.78 o                         
  11   2   0        323.70        350.20        17.75 o                         
   1   3   0      15671.75      15804.51       346.94 o                         
   2   3   0       8718.39       9123.41       123.45 o                         
   3   3   0      14076.26      13416.32       174.22 o                         
   4   3   0       4752.84       4754.60        57.91 o                         
   5   3   0       7833.89       7526.01       107.19 o                         
   6   3   0       2985.19       2847.30        33.84 o                         
   7   3   0       1474.89       1500.26        20.65 o                         
   8   3   0       1157.16       1155.50        23.45 o                         
   9   3   0        368.01        364.90        12.88 o                         
  10   3   0       1262.87       1374.75        35.75 o                         
  11   3   0         83.48         91.40        11.12 o                         
   0   4   0      24868.79      27322.18       947.90 o                         
   1   4   0       5041.16       5394.60        81.65 o                         
   2   4   0        285.61        424.11        19.43 o                         
   3   4   0       1171.51       1250.17        17.32 o                         
   4   4   0         27.20         48.17         3.62 o                         
   5   4   0        301.66        295.79         7.34 o                         
   6   4   0        225.19        190.53         6.40 o                         
   7   4   0        178.19        167.62         6.05 o                         
   8   4   0        850.40        844.86        19.20 o                         
   9   4   0         21.74         16.40         5.50 o                         
  10   4   0         11.06         12.72         7.58 o                         
  11   4   0         36.06         24.62         8.01 o                         
   1   5   0       8149.38       7921.93        93.95 o                         
   2   5   0       4127.62       4453.87        53.82 o                         
   3   5   0      28321.31      29014.89       433.50 o                         
   4   5   0        505.61        516.70         9.68 o                         
   5   5   0      10302.16      10466.59       124.54 o                         
   6   5   0       1193.78       1266.55        19.83 o                         
   7   5   0       3860.02       3752.90        49.38 o                         
   8   5   0        926.06        925.05        20.49 o                         
   9   5   0        576.82        539.82        15.72 o                         
  10   5   0        620.84        652.69        18.55 o                         
  11   5   0        265.12        314.42        17.05 o                         
   0   6   0       7196.83       6494.69       109.49 o                         
   1   6   0         46.82         62.90         3.09 o                         
   2   6   0      10461.29      10414.78       105.31 o                         
   3   6   0         83.70         91.55         3.91 o                         
   4   6   0       6715.85       6257.38        75.82 o                         
   5   6   0        751.28        717.89        12.79 o                         
   6   6   0       5098.72       5056.25        63.68 o                         
   7   6   0        697.22        696.79        13.97 o                         
   8   6   0        161.96        166.52         9.14 o                         
   9   6   0       1322.87       1353.25        27.96 o                         
  10   6   0        267.08        291.19        12.63 o                         
  11   6   0        154.44        180.74        11.34 o                         
   1   7   0       8753.26       9094.57       148.47 o                         
   2   7   0        156.72        149.38         9.46 o                         
   3   7   0        190.63        180.04        11.64 o                         
   4   7   0        821.89        868.51        14.50 o                         
   5   7   0       1104.01       1060.12        17.06 o                         
   6   7   0         70.13         69.87         5.67 o                         
   7   7   0        473.40        448.78        12.75 o                         
   8   7   0        967.80        942.27        26.03 o                         
   9   7   0        284.76        257.15        11.47 o                         
  10   7   0        207.69        201.92        11.20 o                         
  11   7   0         56.34         50.94         8.12 o                         
   0   8   0      11012.27      11029.88       183.73 o                         
   1   8   0          0.35         12.89         2.43 o                         
   2   8   0       9894.60      10276.14       133.70 o                         
   3   8   0       1480.85       1528.04        18.18 o                         
   4   8   0       5156.24       5162.92        87.24 o                         
   5   8   0        859.42        807.07        14.31 o                         
   6   8   0       2920.28       2887.06        39.32 o                         
   7   8   0       2364.35       2361.34        39.42 o                         
   8   8   0       1178.56       1201.97        31.01 o                         
   9   8   0        307.59        318.19        12.36 o                         
  10   8   0        124.23        119.24         9.40 o                         
   1   9   0          3.43         22.92         2.72 o                         
   2   9   0        871.61        943.54        15.15 o                         
   3   9   0        565.39        547.09        10.71 o                         
   4   9   0        129.50        136.59         5.60 o                         
   5   9   0         56.03         58.76         4.37 o                         
   6   9   0         53.54         69.67         4.99 o                         
   7   9   0        103.36        104.77         7.86 o                         
   8   9   0        138.92        146.94        11.59 o                         
   9   9   0          7.41          5.69         6.63 o                         
  10   9   0        138.18        143.79        10.44 o                         
   0  10   0      11107.73      10869.85       182.54 o                         
   1  10   0        235.87        219.70         6.35 o                         
   2  10   0       5389.42       5226.70        64.84 o                         
   3  10   0       1564.09       1670.79        24.35 o                         
   4  10   0       1326.74       1206.72        19.24 o                         
   5  10   0        813.87        768.40        14.47 o                         
   6  10   0       1331.78       1314.02        31.53 o                         
   7  10   0        606.52        585.93        19.65 o                         
   8  10   0        730.82        710.78        23.20 o                         
   9  10   0        405.21        411.12        18.23 o                         
  10  10   0         77.34         79.25         8.51 o                         
   1  11   0       8697.74       8178.93       178.91 o                         
   2  11   0        284.35        238.42         7.19 o                         
   3  11   0       3303.09       3259.68        43.19 o                         
   4  11   0        841.51        814.69        14.89 o                         
   5  11   0       1409.48       1460.01        23.18 o                         
   6  11   0        511.84        509.18        16.52 o                         
   7  11   0        992.39       1057.90        39.17 o                         
   8  11   0        514.99        514.31        19.61 o                         
   9  11   0        617.03        613.76        22.49 o                         
  10  11   0        129.64        144.18        13.02 o                         
   0  12   0         23.94         26.72         5.36 o                         
   1  12   0        453.27        421.62         9.69 o                         
   2  12   0        898.81        867.19        15.31 o                         
   3  12   0         13.74         16.54         3.28 o                         
   4  12   0        480.86        463.24        15.95 o                         
   5  12   0         68.62         58.28         5.85 o                         
   6  12   0        159.57        147.59         9.69 o                         
   7  12   0         29.82         29.65         7.10 o                         
   8  12   0         27.02         33.18        10.71 o                         
   9  12   0        138.83        119.19        11.59 o                         
   1  13   0       8255.33       8242.85       100.67 o                         
   2  13   0         41.32         49.17         4.24 o                         
   3  13   0       4553.60       4325.92        77.81 o                         
   4  13   0        386.52        388.83        10.36 o                         
   5  13   0       2595.56       2569.77        48.05 o                         
   6  13   0        345.89        367.25        18.42 o                         
   7  13   0        784.25        785.59        24.62 o                         
   8  13   0        932.08        937.85        28.41 o                         
   9  13   0        249.85        255.10        15.86 o                         
   0  14   0        173.01        149.84         9.00 o                         
   1  14   0        384.23        377.17        10.03 o                         
   2  14   0        662.18        696.91        28.80 o                         
   3  14   0        495.95        482.47        16.04 o                         
   4  14   0         34.27         46.18         5.57 o                         
   5  14   0        230.34        203.73         9.90 o                         
   6  14   0        462.90        403.81        16.55 o                         
   7  14   0         75.20         77.65         9.63 o                         
   8  14   0        218.63        201.72        15.40 o                         
   1  15   0       1081.33       1149.82        20.16 o                         
   2  15   0         88.53         91.68         5.92 o                         
   3  15   0       1199.09       1193.68        28.65 o                         
   4  15   0        123.21        118.99         8.46 o                         
   5  15   0        992.55       1014.30        22.77 o                         
   6  15   0        326.09        309.99        15.38 o                         
   7  15   0        373.07        392.99        17.98 o                         
   8  15   0        360.15        344.48        17.75 o                         
   0  16   0       1637.82       1660.01        37.64 o                         
   1  16   0         60.83         68.85         5.59 o                         
   2  16   0       2748.48       2859.34        41.08 o                         
   3  16   0         27.95         29.69         5.77 o                         
   4  16   0       2071.16       2151.27        38.52 o                         
   5  16   0        295.60        300.70        15.38 o                         
   6  16   0        869.54        857.79        72.99 o                         
   7  16   0        217.82        229.63        14.91 o                         
   1  17   0        100.37        105.90         6.86 o                         
   2  17   0         42.56         40.66         6.05 o                         
   3  17   0         53.51         69.16         8.96 o                         
   4  17   0         13.27         16.33         5.53 o                         
   5  17   0         21.45         16.55         7.53 o                         
   6  17   0          2.31          7.11         7.33 o                         
   7  17   0         10.92         15.36         8.01 o                         
   0  18   0       1453.35       1471.23        50.89 o                         
   1  18   0          1.76         -1.72         4.78 o                         
   2  18   0       1231.22       1280.48        27.06 o                         
   3  18   0        120.66        113.95         8.88 o                         
   4  18   0       1549.75       1612.02        40.22 o                         
   5  18   0        355.75        331.81        17.03 o                         
   6  18   0        582.64        614.53        23.68 o                         
   1  19   0        685.76        750.85        23.91 o                         
   2  19   0          4.19          0.00         6.16 o                         
   3  19   0        440.84        468.09        27.46 o                         
   4  19   0        114.05        101.12        15.40 o                         
   5  19   0        402.18        409.83        26.79 o                         
   0  20   0        453.95        498.89        28.13 o                         
   1  20   0          1.46          4.94         6.85 o                         
   2  20   0        210.50        219.65        19.42 o                         
   3  20   0         65.03         53.57        12.72 o                         
   4  20   0         48.48         54.24        13.39 o                         
   1  21   0       1260.84       1309.85        50.22 o                         
   2  21   0        122.45        113.17        16.07 o                         
 -11   1   1        218.07        229.05        14.91 o                         
 -10   1   1        663.09        680.85        22.77 o                         
  -9   1   1       1042.27       1045.54        40.85 o                         
  -8   1   1       1776.63       1757.57        38.83 o                         
  -7   1   1       4925.08       4983.13        56.33 o                         
  -6   1   1       1770.21       1838.26        23.10 o                         
  -5   1   1       3347.98       3240.50        36.77 o                         
  -4   1   1         81.53        116.33         5.64 o                         
  -3   1   1      12220.12      12377.92       124.86 o                         
  -2   1   1        413.82        497.37         6.18 o                         
  -1   1   1       3248.53       3558.17        42.05 o                         
   0   1   1       1045.14        997.23        16.92 o                         
   1   1   1      19808.98      22302.58       361.25 o                         
   2   1   1       2178.46       2053.77        44.58 o                         
   3   1   1       2656.23       2642.31        29.34 o                         
   4   1   1       2169.02       2104.28        24.49 o                         
   5   1   1       6173.80       5880.20        64.01 o                         
   6   1   1       3416.12       3422.43        39.64 o                         
   7   1   1       1134.92       1056.34        17.81 o                         
   8   1   1       1594.97       1607.20        45.53 o                         
   9   1   1        351.33        347.55        15.13 o                         
  10   1   1       1429.54       1511.11        38.12 o                         
  11   1   1          2.92          0.00         7.10 o                         
 -11   2   1        234.28        261.26        15.13 o                         
 -10   2   1        308.07        298.39        15.13 o                         
  -9   2   1        413.32        400.36        16.57 o                         
  -8   2   1       4772.47       4711.38        71.01 o                         
  -7   2   1        167.05        159.24         5.92 o                         
  -6   2   1       4831.97       4760.87        53.13 o                         
  -5   2   1          3.33         16.20         4.29 o                         
  -4   2   1       1965.90       1860.28        20.88 o                         
  -3   2   1          1.98          4.62         1.93 o                         
  -2   2   1       1802.88       1848.62        20.00 o                         
  -1   2   1       1305.97       1415.14        14.80 o                         
   0   2   1      27930.67      30791.52       389.54 o                         
   1   2   1       3455.51       3601.98        42.93 o                         
   2   2   1       4161.33       4396.43        75.20 o                         
   3   2   1       1766.24       1748.54        29.67 o                         
   4   2   1       2173.16       2090.50        27.37 o                         
   5   2   1       1719.07       1816.48        22.52 o                         
   6   2   1       2680.87       2672.68        31.92 o                         
   7   2   1       2332.25       2355.05        29.52 o                         
   8   2   1       1719.82       1652.78        25.84 o                         
   9   2   1        886.51        909.45        26.03 o                         
  10   2   1        105.69        111.48        11.12 o                         
  11   2   1        276.92        300.68        16.57 o                         
 -11   3   1        236.95        234.10        15.15 o                         
 -10   3   1        243.65        245.16        14.21 o                         
  -9   3   1        461.80        444.57        14.04 o                         
  -8   3   1        199.99        174.15         8.89 o                         
  -7   3   1         43.80         56.24         8.02 o                         
  -6   3   1         11.02         18.46         4.07 o                         
  -5   3   1       4513.52       4637.82        57.16 o                         
  -4   3   1         55.42         42.65         3.67 o                         
  -3   3   1      11433.62      12116.54       122.44 o                         
  -2   3   1        501.46        500.29        11.79 o                         
  -1   3   1      54409.25      61646.64      1211.73 o                         
   0   3   1       1811.63       1869.10        32.96 o                         
   1   3   1       4569.60       4896.51       111.15 o                         
   2   3   1        747.39        679.15        23.04 o                         
   3   3   1       7427.36       7377.44        87.38 o                         
   4   3   1        994.05        986.69        14.73 o                         
   5   3   1        339.83        256.71         6.68 o                         
   6   3   1        640.53        641.34        10.89 o                         
   7   3   1         73.42         71.95         4.48 o                         
   8   3   1        692.06        691.68        12.86 o                         
   9   3   1          0.23         -6.56         5.90 o                         
  10   3   1        289.42        286.48        15.60 o                         
  11   3   1        133.93        134.58        13.02 o                         
 -11   4   1        292.05        304.65        16.80 o                         
 -10   4   1        673.03        667.25        18.55 o                         
  -9   4   1       1027.42       1065.43        23.20 o                         
  -8   4   1       1179.04       1189.81        23.97 o                         
  -7   4   1         67.31         94.91        13.73 o                         
  -6   4   1       4422.36       4322.23        54.55 o                         
  -5   4   1       1057.06       1013.57        13.22 o                         
  -4   4   1      22009.95      23470.28       235.25 o                         
  -3   4   1        237.05        276.04        10.19 o                         
  -2   4   1      30865.63      31810.09       742.61 o                         
  -1   4   1       2524.05       2643.33        27.84 o                         
   0   4   1      35200.78      35376.80       638.61 o                         
   1   4   1      18470.52      19631.12       228.91 o                         
   2   4   1       3538.68       3174.76        38.91 o                         
   3   4   1       4125.89       4344.56        52.81 o                         
   4   4   1      11345.82      11462.92       134.93 o                         
   5   4   1       4385.20       4541.58        56.49 o                         
   6   4   1       2572.41       2393.41        32.71 o                         
   7   4   1       4710.86       4742.97        54.38 o                         
   8   4   1        944.23        874.08        17.98 o                         
   9   4   1       1919.71       1966.28        35.95 o                         
  10   4   1        153.85        139.40        12.07 o                         
  11   4   1        646.87        671.27        24.38 o                         
 -11   5   1          4.47          3.45         7.53 o                         
 -10   5   1         29.04         33.60         7.71 o                         
  -9   5   1         48.81         48.04         6.19 o                         
  -8   5   1        171.29        149.47         8.10 o                         
  -7   5   1        215.65        220.30         8.99 o                         
  -6   5   1         56.35         61.81         4.89 o                         
  -5   5   1        498.17        512.86         9.65 o                         
  -4   5   1          4.16          7.79         2.08 o                         
  -3   5   1        416.97        455.59        10.44 o                         
  -2   5   1        180.77        243.80         5.18 o                         
  -1   5   1       1763.83       2070.15        49.91 o                         
   0   5   1       6032.54       6257.75       149.04 o                         
   1   5   1         40.99         33.99         2.80 o                         
   2   5   1        170.50        178.17         5.33 o                         
   3   5   1        126.30        198.81         8.80 o                         
   4   5   1         11.03         20.38         3.09 o                         
   5   5   1          1.99          8.12         5.03 o                         
   6   5   1        165.31        178.18         6.60 o                         
   7   5   1        218.74        238.63         7.24 o                         
   8   5   1         40.97         27.62         4.22 o                         
   9   5   1         37.27         32.13         6.31 o                         
  10   5   1        235.55        246.97        11.99 o                         
  11   5   1          0.88         -5.09         7.53 o                         
 -11   6   1        382.58        424.74        15.85 o                         
 -10   6   1        494.99        517.44        16.24 o                         
  -9   6   1        315.29        324.77        12.36 o                         
  -8   6   1       1146.77       1129.30        28.64 o                         
  -7   6   1       2000.19       1967.16        41.43 o                         
  -6   6   1       6749.44       6638.19        81.69 o                         
  -5   6   1       1811.62       1742.67        24.59 o                         
  -4   6   1       6680.37       6334.33        76.67 o                         
  -3   6   1       2562.40       2787.14        40.89 o                         
  -2   6   1      11508.45      11987.28       121.08 o                         
  -1   6   1        872.66       1073.35        36.05 o                         
   0   6   1       3033.53       2824.56        64.58 o                         
   1   6   1       2328.95       2352.06        29.79 o                         
   2   6   1      15947.02      15723.70       183.22 o                         
   3   6   1       3376.89       3531.53        64.86 o                         
   4   6   1       8652.36       8434.12       100.89 o                         
   5   6   1       2687.92       2411.18        32.55 o                         
   6   6   1       3346.61       3254.29        63.02 o                         
   7   6   1       1922.04       1859.09        35.51 o                         
   8   6   1         22.00         15.03         4.24 o                         
   9   6   1        552.12        584.51        16.74 o                         
  10   6   1         20.63         22.44         6.44 o                         
  11   6   1        261.70        261.54        16.10 o                         
 -11   7   1        320.57        348.83        17.75 o                         
 -10   7   1        203.14        222.18        11.47 o                         
  -9   7   1        981.68        997.66        22.94 o                         
  -8   7   1        608.91        575.98        29.46 o                         
  -7   7   1       1323.73       1278.38        30.31 o                         
  -6   7   1       1164.30       1089.38        17.89 o                         
  -5   7   1       5754.59       5681.46        70.21 o                         
  -4   7   1        323.91        383.85         8.34 o                         
  -3   7   1      14062.66      14214.15       143.40 o                         
  -2   7   1        260.18        270.52         5.04 o                         
  -1   7   1      12191.00      10936.61       209.55 o                         
   0   7   1       1942.26       1821.90        57.90 o                         
   1   7   1       8122.81       8151.18       105.10 o                         
   2   7   1       7493.08       7777.07        92.74 o                         
   3   7   1      11405.93      11360.74       137.95 o                         
   4   7   1       4122.90       3878.69        49.03 o                         
   5   7   1       4136.14       3840.69        60.02 o                         
   6   7   1       1406.95       1340.41        29.38 o                         
   7   7   1       1201.06       1188.48        20.17 o                         
   8   7   1        543.90        552.76        15.07 o                         
   9   7   1         96.41         91.48         8.10 o                         
  10   7   1        688.15        682.44        18.94 o                         
  11   7   1         78.35         75.22         8.63 o                         
 -10   8   1          0.49         -7.72         5.15 o                         
  -9   8   1          8.76          6.00         6.58 o                         
  -8   8   1        704.28        689.74        22.01 o                         
  -7   8   1        564.26        543.78        18.23 o                         
  -6   8   1        410.81        385.45        17.77 o                         
  -5   8   1          1.90          4.11         2.93 o                         
  -4   8   1          1.03         26.14         8.20 o                         
  -3   8   1       1347.80       1503.25        18.08 o                         
  -2   8   1         19.93         27.39        13.40 o                         
  -1   8   1        172.31        174.37        12.18 o                         
   0   8   1        506.40        533.99        11.13 o                         
   1   8   1        122.66        135.57         8.44 o                         
   2   8   1       1754.11       1841.36        25.19 o                         
   3   8   1         34.72         43.92         3.87 o                         
   4   8   1         71.11        103.17         6.48 o                         
   5   8   1          0.40         16.88         5.03 o                         
   6   8   1        117.95        122.57         8.48 o                         
   7   8   1         11.07         18.79         4.22 o                         
   8   8   1         75.42         76.15         8.96 o                         
   9   8   1         24.17         22.97         6.31 o                         
  10   8   1         22.66         14.79         6.16 o                         
 -10   9   1        581.11        599.00        18.43 o                         
  -9   9   1        686.55        683.56        23.20 o                         
  -8   9   1        476.59        474.46        17.99 o                         
  -7   9   1       3412.51       3289.60       108.15 o                         
  -6   9   1        430.28        361.01        11.20 o                         
  -5   9   1       5613.63       5387.92        67.55 o                         
  -4   9   1          1.03         10.26         3.05 o                         
  -3   9   1       9159.47       9441.61        96.87 o                         
  -2   9   1        127.00        164.42         5.52 o                         
  -1   9   1      21014.25      22866.89       265.76 o                         
   0   9   1       1112.96       1199.37        24.17 o                         
   1   9   1      14603.94      14444.32       257.11 o                         
   2   9   1        348.47        354.65         7.95 o                         
   3   9   1       6036.22       5811.25        71.47 o                         
   4   9   1       4706.21       4488.26        71.62 o                         
   5   9   1       3948.42       3637.75        66.02 o                         
   6   9   1       2081.97       1963.04        28.96 o                         
   7   9   1       2023.68       2090.56        36.45 o                         
   8   9   1       2985.98       2914.99        96.43 o                         
   9   9   1        513.88        495.86        19.65 o                         
  10   9   1        569.89        615.53        21.60 o                         
 -10  10   1        169.93        182.19        11.83 o                         
  -9  10   1         75.54         68.92         9.94 o                         
  -8  10   1        565.42        599.68        23.10 o                         
  -7  10   1        777.77        734.37        22.26 o                         
  -6  10   1       1531.47       1538.37        32.79 o                         
  -5  10   1         55.00         62.89         4.67 o                         
  -4  10   1       1222.50       1182.79        18.98 o                         
  -3  10   1        437.95        418.05        11.31 o                         
  -2  10   1       2635.46       2550.36        34.60 o                         
  -1  10   1        768.80        752.88        13.05 o                         
   0  10   1       1823.97       1808.32        25.36 o                         
   1  10   1         70.57        102.23         7.96 o                         
   2  10   1       3506.03       3709.35        47.44 o                         
   3  10   1         26.94         30.01         3.48 o                         
   4  10   1        463.17        444.03        10.02 o                         
   5  10   1        391.94        343.92         9.28 o                         
   6  10   1        411.09        437.72        13.63 o                         
   7  10   1       1487.79       1488.34        36.55 o                         
   8  10   1         10.53          8.71         7.10 o                         
   9  10   1        136.55        137.04        12.31 o                         
  10  10   1          0.16         -4.05         5.92 o                         
 -10  11   1        220.85        241.75        22.10 o                         
  -9  11   1        504.50        538.35        21.07 o                         
  -8  11   1        325.55        321.13        15.34 o                         
  -7  11   1        745.54        770.70        23.44 o                         
  -6  11   1          3.85          8.29         5.62 o                         
  -5  11   1       1991.36       1860.07        32.21 o                         
  -4  11   1         18.14         22.71         3.32 o                         
  -3  11   1       2559.47       2537.28        61.28 o                         
  -2  11   1          0.31         11.90         5.85 o                         
  -1  11   1       6544.60       6333.59       131.94 o                         
   0  11   1        105.66         98.19         5.34 o                         
   1  11   1       3099.67       3091.34        43.11 o                         
   2  11   1        443.28        447.16        11.07 o                         
   3  11   1       2427.09       2356.44        32.86 o                         
   4  11   1        464.09        396.45         9.79 o                         
   5  11   1       1054.19       1134.96        19.41 o                         
   6  11   1        992.93        956.80        17.90 o                         
   7  11   1        458.22        462.70        16.58 o                         
   8  11   1        635.66        629.53        25.45 o                         
   9  11   1         42.55         48.85         8.75 o                         
  10  11   1        180.22        200.02        11.99 o                         
  -9  12   1        366.68        382.07        18.23 o                         
  -8  12   1       1152.40       1259.75        91.41 o                         
  -7  12   1        369.11        358.60        15.63 o                         
  -6  12   1       2298.77       2184.36        47.10 o                         
  -5  12   1        136.36        131.52         8.59 o                         
  -4  12   1       2581.47       2489.04        41.18 o                         
  -3  12   1        156.86        139.03         6.16 o                         
  -2  12   1       6666.74       6392.92        79.26 o                         
  -1  12   1        211.98        224.76        13.63 o                         
   0  12   1      11450.39      11498.70       137.43 o                         
   1  12   1        792.89        749.11        13.98 o                         
   2  12   1       5797.91       5538.37        81.09 o                         
   3  12   1        836.32        802.90        14.88 o                         
   4  12   1       1671.09       1651.65        25.36 o                         
   5  12   1        937.02        892.65        23.10 o                         
   6  12   1        958.93       1011.65        38.72 o                         
   7  12   1       1074.54       1057.87        28.87 o                         
   8  12   1        625.21        678.22        48.55 o                         
   9  12   1       1132.96       1158.78        33.38 o                         
  -9  13   1         35.87         31.47         8.52 o                         
  -8  13   1         20.24         18.39         7.80 o                         
  -7  13   1        150.94        156.22        11.81 o                         
  -6  13   1          0.66          1.17         5.62 o                         
  -5  13   1         94.07        108.78         7.60 o                         
  -4  13   1        233.47        193.57         8.46 o                         
  -3  13   1         11.33         30.25         4.02 o                         
  -2  13   1          0.08         -0.24         3.09 o                         
  -1  13   1         79.47        110.66         5.77 o                         
   0  13   1         82.47        123.49         7.13 o                         
   1  13   1        480.73        516.72        13.15 o                         
   2  13   1        173.95        179.31         7.59 o                         
   3  13   1        269.61        276.86         8.61 o                         
   4  13   1         83.34        104.82         8.29 o                         
   5  13   1          6.19          6.24         3.82 o                         
   6  13   1          2.26         10.68         5.25 o                         
   7  13   1        160.95        179.92        12.54 o                         
   8  13   1          5.21          0.67         7.10 o                         
   9  13   1         42.56         52.50         9.70 o                         
  -8  14   1        570.66        596.46        34.15 o                         
  -7  14   1        263.62        246.94        14.44 o                         
  -6  14   1        919.95        952.99        27.20 o                         
  -5  14   1        294.44        297.71        14.18 o                         
  -4  14   1       3001.51       2931.90        61.05 o                         
  -3  14   1         14.21         19.49         4.22 o                         
  -2  14   1       3478.45       3365.61        45.60 o                         
  -1  14   1         81.66         76.02         5.18 o                         
   0  14   1       2970.99       2895.07        49.78 o                         
   1  14   1       1611.27       1520.25        25.75 o                         
   2  14   1       3688.24       3802.99        87.08 o                         
   3  14   1        577.10        552.63        12.71 o                         
   4  14   1       1888.22       1836.68        28.54 o                         
   5  14   1       1348.51       1249.04        55.05 o                         
   6  14   1        451.56        434.75        18.91 o                         
   7  14   1        303.08        287.03        15.13 o                         
   8  14   1        142.28        140.25        12.76 o                         
  -8  15   1        104.94         98.68        11.12 o                         
  -7  15   1        334.97        357.56        16.97 o                         
  -6  15   1         43.74         35.76         7.33 o                         
  -5  15   1       1789.06       1670.64        54.24 o                         
  -4  15   1        160.33        148.39        12.09 o                         
  -3  15   1       1680.49       1735.47        31.69 o                         
  -2  15   1          0.29          6.36         4.81 o                         
  -1  15   1       2970.78       2936.45        41.01 o                         
   0  15   1          0.78         11.58         4.11 o                         
   1  15   1        679.71        722.96        14.89 o                         
   2  15   1        838.93        818.75        16.31 o                         
   3  15   1       1413.25       1358.62        28.16 o                         
   4  15   1       1055.00        949.07        22.77 o                         
   5  15   1        866.95        864.36        24.19 o                         
   6  15   1        365.14        364.91        38.17 o                         
   7  15   1        154.64        185.76        13.23 o                         
   8  15   1        326.21        336.33        17.71 o                         
  -7  16   1         68.20         72.15        11.05 o                         
  -6  16   1        253.82        248.59        14.66 o                         
  -5  16   1          7.87         11.87         6.85 o                         
  -4  16   1        643.57        597.03        28.46 o                         
  -3  16   1         79.68         82.17         7.06 o                         
  -2  16   1        733.15        713.10        23.03 o                         
  -1  16   1        118.98        133.35         7.95 o                         
   0  16   1        675.87        640.45        14.39 o                         
   1  16   1        204.55        192.56         8.18 o                         
   2  16   1        215.52        239.51         9.03 o                         
   3  16   1         43.65         49.18         5.59 o                         
   4  16   1        291.74        314.95        12.36 o                         
   5  16   1        103.54        129.37         9.08 o                         
   6  16   1         83.18         92.01        10.29 o                         
   7  16   1        277.56        282.76        16.08 o                         
  -7  17   1        544.98        564.68        22.71 o                         
  -6  17   1        211.56        196.37        13.91 o                         
  -5  17   1       1180.97       1226.62        33.38 o                         
  -4  17   1         98.30         86.56         9.91 o                         
  -3  17   1       2623.89       2707.95        46.25 o                         
  -2  17   1          8.22         13.84         4.82 o                         
  -1  17   1       2275.67       2196.06        38.66 o                         
   0  17   1        610.72        585.41        16.23 o                         
   1  17   1       1909.83       1968.79        31.04 o                         
   2  17   1        955.94        922.72        18.66 o                         
   3  17   1       1637.95       1640.46        31.94 o                         
   4  17   1        816.34        835.27        20.72 o                         
   5  17   1       1155.17       1153.99        34.82 o                         
   6  17   1        829.81        860.52        27.67 o                         
   7  17   1        357.29        331.48        24.11 o                         
  -6  18   1        147.61        149.29        13.23 o                         
  -5  18   1         56.74         55.65         9.15 o                         
  -4  18   1        399.33        399.94        18.19 o                         
  -3  18   1          3.86          0.65         6.58 o                         
  -2  18   1        353.43        342.17        12.76 o                         
  -1  18   1          0.62          7.67         4.82 o                         
   0  18   1        257.86        283.79        11.80 o                         
   1  18   1         57.13         65.74         7.08 o                         
   2  18   1        346.10        359.69        16.10 o                         
   3  18   1          9.55          3.82         6.38 o                         
   4  18   1        256.82        276.30        24.44 o                         
   5  18   1        101.30         81.03        14.06 o                         
   6  18   1         27.29         48.88        12.72 o                         
  -5  19   1        478.89        484.19        20.82 o                         
  -4  19   1         63.98         62.74         9.91 o                         
  -3  19   1        470.83        520.84        20.56 o                         
  -2  19   1          1.47          0.67         6.16 o                         
  -1  19   1        825.88        859.48        21.54 o                         
   0  19   1         73.16         70.69         9.00 o                         
   1  19   1        903.66        941.79        29.80 o                         
   2  19   1         73.43         77.02         9.47 o                         
   3  19   1        303.72        335.43        16.29 o                         
   4  19   1        140.20        127.90        16.74 o                         
   5  19   1        311.29        301.35        23.44 o                         
  -4  20   1        894.35        963.71        30.26 o                         
  -3  20   1          1.52         -8.16         6.58 o                         
  -2  20   1        817.88        814.97        36.83 o                         
  -1  20   1        116.29        136.61        16.74 o                         
   0  20   1        806.63        842.96        26.12 o                         
   1  20   1          9.43         16.65         7.33 o                         
   2  20   1        992.87        989.70        29.12 o                         
   3  20   1         87.23         90.22        10.17 o                         
   4  20   1        334.28        366.97        26.12 o                         
  -2  21   1         54.24         52.90        12.72 o                         
  -1  21   1         10.11         32.81        12.05 o                         
   0  21   1         10.23         16.74        10.71 o                         
   1  21   1         11.58         23.44        11.38 o                         
   2  21   1         52.29         61.31         9.22 o                         
 -11   0   2        495.07        553.14        30.13 o                         
 -10   0   2        579.41        591.98        29.46 o                         
  -9   0   2        420.61        448.67        24.11 o                         
  -8   0   2       4372.04       4820.19       125.23 o                         
  -7   0   2        470.98        508.27        22.77 o                         
  -6   0   2      10297.58      10294.44       270.54 o                         
  -5   0   2       1439.30       1384.90        22.68 o                         
  -4   0   2      31144.38      31859.50       430.31 o                         
  -3   0   2          6.95         -1.84         1.23 o                         
  -2   0   2      57201.88      64784.54       924.15 o                         
  -1   0   2        242.48        254.24         4.11 o                         
   0   0   2      48707.14      54898.09      1524.02 o                         
   1   0   2      11918.93      11992.53       156.81 o                         
   2   0   2        106.38        104.85        11.38 o                         
   3   0   2      13154.52      12862.07       212.14 o                         
   4   0   2       3010.74       2724.98        49.01 o                         
   5   0   2       9308.42       9684.62       162.89 o                         
   6   0   2         80.71         77.01         9.38 o                         
   7   0   2       9210.52       9230.03       158.39 o                         
   8   0   2       1510.97       1512.39        45.20 o                         
   9   0   2       2665.99       2675.95        79.02 o                         
  10   0   2        279.36        285.27        21.43 o                         
  11   0   2        811.58        964.97        42.86 o                         
 -11   1   2         45.59         38.85         9.00 o                         
 -10   1   2         10.18          8.43         6.85 o                         
  -9   1   2        480.27        488.86        17.99 o                         
  -8   1   2        300.00        301.60        22.77 o                         
  -7   1   2       1707.38       1769.55        30.27 o                         
  -6   1   2         63.71         46.42         3.28 o                         
  -5   1   2       1091.91        987.47        13.39 o                         
  -4   1   2        496.33        523.75        13.15 o                         
  -3   1   2       2850.06       2574.46        27.33 o                         
  -2   1   2        410.05        451.87         6.61 o                         
  -1   1   2      10867.53      11950.41       122.90 o                         
   0   1   2        275.97        342.07        12.43 o                         
   1   1   2      38215.48      42794.65       476.96 o                         
   2   1   2        459.36        444.41         6.16 o                         
   3   1   2        200.31        191.57         4.42 o                         
   4   1   2        682.61        643.07         9.46 o                         
   5   1   2          1.94          1.07         2.10 o                         
   6   1   2        689.46        655.18        13.15 o                         
   7   1   2         65.75         51.67         4.64 o                         
   8   1   2         11.37         14.02         4.07 o                         
   9   1   2        140.06        109.22         9.94 o                         
  10   1   2        111.14        119.50        11.12 o                         
  11   1   2          0.34        -10.04         7.58 o                         
 -11   2   2        182.93        191.21        13.96 o                         
 -10   2   2       1005.30       1038.64        29.36 o                         
  -9   2   2        429.24        410.58        24.78 o                         
  -8   2   2       1017.14        959.72        20.49 o                         
  -7   2   2         95.84         86.04         6.44 o                         
  -6   2   2       1717.47       1667.66        21.31 o                         
  -5   2   2        291.96        350.43        12.33 o                         
  -4   2   2       7966.90       7919.26        80.93 o                         
  -3   2   2        784.56        864.24        14.37 o                         
  -2   2   2      23560.45      25239.32       225.51 o                         
  -1   2   2      13423.89      14458.61       395.96 o                         
   0   2   2      10192.42      10690.30       197.97 o                         
   1   2   2      12312.36      12833.23       130.87 o                         
   2   2   2      26293.31      27397.86       279.29 o                         
   3   2   2       2603.53       2503.87        31.47 o                         
   4   2   2       7465.34       7483.29       108.81 o                         
   5   2   2       3443.21       3394.62        38.74 o                         
   6   2   2       1712.04       1711.87        26.16 o                         
   7   2   2       2619.17       2494.62        31.08 o                         
   8   2   2          7.12         12.17         4.07 o                         
   9   2   2        895.19        869.92        25.33 o                         
  10   2   2          0.03         -7.74         6.85 o                         
  11   2   2        567.98        623.12        23.68 o                         
 -11   3   2        362.49        363.93        23.44 o                         
 -10   3   2        301.85        336.97        16.10 o                         
  -9   3   2       1221.97       1239.62        25.39 o                         
  -8   3   2       1263.28       1264.76        24.61 o                         
  -7   3   2       7431.29       7477.33       106.44 o                         
  -6   3   2       1019.65        994.36        17.67 o                         
  -5   3   2       6146.09       5989.90        62.70 o                         
  -4   3   2        676.95        792.60         9.88 o                         
  -3   3   2      15723.70      15772.38       165.27 o                         
  -2   3   2       2335.69       2376.86        25.00 o                         
  -1   3   2      21165.73      22498.32       564.67 o                         
   0   3   2        590.39        560.69         8.42 o                         
   1   3   2      38387.73      40996.39       478.78 o                         
   2   3   2       5108.49       5195.59        61.86 o                         
   3   3   2       3848.55       3367.97        41.52 o                         
   4   3   2       5303.32       4997.12        69.55 o                         
   5   3   2       4209.79       4405.07        49.17 o                         
   6   3   2       3490.89       3273.41        38.33 o                         
   7   3   2        226.63        226.56         7.81 o                         
   8   3   2       1643.23       1646.32        23.11 o                         
   9   3   2        116.80        124.43        22.77 o                         
  10   3   2        939.56        986.01        30.80 o                         
  11   3   2         16.80         16.47        10.04 o                         
 -11   4   2         24.22          8.71         7.80 o                         
 -10   4   2         50.38         50.72         7.08 o                         
  -9   4   2          0.24         -6.96         4.64 o                         
  -8   4   2         14.21         20.76         8.71 o                         
  -7   4   2        200.71        181.05        12.05 o                         
  -6   4   2        480.16        462.87         8.29 o                         
  -5   4   2         83.89         84.48         3.58 o                         
  -4   4   2        519.06        607.36         8.66 o                         
  -3   4   2          6.76         14.88         2.47 o                         
  -2   4   2       1019.11       1190.75        23.63 o                         
  -1   4   2        197.93        228.73         6.06 o                         
   0   4   2       4106.31       4152.90       115.70 o                         
   1   4   2       8301.84       9019.96        89.52 o                         
   2   4   2        952.69        998.33        13.89 o                         
   3   4   2        557.87        712.04        12.81 o                         
   4   4   2        237.23        302.52         6.91 o                         
   5   4   2         42.38         51.00         5.55 o                         
   6   4   2         78.73         93.67         5.10 o                         
   7   4   2        183.56        176.62         6.52 o                         
   8   4   2         99.30         94.15         5.63 o                         
   9   4   2         56.98         60.41         6.69 o                         
  10   4   2          1.75         -8.69         5.79 o                         
  11   4   2         25.74         21.54         8.75 o                         
 -11   5   2        668.91        723.87        25.33 o                         
 -10   5   2        229.79        236.51        11.47 o                         
  -9   5   2       2993.41       2984.48        49.49 o                         
  -8   5   2        708.85        704.07        23.14 o                         
  -7   5   2       3634.25       3511.59       119.87 o                         
  -6   5   2        211.15        200.75         6.81 o                         
  -5   5   2       9071.20       9296.58       103.18 o                         
  -4   5   2        127.00        132.06         6.61 o                         
  -3   5   2      18098.36      18385.55       213.62 o                         
  -2   5   2        439.01        533.19         6.84 o                         
  -1   5   2      13257.96      12751.88       328.77 o                         
   0   5   2       9202.08       9333.79       243.96 o                         
   1   5   2       6437.78       5756.53        61.42 o                         
   2   5   2       3812.81       3916.36        47.88 o                         
   3   5   2      10876.04      10958.26       128.94 o                         
   4   5   2       5801.06       5535.91        67.53 o                         
   5   5   2       6408.96       5949.68        80.65 o                         
   6   5   2       4708.79       4643.24        82.74 o                         
   7   5   2       1843.57       1778.38        24.00 o                         
   8   5   2       2302.59       2328.24        30.53 o                         
   9   5   2         52.61         45.10         6.44 o                         
  10   5   2       1428.85       1511.86        38.35 o                         
  11   5   2          1.48         -0.34         7.80 o                         
 -11   6   2         53.09         58.53         7.98 o                         
 -10   6   2        475.65        518.80        16.36 o                         
  -9   6   2         41.31         37.58         6.44 o                         
  -8   6   2        375.30        388.66        15.38 o                         
  -7   6   2         89.65         90.58         8.01 o                         
  -6   6   2       3996.35       3982.55        59.25 o                         
  -5   6   2          0.55          8.80         2.77 o                         
  -4   6   2       8233.60       8175.67        97.67 o                         
  -3   6   2        366.75        400.80         7.77 o                         
  -2   6   2      16154.37      16919.25       231.13 o                         
  -1   6   2        455.25        379.03        13.39 o                         
   0   6   2        258.22        290.00         5.69 o                         
   1   6   2        650.01        682.91        10.54 o                         
   2   6   2       4980.32       4850.82        58.83 o                         
   3   6   2       5809.36       5596.62        69.11 o                         
   4   6   2       8676.16       8696.48       148.76 o                         
   5   6   2       2143.77       2036.25        28.36 o                         
   6   6   2       2055.53       2061.87        29.45 o                         
   7   6   2       2716.35       2786.39        38.66 o                         
   8   6   2          3.53         -3.77         3.37 o                         
   9   6   2        382.31        415.16        14.04 o                         
  10   6   2         30.89         41.68         7.85 o                         
  11   6   2        186.01        201.20        14.91 o                         
 -10   7   2         47.69         39.97         6.82 o                         
  -9   7   2        264.91        244.39        11.08 o                         
  -8   7   2        830.51        820.02        40.18 o                         
  -7   7   2        930.55        856.49        23.19 o                         
  -6   7   2         36.08         25.12         4.22 o                         
  -5   7   2       2581.24       2631.86        36.15 o                         
  -4   7   2        305.60        342.02         7.77 o                         
  -3   7   2       1910.13       2038.99        23.15 o                         
  -2   7   2        328.38        385.93         6.28 o                         
  -1   7   2      14063.06      14192.80       278.08 o                         
   0   7   2       5550.59       5703.31        71.86 o                         
   1   7   2        301.90        262.18         7.64 o                         
   2   7   2       4228.74       4423.68        75.30 o                         
   3   7   2       1496.52       1491.80        22.33 o                         
   4   7   2       4859.52       4963.30        68.43 o                         
   5   7   2        171.51        193.18         6.52 o                         
   6   7   2       1315.20       1359.72        26.68 o                         
   7   7   2        320.40        296.42         9.10 o                         
   8   7   2       1072.92       1089.12        19.91 o                         
   9   7   2        202.03        187.86        10.44 o                         
  10   7   2         27.39         21.75         6.31 o                         
  11   7   2          0.01         -4.91         6.05 o                         
 -10   8   2        922.65        978.85        23.84 o                         
  -9   8   2        372.59        361.30        16.10 o                         
  -8   8   2       1412.72       1390.27        33.61 o                         
  -7   8   2        742.51        708.84        21.07 o                         
  -6   8   2       3971.56       3935.83       176.12 o                         
  -5   8   2         19.98         38.13         5.50 o                         
  -4   8   2      10923.60      10936.48       129.90 o                         
  -3   8   2        125.38        112.88         4.05 o                         
  -2   8   2       9749.94       9157.64       103.05 o                         
  -1   8   2       5285.17       5323.50        64.62 o                         
   0   8   2       4980.75       4711.80        77.52 o                         
   1   8   2       2955.37       2897.49        72.78 o                         
   2   8   2       5454.06       5168.32        63.33 o                         
   3   8   2       1279.70       1100.01        29.99 o                         
   4   8   2       3460.84       3265.35        42.35 o                         
   5   8   2       4037.64       3910.14       111.25 o                         
   6   8   2        391.28        419.33        26.29 o                         
   7   8   2       3463.66       3376.74        45.93 o                         
   8   8   2          0.65          4.22         4.86 o                         
   9   8   2       1403.90       1430.99        29.51 o                         
  10   8   2         23.61         25.70         6.82 o                         
 -10   9   2          2.22         -1.34         5.80 o                         
  -9   9   2         23.22         36.18         8.05 o                         
  -8   9   2          5.78         -2.88         5.43 o                         
  -7   9   2         33.47         42.14         7.33 o                         
  -6   9   2         43.93         34.89         5.90 o                         
  -5   9   2        308.87        305.74         9.52 o                         
  -4   9   2        118.16        142.13         4.47 o                         
  -3   9   2        898.17        943.89        13.76 o                         
  -2   9   2          1.28          3.84         2.08 o                         
  -1   9   2       3362.33       3434.45       105.16 o                         
   0   9   2        405.96        464.52         9.18 o                         
   1   9   2        553.55        514.79         9.79 o                         
   2   9   2         17.62         31.07         3.27 o                         
   3   9   2         44.84         50.38         3.66 o                         
   4   9   2        306.22        315.18         8.20 o                         
   5   9   2         15.62         15.69         3.32 o                         
   6   9   2        103.78        105.44         5.94 o                         
   7   9   2        166.98        185.98        11.93 o                         
   8   9   2        257.82        268.07        11.31 o                         
   9   9   2         44.91         39.60         6.96 o                         
  10   9   2         40.04         34.38         7.33 o                         
 -10  10   2        423.67        409.16        18.94 o                         
  -9  10   2         90.88         92.23        10.42 o                         
  -8  10   2       2459.57       2420.21        52.09 o                         
  -7  10   2         51.08         50.86         7.80 o                         
  -6  10   2       2802.44       2650.57        53.27 o                         
  -5  10   2         47.54         55.35         5.11 o                         
  -4  10   2       2740.82       2874.88        46.30 o                         
  -3  10   2         57.82         73.21         3.57 o                         
  -2  10   2       4641.74       4661.80        70.27 o                         
  -1  10   2        852.12        864.97        18.94 o                         
   0  10   2      14981.98      14519.16       170.68 o                         
   1  10   2       5092.04       5049.49       112.70 o                         
   2  10   2       3830.38       3876.83        49.47 o                         
   3  10   2       2975.03       2807.44        46.59 o                         
   4  10   2        647.29        599.77        12.40 o                         
   5  10   2       1993.35       1927.66        30.93 o                         
   6  10   2        105.68        107.01         6.08 o                         
   7  10   2        477.23        482.88        12.28 o                         
   8  10   2        324.14        292.71        11.95 o                         
   9  10   2        919.39        922.31        27.93 o                         
  10  10   2         55.21         56.14         8.10 o                         
  -9  11   2        703.15        736.69        24.61 o                         
  -8  11   2         13.74         15.42         7.24 o                         
  -7  11   2       1697.22       1679.86        38.83 o                         
  -6  11   2        146.47        138.96         9.94 o                         
  -5  11   2       2491.22       2508.41        41.10 o                         
  -4  11   2        437.45        463.30        12.34 o                         
  -3  11   2       2338.16       2216.75        30.96 o                         
  -2  11   2        626.87        591.92        13.93 o                         
  -1  11   2       8256.04       8136.22       340.33 o                         
   0  11   2       4297.10       4012.68        51.13 o                         
   1  11   2       7463.49       7551.81        91.89 o                         
   2  11   2       1688.30       1755.05        25.61 o                         
   3  11   2       1700.36       1666.87        24.77 o                         
   4  11   2       3174.05       2980.92        41.93 o                         
   5  11   2        260.64        285.18         8.85 o                         
   6  11   2       1143.04       1156.92        20.49 o                         
   7  11   2        402.54        412.38        13.49 o                         
   8  11   2        882.69        910.13        26.98 o                         
   9  11   2        116.10        114.09        11.33 o                         
  10  11   2        254.33        264.49        13.27 o                         
  -9  12   2         92.02         87.89        10.86 o                         
  -8  12   2        116.45        116.35        10.89 o                         
  -7  12   2          3.45          4.42         6.58 o                         
  -6  12   2         63.93         69.60         9.04 o                         
  -5  12   2        123.82        113.12         9.15 o                         
  -4  12   2        481.96        481.60        12.87 o                         
  -3  12   2         61.25         65.51         4.58 o                         
  -2  12   2        616.93        627.72        12.45 o                         
  -1  12   2          0.14         12.64         7.91 o                         
   0  12   2        576.14        627.60        20.68 o                         
   1  12   2        131.92        157.37         6.35 o                         
   2  12   2        551.51        610.36        23.00 o                         
   3  12   2         44.12         57.97         4.67 o                         
   4  12   2        198.84        184.11         7.37 o                         
   5  12   2        140.45        126.54        10.24 o                         
   6  12   2        289.44        288.16         9.69 o                         
   7  12   2         15.98         14.66         5.11 o                         
   8  12   2          2.91         -0.82         5.94 o                         
   9  12   2        106.68         92.76        10.89 o                         
  -9  13   2        483.83        486.29        20.82 o                         
  -8  13   2        142.13        143.83        12.28 o                         
  -7  13   2       1555.13       1576.98        38.59 o                         
  -6  13   2          0.13          8.63         5.90 o                         
  -5  13   2       3337.58       3168.63        91.07 o                         
  -4  13   2        129.28        148.42         8.07 o                         
  -3  13   2       4597.71       4553.24        86.12 o                         
  -2  13   2        697.04        738.32        19.52 o                         
  -1  13   2       4839.11       4719.73        60.42 o                         
   0  13   2        222.97        229.89         7.60 o                         
   1  13   2       1030.86       1040.23        17.91 o                         
   2  13   2       2460.13       2390.59        41.66 o                         
   3  13   2       1439.50       1454.76        23.26 o                         
   4  13   2       2329.44       2336.82        33.97 o                         
   5  13   2        651.66        655.35        14.39 o                         
   6  13   2       2714.25       2742.43       119.12 o                         
   7  13   2        114.30        104.44         8.24 o                         
   8  13   2       1062.04       1091.99        31.46 o                         
   9  13   2         22.38         32.14         9.00 o                         
  -8  14   2        364.23        371.41        17.98 o                         
  -7  14   2         11.57          4.71         6.58 o                         
  -6  14   2        177.59        185.73        12.01 o                         
  -5  14   2         19.85         31.45         9.71 o                         
  -4  14   2        338.90        371.72        15.38 o                         
  -3  14   2          3.56          4.92         3.98 o                         
  -2  14   2        357.93        364.55        11.59 o                         
  -1  14   2        225.41        235.15         8.34 o                         
   0  14   2       1337.39       1284.18        31.32 o                         
   1  14   2       1314.66       1296.95        22.67 o                         
   2  14   2       1094.85       1107.57        19.58 o                         
   3  14   2        343.71        369.64        10.36 o                         
   4  14   2         99.59         95.33         6.24 o                         
   5  14   2        222.30        237.68         9.04 o                         
   6  14   2         19.53         21.07         5.92 o                         
   7  14   2          0.74          0.45         6.38 o                         
   8  14   2          9.34          6.92         7.06 o                         
  -8  15   2         72.18         58.65         9.43 o                         
  -7  15   2        188.31        196.35        13.71 o                         
  -6  15   2          0.09          1.85         6.10 o                         
  -5  15   2        647.79        625.84        21.29 o                         
  -4  15   2          0.13         -3.24         5.45 o                         
  -3  15   2       2138.68       2053.44        61.02 o                         
  -2  15   2        339.84        329.97        14.64 o                         
  -1  15   2       1485.42       1532.26        28.35 o                         
   0  15   2        338.75        348.18         9.96 o                         
   1  15   2        722.47        768.33        15.57 o                         
   2  15   2        266.48        302.51         9.61 o                         
   3  15   2       1029.01       1062.43        20.01 o                         
   4  15   2        204.08        212.00         8.86 o                         
   5  15   2        466.87        467.17        17.62 o                         
   6  15   2        748.44        765.28        21.02 o                         
   7  15   2         27.54         38.47         8.48 o                         
   8  15   2        299.75        259.83        21.43 o                         
  -7  16   2         22.74         13.35         7.37 o                         
  -6  16   2       1369.76       1347.83        35.48 o                         
  -5  16   2          0.53         -3.71         6.10 o                         
  -4  16   2       2880.17       2740.21       231.70 o                         
  -3  16   2         62.58         88.05         9.22 o                         
  -2  16   2       1925.65       1879.06        46.41 o                         
  -1  16   2         98.17        106.11         7.71 o                         
   0  16   2       1226.23       1254.22        25.35 o                         
   1  16   2        573.07        548.58        14.95 o                         
   2  16   2        906.06        921.91        18.16 o                         
   3  16   2        652.90        662.19        15.06 o                         
   4  16   2       1189.59       1233.49        22.51 o                         
   5  16   2        960.04        944.59        23.45 o                         
   6  16   2        386.22        389.65        17.05 o                         
   7  16   2        547.41        506.26        28.80 o                         
  -7  17   2          4.94         14.06        12.05 o                         
  -6  17   2         50.37         39.48         8.75 o                         
  -5  17   2         22.99         25.91         7.80 o                         
  -4  17   2         53.01         64.53         9.43 o                         
  -3  17   2          6.37         15.40         7.37 o                         
  -2  17   2         18.52         19.29         7.06 o                         
  -1  17   2          9.26         17.26         5.72 o                         
   0  17   2        158.35        156.83         9.11 o                         
   1  17   2        131.22        148.02         8.98 o                         
   2  17   2         46.22         52.35         6.66 o                         
   3  17   2         17.16         22.93         5.77 o                         
   4  17   2          0.01          0.20         5.62 o                         
   5  17   2          0.65         -2.70         6.38 o                         
   6  17   2          8.68         27.46        11.38 o                         
   7  17   2          0.67         11.38        10.71 o                         
  -6  18   2        954.07       1001.25        30.77 o                         
  -5  18   2         45.56         31.49         8.28 o                         
  -4  18   2       1145.18       1266.96        34.31 o                         
  -3  18   2          2.14         -2.75         6.27 o                         
  -2  18   2        975.57       1013.21        28.84 o                         
  -1  18   2        391.74        396.03        17.24 o                         
   0  18   2       1366.47       1444.67        55.66 o                         
   1  18   2        550.12        558.00        16.35 o                         
   2  18   2       1301.92       1327.91        27.83 o                         
   3  18   2        761.82        734.84        23.66 o                         
   4  18   2        649.94        644.96        22.26 o                         
   5  18   2        579.85        568.39        21.07 o                         
   6  18   2        265.93        268.53        22.77 o                         
  -5  19   2        325.12        356.65        17.98 o                         
  -4  19   2          1.20          0.89         7.06 o                         
  -3  19   2        521.98        536.60        21.04 o                         
  -2  19   2        103.93        103.58        10.65 o                         
  -1  19   2        537.03        579.60        21.54 o                         
   0  19   2        172.68        165.99        12.49 o                         
   1  19   2        227.45        244.69        11.42 o                         
   2  19   2        142.24        128.22        11.12 o                         
   3  19   2        241.57        240.96        14.18 o                         
   4  19   2        191.92        189.45        13.26 o                         
   5  19   2        142.29        128.57        17.41 o                         
  -4  20   2        101.28        114.51        18.08 o                         
  -3  20   2          0.83         -1.16         7.06 o                         
  -2  20   2        384.51        436.26        19.14 o                         
  -1  20   2          5.30          4.84         7.24 o                         
   0  20   2        198.72        230.11        14.59 o                         
   1  20   2         80.47         82.37        14.06 o                         
   2  20   2        164.52        179.47        18.75 o                         
   3  20   2        427.34        419.53        30.47 o                         
  -1  21   2        980.50       1020.56        42.86 o                         
   0  21   2        412.21        407.82        26.12 o                         
   1  21   2        879.25        975.02        42.19 o                         
 -11   1   3        914.01        991.52        29.82 o                         
 -10   1   3        201.69        195.54        12.54 o                         
  -9   1   3       2061.28       2057.12        63.62 o                         
  -8   1   3        193.08        181.83        10.42 o                         
  -7   1   3       9296.18       9327.17       138.22 o                         
  -6   1   3        844.56        897.06        14.80 o                         
  -5   1   3       9469.99       9310.13        87.73 o                         
  -4   1   3       1367.26       1337.12        15.70 o                         
  -3   1   3      20474.42      22055.79       184.99 o                         
  -2   1   3      11529.54      12150.58       119.79 o                         
  -1   1   3      14539.63      15950.17       297.63 o                         
   0   1   3       6540.72       6466.49        71.55 o                         
   1   1   3      48420.46      54331.05       506.53 o                         
   2   1   3        118.31         73.05         6.48 o                         
   3   1   3       1834.72       1694.38        19.82 o                         
   4   1   3       7748.59       7276.50        77.74 o                         
   5   1   3       1468.15       1527.82        21.84 o                         
   6   1   3       7087.07       6947.38        84.87 o                         
   7   1   3          0.69         -0.62         3.40 o                         
   8   1   3       3346.86       3299.80        45.19 o                         
   9   1   3         22.75         20.59         4.81 o                         
  10   1   3        658.68        668.85        23.44 o                         
  11   1   3         48.78         64.99        10.65 o                         
 -11   2   3        118.56        120.12        12.05 o                         
 -10   2   3        371.17        372.93        16.80 o                         
  -9   2   3         26.10         28.41         7.10 o                         
  -8   2   3       2117.20       2046.42        35.05 o                         
  -7   2   3         57.15         58.69         5.53 o                         
  -6   2   3       3589.03       3692.89        47.12 o                         
  -5   2   3        692.09        745.42        24.23 o                         
  -4   2   3        566.23        364.19         7.49 o                         
  -3   2   3       1670.83       1591.13        17.69 o                         
  -2   2   3       5142.57       4960.29        44.90 o                         
  -1   2   3      16554.98      17280.75       296.95 o                         
   0   2   3        325.60        274.88         4.45 o                         
   1   2   3      18246.10      19695.41       230.04 o                         
   2   2   3      16611.58      17308.73       175.19 o                         
   3   2   3      17584.61      17976.15       186.64 o                         
   4   2   3        399.67        415.05         7.24 o                         
   5   2   3       3808.84       3824.13        43.16 o                         
   6   2   3        319.89        263.32         6.82 o                         
   7   2   3       2622.42       2560.18        35.73 o                         
   8   2   3          0.03         -0.76         4.00 o                         
   9   2   3        974.25        960.54        18.63 o                         
  10   2   3          8.05          6.12         7.06 o                         
  11   2   3        627.11        685.20        25.08 o                         
 -11   3   3        117.24        116.29        15.07 o                         
 -10   3   3          8.28          6.40         6.85 o                         
  -9   3   3        493.47        518.53        14.82 o                         
  -8   3   3         54.38         34.51         5.39 o                         
  -7   3   3        100.48         97.88         6.69 o                         
  -6   3   3         23.02          8.82         3.15 o                         
  -5   3   3       2785.31       2727.12        30.27 o                         
  -4   3   3          4.78         10.27         3.04 o                         
  -3   3   3       5171.98       5432.19        56.28 o                         
  -2   3   3       1859.41       1887.66        21.71 o                         
  -1   3   3      19210.73      21392.00       452.91 o                         
   0   3   3       6393.15       6392.82        85.44 o                         
   1   3   3      11361.57      13095.90       229.05 o                         
   2   3   3       8903.17       9114.99       164.03 o                         
   3   3   3        361.34        352.11         5.49 o                         
   4   3   3       2871.85       2973.82        37.92 o                         
   5   3   3         19.29         39.20         3.50 o                         
   6   3   3       2048.09       1910.75        24.43 o                         
   7   3   3        449.83        395.72         8.97 o                         
   8   3   3        645.75        639.04        13.88 o                         
   9   3   3          3.17         -5.11         3.86 o                         
  10   3   3        369.11        369.01        17.52 o                         
  11   3   3         21.21         12.69         8.20 o                         
 -11   4   3         22.22         25.62         8.28 o                         
 -10   4   3       1765.63       1874.86        35.57 o                         
  -9   4   3         31.75         28.27         5.53 o                         
  -8   4   3       2303.95       2299.13        38.92 o                         
  -7   4   3         16.29         15.69         4.96 o                         
  -6   4   3       7360.27       7343.96       123.39 o                         
  -5   4   3        278.63        266.52         5.62 o                         
  -4   4   3      19145.53      20076.78       214.44 o                         
  -3   4   3       6468.87       6595.01       119.56 o                         
  -2   4   3      18887.44      19893.52       250.11 o                         
  -1   4   3       3977.09       4017.81        75.15 o                         
   0   4   3        186.40        320.15         7.10 o                         
   1   4   3      10218.40      10393.90       105.91 o                         
   2   4   3       2415.34       2381.65        29.96 o                         
   3   4   3      15847.82      16140.44       192.35 o                         
   4   4   3       5327.73       5281.64        64.61 o                         
   5   4   3      10163.32      10140.96       120.87 o                         
   6   4   3        227.51        188.86         6.04 o                         
   7   4   3       3382.38       3354.11        40.18 o                         
   8   4   3         48.44         52.90         4.47 o                         
   9   4   3        948.87        985.99        18.89 o                         
  10   4   3        122.68        151.62        12.76 o                         
  11   4   3        785.68        849.19        28.17 o                         
 -11   5   3         82.40        100.89         9.14 o                         
 -10   5   3          3.07         -2.71         5.27 o                         
  -9   5   3        176.27        169.48         9.26 o                         
  -8   5   3        128.69        119.74         9.47 o                         
  -7   5   3        313.82        276.24        11.84 o                         
  -6   5   3        293.89        297.27         9.96 o                         
  -5   5   3        700.66        762.10        13.20 o                         
  -4   5   3        246.01        339.70         8.10 o                         
  -3   5   3       1330.69       1492.09        33.31 o                         
  -2   5   3        654.05        675.48        14.53 o                         
  -1   5   3       2693.28       2650.17        31.64 o                         
   0   5   3        491.45        454.67         9.57 o                         
   1   5   3         46.69         42.75         2.06 o                         
   2   5   3       3018.52       3005.54        37.41 o                         
   3   5   3        158.24        206.04         5.52 o                         
   4   5   3        888.21        909.49        15.98 o                         
   5   5   3         16.68         19.89         2.99 o                         
   6   5   3        572.36        619.50        12.05 o                         
   7   5   3        113.31         99.29         5.41 o                         
   8   5   3        189.79        187.13         7.12 o                         
   9   5   3          4.23         -1.25         4.22 o                         
  10   5   3         69.76         67.94         9.43 o                         
  11   5   3          0.74         -3.94         8.37 o                         
 -10   6   3       1067.80       1091.61        24.87 o                         
  -9   6   3         65.39         53.38         6.82 o                         
  -8   6   3       1580.04       1561.02        35.73 o                         
  -7   6   3        287.13        247.69        11.59 o                         
  -6   6   3       2881.01       2796.99        53.50 o                         
  -5   6   3         15.10         24.68         3.93 o                         
  -4   6   3      11000.33      11086.03       173.79 o                         
  -3   6   3       1589.43       1854.09        26.43 o                         
  -2   6   3      11006.38      10595.86       224.81 o                         
  -1   6   3       6452.77       6300.57       166.16 o                         
   0   6   3       4863.68       4618.10        55.57 o                         
   1   6   3       4253.76       4385.91        66.66 o                         
   2   6   3       3021.79       2911.57        36.17 o                         
   3   6   3       2743.63       2570.88        33.31 o                         
   4   6   3       4650.93       4583.32        50.61 o                         
   5   6   3       3093.44       2850.53        37.90 o                         
   6   6   3        205.94        195.54         6.83 o                         
   7   6   3       1226.48       1171.57        18.18 o                         
   8   6   3         23.93         16.99         3.93 o                         
   9   6   3        729.49        744.64        16.39 o                         
  10   6   3         36.72         37.30         6.94 o                         
  11   6   3        224.34        233.78        15.63 o                         
 -10   7   3         41.31         37.28         7.08 o                         
  -9   7   3       2067.29       2084.30        46.17 o                         
  -8   7   3          0.46          1.55         5.90 o                         
  -7   7   3       1511.49       1507.80        34.08 o                         
  -6   7   3         98.19         94.80        11.72 o                         
  -5   7   3       6225.55       6243.90        88.40 o                         
  -4   7   3        348.57        319.06         7.42 o                         
  -3   7   3       8613.65       8390.90        75.57 o                         
  -2   7   3       3800.48       3947.33        41.91 o                         
  -1   7   3      16379.48      17214.21       421.23 o                         
   0   7   3      13976.86      14338.73       167.36 o                         
   1   7   3       3603.82       3780.49        55.77 o                         
   2   7   3       5681.02       5802.06        74.21 o                         
   3   7   3       2557.34       2417.94        31.96 o                         
   4   7   3       3619.16       3394.58       105.55 o                         
   5   7   3        755.19        732.47        28.03 o                         
   6   7   3       1873.45       1878.86        42.72 o                         
   7   7   3        286.95        248.43         8.89 o                         
   8   7   3       1443.82       1444.11        25.61 o                         
   9   7   3         47.37         55.01         6.09 o                         
  10   7   3        584.25        605.84        18.29 o                         
 -10   8   3         20.38         16.50         6.31 o                         
  -9   8   3         89.77         94.07         9.70 o                         
  -8   8   3        482.65        458.73        17.05 o                         
  -7   8   3          1.00         -1.88         4.96 o                         
  -6   8   3        289.33        284.99        12.39 o                         
  -5   8   3          0.87          4.69         3.15 o                         
  -4   8   3         34.55         46.51         4.22 o                         
  -3   8   3        458.46        451.31         6.03 o                         
  -2   8   3        265.65        319.83         7.42 o                         
  -1   8   3        185.74        227.26         5.77 o                         
   0   8   3       4150.14       4272.26       108.45 o                         
   1   8   3        301.76        309.62         7.18 o                         
   2   8   3       1261.97       1229.89        26.76 o                         
   3   8   3         31.87         23.02         5.78 o                         
   4   8   3          5.54         10.67         4.83 o                         
   5   8   3        604.02        591.37        11.96 o                         
   6   8   3        197.52        199.42         7.23 o                         
   7   8   3         82.74         95.88         8.64 o                         
   8   8   3         40.44         42.77         4.74 o                         
   9   8   3        207.71        184.84        10.83 o                         
  10   8   3         11.43          9.44         6.00 o                         
 -10   9   3        152.00        142.43        10.18 o                         
  -9   9   3       1167.15       1186.58        51.56 o                         
  -8   9   3        138.14        141.24        11.12 o                         
  -7   9   3       5652.07       5665.42       163.06 o                         
  -6   9   3         51.40        236.39        16.07 o                         
  -5   9   3       4515.30       4383.96        79.76 o                         
  -4   9   3        987.28       1023.84        17.57 o                         
  -3   9   3       4341.48       4307.72        46.29 o                         
  -2   9   3       1469.08       1379.67        36.88 o                         
  -1   9   3       3526.34       3231.96       140.15 o                         
   0   9   3       7855.19       7488.93       124.20 o                         
   1   9   3       6687.94       6376.86       113.86 o                         
   2   9   3       4154.00       4063.47        55.00 o                         
   3   9   3       3360.10       3456.45        58.19 o                         
   4   9   3       5814.55       5646.59       105.18 o                         
   5   9   3        659.13        621.35        12.64 o                         
   6   9   3       4136.67       3937.77        96.66 o                         
   7   9   3         12.24         22.13         4.29 o                         
   8   9   3       2461.11       2444.88        48.62 o                         
   9   9   3         10.26         17.44         6.44 o                         
  10   9   3        525.88        552.73        18.04 o                         
 -10  10   3        160.19        178.42        13.49 o                         
  -9  10   3         40.03         30.68         8.71 o                         
  -8  10   3        110.57        127.71        12.05 o                         
  -7  10   3        117.99        100.79         9.47 o                         
  -6  10   3        477.06        489.99        16.76 o                         
  -5  10   3        137.60        135.21         8.75 o                         
  -4  10   3       1110.84       1091.72        20.72 o                         
  -3  10   3        675.12        690.66        16.78 o                         
  -2  10   3        459.09        458.61         9.79 o                         
  -1  10   3       1654.03       1752.74        30.13 o                         
   0  10   3        166.26        225.02        12.47 o                         
   1  10   3        262.58        266.54         7.11 o                         
   2  10   3        704.01        777.29        13.64 o                         
   3  10   3        770.88        702.19        12.97 o                         
   4  10   3          1.64         15.39         9.28 o                         
   5  10   3       1546.73       1519.29        23.67 o                         
   6  10   3          0.23         -5.14         3.42 o                         
   7  10   3        655.67        634.92        14.69 o                         
   8  10   3         50.65         54.19         7.21 o                         
   9  10   3        318.98        320.94        13.66 o                         
  10  10   3          1.35         -4.56         6.16 o                         
  -9  11   3        196.19        200.29        13.49 o                         
  -8  11   3         26.93         18.43         7.33 o                         
  -7  11   3        693.03        677.97        25.11 o                         
  -6  11   3         13.21         12.31         6.10 o                         
  -5  11   3       2211.81       2218.98        50.22 o                         
  -4  11   3        116.46        129.67         6.90 o                         
  -3  11   3       2997.03       3011.85        46.52 o                         
  -2  11   3        755.09        809.23        25.44 o                         
  -1  11   3       2076.69       1855.79        56.25 o                         
   0  11   3        224.05        250.15        20.01 o                         
   1  11   3       1576.99       1515.06        32.77 o                         
   2  11   3       2061.03       1960.21        28.04 o                         
   3  11   3       1433.50       1378.29        21.43 o                         
   4  11   3       1354.63       1266.56        20.50 o                         
   5  11   3         57.93         71.34         6.77 o                         
   6  11   3       1990.78       1919.02        29.53 o                         
   7  11   3          0.39         -1.15         4.11 o                         
   8  11   3        218.03        228.32        10.92 o                         
   9  11   3          0.65         -6.36         7.10 o                         
  -9  12   3        130.49        123.65        11.84 o                         
  -8  12   3       2190.50       2195.02        50.89 o                         
  -7  12   3         48.50         57.24         8.28 o                         
  -6  12   3       3172.40       3172.43        63.18 o                         
  -5  12   3        336.88        337.35        14.18 o                         
  -4  12   3       5112.06       4886.40        89.23 o                         
  -3  12   3        670.11        639.93        14.80 o                         
  -2  12   3       6050.67       5836.86        84.14 o                         
  -1  12   3        190.92        164.01         9.96 o                         
   0  12   3       8917.09       8761.69       182.42 o                         
   1  12   3       1334.94       1374.76        21.34 o                         
   2  12   3       2732.80       2702.71        37.08 o                         
   3  12   3       2521.29       2375.96        33.55 o                         
   4  12   3        896.15        893.45        17.34 o                         
   5  12   3       2853.71       2763.41        64.78 o                         
   6  12   3         95.14        113.81         7.27 o                         
   7  12   3       1286.02       1252.73        44.24 o                         
   8  12   3        105.76        113.76         8.76 o                         
   9  12   3        879.69        864.53        39.51 o                         
  -9  13   3          7.19         14.73        11.38 o                         
  -8  13   3         47.42         47.52         8.96 o                         
  -7  13   3        200.15        222.98        13.49 o                         
  -6  13   3         44.87         51.71        10.04 o                         
  -5  13   3        131.78        132.59        14.06 o                         
  -4  13   3          6.03         18.08         8.04 o                         
  -3  13   3        108.03        130.06        13.61 o                         
  -2  13   3         87.99         92.27         6.44 o                         
  -1  13   3         13.36         29.43         4.37 o                         
   0  13   3        157.54        163.55         6.60 o                         
   1  13   3        486.83        469.12        11.04 o                         
   2  13   3          0.36         17.44         3.81 o                         
   3  13   3          0.23          5.56         3.38 o                         
   4  13   3         50.17         54.48         5.77 o                         
   5  13   3          0.00         -2.69         3.59 o                         
   6  13   3         22.22         24.15         4.81 o                         
   7  13   3         94.90         92.58         7.98 o                         
   8  13   3         32.58         26.12        10.04 o                         
   9  13   3          6.54          2.68        11.38 o                         
  -8  14   3        671.15        684.79        23.91 o                         
  -7  14   3          3.21         -1.17         6.03 o                         
  -6  14   3        612.61        583.38        20.34 o                         
  -5  14   3        111.93         92.28         8.96 o                         
  -4  14   3       3610.21       3521.89        68.87 o                         
  -3  14   3        414.30        415.52        15.34 o                         
  -2  14   3       3943.86       3842.85       104.88 o                         
  -1  14   3       2002.34       1883.77        32.72 o                         
   0  14   3       4522.07       4436.02       136.16 o                         
   1  14   3       3121.65       3021.82        41.60 o                         
   2  14   3        600.75        614.52        13.55 o                         
   3  14   3       2560.54       2484.70        35.98 o                         
   4  14   3        713.24        714.33        15.06 o                         
   5  14   3       1916.72       1903.19        29.88 o                         
   6  14   3        196.97        210.35         9.19 o                         
   7  14   3        837.11        866.44        32.81 o                         
   8  14   3         17.77          4.69        10.04 o                         
  -8  15   3         23.47         17.41        12.72 o                         
  -7  15   3        761.36        809.67        31.81 o                         
  -6  15   3         22.64         11.80         6.85 o                         
  -5  15   3        873.69        892.01        45.54 o                         
  -4  15   3         29.65         42.51         7.72 o                         
  -3  15   3        789.25        810.88        23.44 o                         
  -2  15   3        562.42        564.24        18.94 o                         
  -1  15   3        972.67       1006.37        21.11 o                         
   0  15   3        498.24        474.46        13.64 o                         
   1  15   3        382.19        399.09        13.42 o                         
   2  15   3       3583.10       3620.63        98.22 o                         
   3  15   3       1041.48       1049.01        22.42 o                         
   4  15   3        987.55        920.60        22.06 o                         
   5  15   3        146.34        149.35         9.11 o                         
   6  15   3       1075.00       1053.58        39.51 o                         
   7  15   3          0.49         -7.53         5.90 o                         
   8  15   3        153.01        166.07        17.41 o                         
  -7  16   3          2.38         -5.84         6.76 o                         
  -6  16   3        485.27        451.89        18.92 o                         
  -5  16   3          0.86          6.49         6.10 o                         
  -4  16   3        268.63        283.56        14.66 o                         
  -3  16   3         85.00         89.40         9.47 o                         
  -2  16   3        568.54        575.69        25.45 o                         
  -1  16   3        358.91        362.03        14.93 o                         
   0  16   3         15.55         19.10         5.00 o                         
   1  16   3        197.19        200.83         9.37 o                         
   2  16   3        203.04        222.14        10.04 o                         
   3  16   3        306.95        331.92        13.99 o                         
   4  16   3         99.59        111.61         8.24 o                         
   5  16   3        255.84        285.63        14.68 o                         
   6  16   3         81.02         84.71         9.94 o                         
   7  16   3        367.77        371.66        25.45 o                         
  -6  17   3          0.07          2.33         6.76 o                         
  -5  17   3       1621.56       1717.52        42.11 o                         
  -4  17   3         64.65         57.74         8.96 o                         
  -3  17   3       2927.09       2913.56        60.60 o                         
  -2  17   3        620.91        616.56        21.04 o                         
  -1  17   3       1459.02       1476.12        35.95 o                         
   0  17   3       1222.20       1243.90        31.68 o                         
   1  17   3       1384.87       1442.23        28.59 o                         
   2  17   3        879.76        831.53        20.00 o                         
   3  17   3        565.57        647.95        17.93 o                         
   4  17   3        915.91        927.27        21.91 o                         
   5  17   3        249.74        274.96        15.13 o                         
   6  17   3        798.65        881.23        29.13 o                         
  -6  18   3         25.95         36.83        13.39 o                         
  -5  18   3          1.06         -0.85         6.76 o                         
  -4  18   3        502.99        537.13        21.04 o                         
  -3  18   3         86.74         92.98        10.39 o                         
  -2  18   3        460.45        472.37        19.14 o                         
  -1  18   3        106.82        109.15        10.42 o                         
   0  18   3        443.91        455.35        18.19 o                         
   1  18   3        304.95        285.40        14.87 o                         
   2  18   3         16.91         25.19         6.00 o                         
   3  18   3        303.61        281.56        12.36 o                         
   4  18   3        201.49        197.85        13.02 o                         
   5  18   3        153.86        146.66        12.31 o                         
   6  18   3         17.89         18.67         8.01 o                         
  -5  19   3        390.27        373.00        26.79 o                         
  -4  19   3         68.37         81.01        12.39 o                         
  -3  19   3        292.30        301.66        16.08 o                         
  -2  19   3        189.20        205.70        13.63 o                         
  -1  19   3        347.32        369.91        17.24 o                         
   0  19   3        572.89        610.11        21.98 o                         
   1  19   3        235.81        264.18        14.59 o                         
   2  19   3        310.56        320.74        16.33 o                         
   3  19   3        206.29        220.32        19.42 o                         
   4  19   3        622.24        680.37        32.81 o                         
   5  19   3         11.28         11.38        10.71 o                         
  -3  20   3        109.98         99.53        12.39 o                         
  -2  20   3        536.46        552.38        21.72 o                         
  -1  20   3        517.67        555.71        21.77 o                         
   0  20   3        588.11        606.08        22.46 o                         
   1  20   3        380.93        373.71        17.75 o                         
   2  20   3        526.54        563.18        30.13 o                         
   3  20   3        422.86        468.09        27.46 o                         
  -1  21   3         15.06         29.57         8.96 o                         
   0  21   3          2.76          6.94         7.72 o                         
   1  21   3         30.81         36.83        12.72 o                         
 -11   0   4         42.06         38.17        12.05 o                         
 -10   0   4       1102.50       1179.26        44.20 o                         
  -9   0   4        230.39        214.29        16.74 o                         
  -8   0   4       3897.58       4001.20       105.81 o                         
  -7   0   4        247.22        237.06        15.40 o                         
  -6   0   4       9098.55       9622.48       162.65 o                         
  -5   0   4        836.19        850.24        24.26 o                         
  -4   0   4        324.07        209.16         4.75 o                         
  -3   0   4      14110.42      15070.75       229.78 o                         
  -2   0   4      10425.24      11506.44       136.61 o                         
  -1   0   4       4098.35       4267.72        81.70 o                         
   0   0   4       2314.95       2306.74        36.79 o                         
   1   0   4      51750.83      56697.50       732.06 o                         
   2   0   4      24802.74      26310.24       433.27 o                         
   3   0   4      21555.56      21919.53       359.16 o                         
   4   0   4        396.64        672.38        15.86 o                         
   5   0   4      11252.69      10920.78       183.25 o                         
   6   0   4          1.12          3.35         4.26 o                         
   7   0   4       2058.38       2132.32        43.80 o                         
   8   0   4         78.39         83.58         8.48 o                         
   9   0   4       1264.06       1291.89        32.41 o                         
  10   0   4          3.64          9.38        10.71 o                         
  11   0   4        520.92        564.52        32.14 o                         
 -11   1   4        189.29        186.00        13.26 o                         
 -10   1   4         39.44         41.39         8.05 o                         
  -9   1   4         61.92         67.44         8.05 o                         
  -8   1   4          8.30         -0.89         4.96 o                         
  -7   1   4       1742.72       1775.51        36.52 o                         
  -6   1   4        161.46        156.23         6.82 o                         
  -5   1   4       5998.10       6479.09        61.80 o                         
  -4   1   4         18.27         59.81         4.42 o                         
  -3   1   4       1978.67       2303.87        37.73 o                         
  -2   1   4        950.85        956.07         9.37 o                         
  -1   1   4        266.36        268.52         4.93 o                         
   0   1   4       3171.63       3153.17        41.18 o                         
   1   1   4        651.09        720.22        23.31 o                         
   2   1   4         16.55         20.33         1.64 o                         
   3   1   4          0.53         -3.55         2.37 o                         
   4   1   4       1898.24       1930.10        25.86 o                         
   5   1   4         37.69         45.39         5.22 o                         
   6   1   4        576.26        565.52        11.46 o                         
   7   1   4          0.29         -5.39         3.60 o                         
   8   1   4        286.23        294.62         9.42 o                         
   9   1   4         12.47          7.63         4.33 o                         
  10   1   4         68.29         73.02         9.70 o                         
  11   1   4          2.57         -6.83         7.06 o                         
 -11   2   4         33.81         34.32         8.52 o                         
 -10   2   4        802.30        843.43        25.57 o                         
  -9   2   4         14.26          8.73         5.90 o                         
  -8   2   4       1076.97       1068.29        21.51 o                         
  -7   2   4          2.07          1.12         3.87 o                         
  -6   2   4       2790.85       2620.03        33.48 o                         
  -5   2   4       2468.86       2556.75        28.44 o                         
  -4   2   4      10152.47      10598.18       107.77 o                         
  -3   2   4       5053.12       5461.29        49.46 o                         
  -2   2   4      10093.41      10659.37        93.79 o                         
  -1   2   4       7254.14       7143.00       154.88 o                         
   0   2   4       6376.97       6632.32        91.20 o                         
   1   2   4       1515.73       1778.91        18.98 o                         
   2   2   4        115.94         96.18         5.47 o                         
   3   2   4       6236.32       5556.54        59.62 o                         
   4   2   4          2.98          3.26         1.82 o                         
   5   2   4       5682.16       5300.35        58.39 o                         
   6   2   4         93.99        100.41         6.19 o                         
   7   2   4       2890.19       2956.63        45.14 o                         
   8   2   4        305.60        328.94        10.03 o                         
   9   2   4       1187.46       1220.29        22.07 o                         
  10   2   4        122.33        135.61        11.36 o                         
  11   2   4        432.17        499.58        21.54 o                         
 -11   3   4        951.65       1055.32        31.01 o                         
 -10   3   4          2.04          0.55         6.38 o                         
  -9   3   4       1993.73       2005.37        35.70 o                         
  -8   3   4         43.32         36.38         5.41 o                         
  -7   3   4       4743.40       4943.02        72.51 o                         
  -6   3   4       1015.28       1049.27        18.22 o                         
  -5   3   4       7431.96       7572.28        74.99 o                         
  -4   3   4       1313.77       1291.93        13.74 o                         
  -3   3   4      10323.87      10357.51       149.15 o                         
  -2   3   4       5684.22       5792.68        79.91 o                         
  -1   3   4       4732.12       4618.05        72.02 o                         
   0   3   4      10327.94      10626.68       103.81 o                         
   1   3   4       3104.47       3409.81        45.83 o                         
   2   3   4      12678.11      13384.69       121.44 o                         
   3   3   4       4564.51       4882.12       104.17 o                         
   4   3   4       8776.12       8481.99        90.48 o                         
   5   3   4        147.37        146.62         6.02 o                         
   6   3   4       4761.07       4439.22        50.61 o                         
   7   3   4        103.21        107.48         5.49 o                         
   8   3   4       2110.30       2088.62        31.37 o                         
   9   3   4         43.11         55.80         5.71 o                         
  10   3   4        346.10        372.98        17.75 o                         
  11   3   4        133.83        151.95        16.07 o                         
 -11   4   4          0.44         -8.87         6.85 o                         
 -10   4   4         96.85         97.09         7.98 o                         
  -9   4   4         11.67          0.34         5.15 o                         
  -8   4   4        157.73        146.14         7.98 o                         
  -7   4   4          3.73         -2.82         9.04 o                         
  -6   4   4         15.15         14.54         4.06 o                         
  -5   4   4         15.33         23.27         2.76 o                         
  -4   4   4       2802.15       3004.21        36.55 o                         
  -3   4   4        869.64        927.36         9.93 o                         
  -2   4   4       1772.01       2117.77        42.92 o                         
  -1   4   4         53.14         48.95         3.48 o                         
   0   4   4         37.64         41.52         1.58 o                         
   1   4   4         55.89        101.74         6.42 o                         
   2   4   4        143.33        124.99         3.76 o                         
   3   4   4        531.89        483.88         9.88 o                         
   4   4   4       3008.54       3182.58        48.04 o                         
   5   4   4        349.83        372.39         7.72 o                         
   6   4   4        120.38         91.79         6.19 o                         
   7   4   4        256.49        250.48         7.30 o                         
   8   4   4          7.97         -0.37         3.48 o                         
   9   4   4         31.02         39.79         5.42 o                         
  10   4   4         26.64         21.09         8.05 o                         
  11   4   4         12.21         14.57         8.75 o                         
 -10   5   4          0.65          1.59         8.74 o                         
  -9   5   4       2900.47       2837.53        47.42 o                         
  -8   5   4        152.19        159.63        10.17 o                         
  -7   5   4       1537.47       1403.58        31.49 o                         
  -6   5   4       1809.58       1827.98        40.84 o                         
  -5   5   4       8310.71       8207.54       130.56 o                         
  -4   5   4       2198.05       2121.19        27.70 o                         
  -3   5   4      13067.52      13109.14       129.76 o                         
  -2   5   4      13884.62      14221.02       262.35 o                         
  -1   5   4      14132.50      14659.67       151.19 o                         
   0   5   4      20955.33      21535.90       421.99 o                         
   1   5   4       5633.77       5370.03        48.53 o                         
   2   5   4      12901.45      12814.25       197.08 o                         
   3   5   4       4109.80       4040.53        60.51 o                         
   4   5   4      12647.22      12752.46       199.98 o                         
   5   5   4       1794.26       1913.90        26.95 o                         
   6   5   4       5167.39       4892.04        67.72 o                         
   7   5   4          1.44          3.53         3.14 o                         
   8   5   4       2854.70       2813.95        35.87 o                         
   9   5   4        274.72        293.79         8.95 o                         
  10   5   4        883.29        968.34        29.36 o                         
  11   5   4         71.91         83.71        16.74 o                         
 -10   6   4        568.55        602.27        17.39 o                         
  -9   6   4         21.06         18.29         5.92 o                         
  -8   6   4       1748.12       1743.54        38.82 o                         
  -7   6   4        972.03        963.10        73.33 o                         
  -6   6   4       1238.83       1300.47        28.88 o                         
  -5   6   4        577.31        583.64        15.86 o                         
  -4   6   4       2204.30       2196.82        28.95 o                         
  -3   6   4       2283.05       2186.51        38.36 o                         
  -2   6   4       3212.83       3005.94        32.25 o                         
  -1   6   4       4469.69       4294.52        93.15 o                         
   0   6   4        162.91        114.76         4.44 o                         
   1   6   4       1053.11        980.67        24.40 o                         
   2   6   4       2307.03       2199.87        28.54 o                         
   3   6   4       5048.81       5096.30        62.27 o                         
   4   6   4       1839.13       1708.45        28.14 o                         
   5   6   4       1038.12        964.47        24.16 o                         
   6   6   4         55.58         47.18         4.89 o                         
   7   6   4       1275.61       1229.12        19.05 o                         
   8   6   4        129.52        115.76         6.26 o                         
   9   6   4        176.56        179.76         7.53 o                         
  10   6   4        374.35        366.64        17.99 o                         
  11   6   4        318.61        355.59        26.79 o                         
 -10   7   4          0.02          0.59         5.53 o                         
  -9   7   4        503.16        478.55        17.99 o                         
  -8   7   4        162.69        152.27        10.65 o                         
  -7   7   4       2473.08       2346.70        48.05 o                         
  -6   7   4        683.36        647.88        18.23 o                         
  -5   7   4       1667.52       1616.61        46.88 o                         
  -4   7   4        387.55        416.62        38.06 o                         
  -3   7   4        779.79        783.25         9.13 o                         
  -2   7   4        851.59        714.12        17.10 o                         
  -1   7   4        103.95        175.98         8.85 o                         
   0   7   4       7563.81       8079.77        96.27 o                         
   1   7   4        252.61        241.52         5.13 o                         
   2   7   4       6318.96       6538.57        90.49 o                         
   3   7   4        822.38        809.76        13.47 o                         
   4   7   4       1286.66       1302.17        19.66 o                         
   5   7   4        314.27        286.10         8.18 o                         
   6   7   4       1234.55       1183.65        19.75 o                         
   7   7   4         21.92         25.65         4.29 o                         
   8   7   4        344.15        336.88         9.39 o                         
   9   7   4         49.38         50.67         5.76 o                         
  10   7   4        338.54        348.90        14.03 o                         
 -10   8   4       1019.81       1092.60        25.37 o                         
  -9   8   4          2.32          3.80         5.90 o                         
  -8   8   4       1801.37       1727.07        39.30 o                         
  -7   8   4        571.91        555.10        17.98 o                         
  -6   8   4       5366.71       5116.74       175.45 o                         
  -5   8   4        879.92        855.10        21.29 o                         
  -4   8   4       8790.36       8683.98        99.65 o                         
  -3   8   4       4974.18       5203.35        47.98 o                         
  -2   8   4       8129.35       8401.38       109.23 o                         
  -1   8   4       3910.71       3769.43        81.77 o                         
   0   8   4       6880.83       6702.57        80.40 o                         
   1   8   4       6311.25       6421.78        77.43 o                         
   2   8   4       2225.10       2059.94        22.85 o                         
   3   8   4       7545.11       7297.79       135.90 o                         
   4   8   4        245.62        291.52        12.28 o                         
   5   8   4       9502.32       9438.42       114.14 o                         
   6   8   4         12.25         14.73         4.25 o                         
   7   8   4       2015.39       1945.42        29.54 o                         
   8   8   4         57.64         73.00         5.47 o                         
   9   8   4       1147.59       1254.40        24.65 o                         
  10   8   4         29.39         35.49        13.39 o                         
 -10   9   4          0.97         -8.22         6.85 o                         
  -9   9   4        193.54        181.25        12.31 o                         
  -8   9   4         85.54         70.63         8.75 o                         
  -7   9   4          0.74         11.38         6.16 o                         
  -6   9   4          0.16          8.52         5.69 o                         
  -5   9   4        471.65        525.41        94.76 o                         
  -4   9   4         13.27         12.43         4.19 o                         
  -3   9   4       1147.63       1159.24        16.82 o                         
  -2   9   4          8.39         11.48         2.07 o                         
  -1   9   4       1411.07       1478.26        40.69 o                         
   0   9   4       1213.18       1241.19        29.19 o                         
   1   9   4       1131.43       1196.72        18.00 o                         
   2   9   4        314.35        281.76         7.19 o                         
   3   9   4         93.18         94.78         4.85 o                         
   4   9   4        407.48        380.93        12.37 o                         
   5   9   4        123.01        119.24         8.12 o                         
   6   9   4        363.60        351.22         9.70 o                         
   7   9   4        167.77        146.78         7.60 o                         
   8   9   4        579.59        569.56        15.37 o                         
   9   9   4         28.39         25.80         5.39 o                         
  10   9   4          0.38        -13.39        10.04 o                         
  -9  10   4          2.76          1.31         6.38 o                         
  -8  10   4       1769.21       1718.77        40.24 o                         
  -7  10   4        329.05        325.37        19.42 o                         
  -6  10   4       2510.65       2448.85        49.94 o                         
  -5  10   4        473.18        443.89        37.17 o                         
  -4  10   4       3761.24       3666.89        51.31 o                         
  -3  10   4       3512.73       3560.81        43.75 o                         
  -2  10   4       3237.58       3230.46        48.62 o                         
  -1  10   4       4734.43       4452.13        90.57 o                         
   0  10   4       4608.32       4692.09       134.35 o                         
   1  10   4       7731.13       7788.29        93.99 o                         
   2  10   4       1272.39       1246.80        19.33 o                         
   3  10   4       3957.71       3775.95        77.71 o                         
   4  10   4        100.43        105.01         5.49 o                         
   5  10   4       2238.85       2231.99        46.69 o                         
   6  10   4         30.55         36.19         5.41 o                         
   7  10   4        965.19        988.99        31.41 o                         
   8  10   4          4.93          6.49         4.60 o                         
   9  10   4        534.99        568.24        25.45 o                         
  10  10   4         15.90         21.43        12.05 o                         
  -9  11   4        481.22        514.57        20.12 o                         
  -8  11   4        190.58        190.17        12.54 o                         
  -7  11   4       1496.77       1414.17        34.31 o                         
  -6  11   4        305.78        282.58        13.23 o                         
  -5  11   4       2387.10       2272.82        46.64 o                         
  -4  11   4       1305.73       1235.93        28.64 o                         
  -3  11   4       2067.43       2142.76        28.40 o                         
  -2  11   4       2398.36       2394.83        38.01 o                         
  -1  11   4       2877.07       2846.03        50.84 o                         
   0  11   4       6764.06       6953.98        84.85 o                         
   1  11   4       3423.95       3346.70        65.34 o                         
   2  11   4       3567.19       3553.84        69.98 o                         
   3  11   4        207.70        185.19         6.86 o                         
   4  11   4       2363.77       2254.91        33.10 o                         
   5  11   4        161.20        138.53         6.66 o                         
   6  11   4       1839.28       1768.70        39.73 o                         
   7  11   4         59.02         61.01         5.65 o                         
   8  11   4       1055.90       1026.01        30.80 o                         
   9  11   4          0.25         -4.02         9.38 o                         
  -9  12   4          2.25          3.75         8.37 o                         
  -8  12   4         49.69         37.38         8.01 o                         
  -7  12   4        120.73        148.50        25.45 o                         
  -6  12   4         12.30          9.56         5.90 o                         
  -5  12   4        481.77        441.62        16.08 o                         
  -4  12   4        481.26        409.30        14.87 o                         
  -3  12   4         68.89         87.37         7.80 o                         
  -2  12   4        210.55        245.16        18.01 o                         
  -1  12   4        728.40        712.32        15.58 o                         
   0  12   4         12.90         33.48         3.77 o                         
   1  12   4          3.68         18.83         5.51 o                         
   2  12   4        293.27        264.96        11.60 o                         
   3  12   4        838.57        877.57        15.99 o                         
   4  12   4          5.68          1.08         3.76 o                         
   5  12   4        255.51        236.73         8.89 o                         
   6  12   4          2.40          1.79         4.07 o                         
   7  12   4        470.24        424.16        13.52 o                         
   8  12   4         19.57         13.93         7.06 o                         
   9  12   4         76.85         79.69        14.73 o                         
  -8  13   4          2.18          4.41         6.76 o                         
  -7  13   4       2181.17       2191.11        49.01 o                         
  -6  13   4        448.04        412.23        18.42 o                         
  -5  13   4       1598.14       1562.83        36.42 o                         
  -4  13   4       1530.16       1518.09        34.78 o                         
  -3  13   4       2431.76       2326.37        47.59 o                         
  -2  13   4       3062.09       2716.39       252.46 o                         
  -1  13   4        323.52        322.85        12.96 o                         
   0  13   4       1374.46       1370.30        25.12 o                         
   1  13   4       1397.17       1397.31        26.77 o                         
   2  13   4       5240.35       5269.37        77.58 o                         
   3  13   4        377.61        401.82        10.53 o                         
   4  13   4       2420.95       2485.19        35.89 o                         
   5  13   4         30.08         33.67         5.66 o                         
   6  13   4       2307.09       2311.51        47.86 o                         
   7  13   4        112.98        120.04         8.88 o                         
   8  13   4        290.87        301.10        15.60 o                         
   9  13   4         19.71         12.05        11.38 o                         
  -8  14   4        284.29        249.34        17.41 o                         
  -7  14   4         62.14         50.66         8.75 o                         
  -6  14   4        322.07        285.31        14.39 o                         
  -5  14   4        245.51        227.70        12.76 o                         
  -4  14   4        600.25        561.10        18.70 o                         
  -3  14   4        267.02        285.59        12.68 o                         
  -2  14   4        170.18        178.89        10.86 o                         
  -1  14   4        329.61        349.24        11.92 o                         
   0  14   4        965.21        924.26        19.71 o                         
   1  14   4        294.26        276.91        10.15 o                         
   2  14   4          8.80         13.15         4.79 o                         
   3  14   4        967.09        940.18        25.42 o                         
   4  14   4          8.84          2.79         4.37 o                         
   5  14   4        223.27        237.50        10.56 o                         
   6  14   4          1.97         -2.49         5.00 o                         
   7  14   4         83.15         99.39        10.17 o                         
   8  14   4          0.06         -5.46         6.38 o                         
  -7  15   4        372.37        365.24        18.08 o                         
  -6  15   4         38.79         43.59         8.01 o                         
  -5  15   4        967.75        948.69        26.94 o                         
  -4  15   4        210.84        220.06        12.76 o                         
  -3  15   4       1472.40       1414.58        60.94 o                         
  -2  15   4        516.44        515.33        17.75 o                         
  -1  15   4        522.49        527.75        17.98 o                         
   0  15   4        176.74        189.95         8.98 o                         
   1  15   4         46.86         52.06         5.66 o                         
   2  15   4        336.82        350.73        17.48 o                         
   3  15   4          2.17          5.08         4.16 o                         
   4  15   4        754.92        740.79        18.43 o                         
   5  15   4          3.79          2.72         5.00 o                         
   6  15   4        537.11        524.84        18.27 o                         
   7  15   4          2.88         -2.01         6.63 o                         
  -7  16   4        151.35        164.08        12.96 o                         
  -6  16   4        646.79        680.65        23.41 o                         
  -5  16   4        425.42        446.39        18.39 o                         
  -4  16   4       1114.59       1061.66        47.88 o                         
  -3  16   4       1002.07        985.06        68.97 o                         
  -2  16   4        918.54        894.97        33.82 o                         
  -1  16   4       1875.38       1826.37        66.30 o                         
   0  16   4        360.89        355.72        15.06 o                         
   1  16   4       1976.00       1912.68        97.77 o                         
   2  16   4         39.35         43.11         5.77 o                         
   3  16   4       2883.90       2833.41        56.17 o                         
   4  16   4        316.23        288.05        11.71 o                         
   5  16   4       1247.78       1258.82        26.80 o                         
   6  16   4         62.42         64.33         9.22 o                         
   7  16   4        812.11        874.57        38.17 o                         
  -6  17   4         46.28         53.96        13.73 o                         
  -5  17   4          7.47          6.19         6.58 o                         
  -4  17   4          0.38         -1.65         6.10 o                         
  -3  17   4          6.29         11.38         7.06 o                         
  -2  17   4         21.98         34.66         7.72 o                         
  -1  17   4        195.63        198.80        12.31 o                         
   0  17   4        135.75        146.11        11.33 o                         
   1  17   4         28.11         36.04         7.53 o                         
   2  17   4          1.64          6.60         6.58 o                         
   3  17   4         35.50         39.08         7.80 o                         
   4  17   4         84.36         71.46         8.75 o                         
   5  17   4         17.04         17.41         7.58 o                         
   6  17   4         33.84         33.48        12.05 o                         
  -5  18   4         79.47         89.34        10.39 o                         
  -4  18   4        752.74        819.42        26.47 o                         
  -3  18   4        687.69        692.60        23.44 o                         
  -2  18   4        877.28        817.23        40.51 o                         
  -1  18   4       1702.13       1694.16        40.72 o                         
   0  18   4        493.23        525.47        20.42 o                         
   1  18   4       1654.95       1679.30        40.43 o                         
   2  18   4        474.37        445.49        18.23 o                         
   3  18   4        630.06        641.73        22.24 o                         
   4  18   4         92.22         91.33        10.39 o                         
   5  18   4        829.16        969.66        40.18 o                         
  -5  19   4        149.66        143.98        18.75 o                         
  -4  19   4         73.87         91.88        10.86 o                         
  -3  19   4        383.78        383.34        17.92 o                         
  -2  19   4        187.86        188.60        13.34 o                         
  -1  19   4        106.08        112.07        11.06 o                         
   0  19   4        576.53        609.04        21.98 o                         
   1  19   4        119.46        125.39        11.59 o                         
   2  19   4        329.25        358.69        17.24 o                         
   3  19   4          8.69         10.17         7.33 o                         
   4  19   4         92.90         89.73        14.06 o                         
  -3  20   4          0.50         -8.71        10.71 o                         
  -2  20   4         89.88        112.07        11.54 o                         
  -1  20   4         70.83         81.08        11.72 o                         
   0  20   4         65.04         85.48        10.11 o                         
   1  20   4        282.95        303.30        16.29 o                         
   2  20   4        159.49        182.02        13.91 o                         
   3  20   4        181.05        217.64        20.09 o                         
 -11   1   5       1014.58       1152.47        61.27 o                         
 -10   1   5         11.85         19.33         7.06 o                         
  -9   1   5       1279.41       1251.68        30.78 o                         
  -8   1   5        542.57        547.56        14.29 o                         
  -7   1   5       4273.11       4108.15        60.94 o                         
  -6   1   5       4079.75       4013.77        97.86 o                         
  -5   1   5      11370.48      11358.35       124.51 o                         
  -4   1   5       8427.81       8675.94        79.05 o                         
  -3   1   5       6925.02       7224.64        65.34 o                         
  -2   1   5      14510.29      15198.01       122.15 o                         
  -1   1   5       2277.51       2301.02        23.04 o                         
   0   1   5       6004.56       5777.29        51.99 o                         
   1   1   5       1213.33       1174.88        11.71 o                         
   2   1   5      24319.50      23748.95       240.14 o                         
   3   1   5       1144.52       1187.05        16.66 o                         
   4   1   5      15277.68      15473.68       259.04 o                         
   5   1   5        499.05        461.25         9.70 o                         
   6   1   5       5804.27       5706.18        71.13 o                         
   7   1   5        760.85        780.58        14.98 o                         
   8   1   5       1876.91       1864.71        29.04 o                         
   9   1   5        137.21        174.70         8.36 o                         
  10   1   5        456.87        480.71        13.62 o                         
 -11   2   5         20.29         11.05         7.58 o                         
 -10   2   5        631.34        680.53        22.49 o                         
  -9   2   5         54.30         60.58         6.44 o                         
  -8   2   5       2180.74       2062.36        35.18 o                         
  -7   2   5        369.80        365.66        10.83 o                         
  -6   2   5       5432.43       5436.25        73.49 o                         
  -5   2   5       4683.36       4774.88        64.31 o                         
  -4   2   5        441.40        346.27         8.50 o                         
  -3   2   5       3848.60       3923.18        38.48 o                         
  -2   2   5        759.71        643.89         9.55 o                         
  -1   2   5      10669.92      11240.30       152.27 o                         
   0   2   5       8328.13       9154.45       127.81 o                         
   1   2   5       8071.76       8363.81        77.58 o                         
   2   2   5       9681.04      10276.04       115.77 o                         
   3   2   5       4607.27       4255.89        59.81 o                         
   4   2   5       1264.10       1371.50        17.49 o                         
   5   2   5       2603.17       2405.73        32.31 o                         
   6   2   5        342.94        317.02         8.52 o                         
   7   2   5       1523.68       1498.43        23.60 o                         
   8   2   5        246.23        251.66         9.02 o                         
   9   2   5        823.32        806.63        16.96 o                         
  10   2   5        106.46        110.82         7.60 o                         
 -11   3   5        197.64        213.90        13.96 o                         
 -10   3   5         45.43         28.81         7.58 o                         
  -9   3   5        720.07        723.96        17.64 o                         
  -8   3   5        230.28        236.13        32.30 o                         
  -7   3   5         66.41         58.71         5.70 o                         
  -6   3   5        137.09        123.70         6.04 o                         
  -5   3   5        937.85        963.49        17.73 o                         
  -4   3   5       3061.34       3128.18        30.14 o                         
  -3   3   5       4195.69       5031.86        45.13 o                         
  -2   3   5       1561.49       1510.05        22.10 o                         
  -1   3   5       1482.57       1582.01        21.41 o                         
   0   3   5       4176.63       4113.33        45.37 o                         
   1   3   5       1791.56       1733.84        20.21 o                         
   2   3   5       2136.97       1959.86        21.86 o                         
   3   3   5        170.23        230.23         4.39 o                         
   4   3   5       2572.31       2470.57        28.92 o                         
   5   3   5         10.12          1.07         2.45 o                         
   6   3   5        508.08        499.87        10.41 o                         
   7   3   5         33.43         24.35         4.13 o                         
   8   3   5        331.28        315.56         9.87 o                         
   9   3   5        143.16        149.97         8.09 o                         
  10   3   5         99.41        115.78         7.86 o                         
 -10   4   5       1397.22       1443.63        45.81 o                         
  -9   4   5        334.54        343.75        12.24 o                         
  -8   4   5       3099.49       3061.54        48.84 o                         
  -7   4   5        153.92        193.10        20.78 o                         
  -6   4   5       3068.76       3130.02        44.57 o                         
  -5   4   5       1916.09       1826.35        22.90 o                         
  -4   4   5       4238.41       4141.80        43.85 o                         
  -3   4   5       7996.01       7870.65        72.30 o                         
  -2   4   5       4482.44       4660.59       180.36 o                         
  -1   4   5      17252.64      17643.20       328.98 o                         
   0   4   5       3045.03       3105.47        34.24 o                         
   1   4   5      24562.35      25503.04       377.64 o                         
   2   4   5         97.94        111.82         5.22 o                         
   3   4   5      14327.58      14889.84       160.58 o                         
   4   4   5        295.32        306.84         5.58 o                         
   5   4   5       7954.75       7593.37        87.44 o                         
   6   4   5         57.45         83.98         8.93 o                         
   7   4   5       1688.80       1676.30        23.11 o                         
   8   4   5        131.19        144.37         7.35 o                         
   9   4   5       1109.69       1105.38        20.99 o                         
  10   4   5        462.65        534.79        20.34 o                         
 -10   5   5         38.66         38.19         6.57 o                         
  -9   5   5        288.58        292.48        11.72 o                         
  -8   5   5        161.35        159.70        10.17 o                         
  -7   5   5        519.92        517.00        16.10 o                         
  -6   5   5        245.78        235.74         7.59 o                         
  -5   5   5       1797.17       1786.02        27.23 o                         
  -4   5   5       1331.77       1252.22        16.41 o                         
  -3   5   5        764.24        825.64        10.23 o                         
  -2   5   5        910.57        966.59        19.12 o                         
  -1   5   5        204.42        206.05         5.91 o                         
   0   5   5       1769.82       1961.64        21.09 o                         
   1   5   5        263.84        365.62        11.08 o                         
   2   5   5       2245.32       2468.32        35.28 o                         
   3   5   5       1231.11       1479.64        17.72 o                         
   4   5   5       1893.14       1887.93        22.85 o                         
   5   5   5        110.80        113.36         4.78 o                         
   6   5   5        133.24        131.85         5.26 o                         
   7   5   5         13.54          4.21         3.08 o                         
   8   5   5         29.73         37.55         4.31 o                         
   9   5   5         68.92         75.51         6.50 o                         
  10   5   5          0.43         -2.58         6.58 o                         
 -10   6   5        739.42        744.21        19.46 o                         
  -9   6   5         87.86         82.83         7.35 o                         
  -8   6   5       2142.78       2188.20        46.17 o                         
  -7   6   5        436.51        442.88        15.13 o                         
  -6   6   5       2772.23       2819.31        40.95 o                         
  -5   6   5       1502.01       1401.61        29.59 o                         
  -4   6   5       5620.51       5308.46        60.30 o                         
  -3   6   5       8381.30       8473.02        84.76 o                         
  -2   6   5       1442.92       1354.66        15.92 o                         
  -1   6   5       6631.35       6405.36       144.30 o                         
   0   6   5       1530.37       1638.54        32.33 o                         
   1   6   5       4318.74       4283.92        54.42 o                         
   2   6   5        230.34        265.66         6.11 o                         
   3   6   5       4188.57       4064.05        55.67 o                         
   4   6   5        222.62        354.03        10.02 o                         
   5   6   5       3067.49       3015.77        40.01 o                         
   6   6   5        217.20        239.85         6.70 o                         
   7   6   5       1348.97       1345.42        19.87 o                         
   8   6   5        144.39        134.03         6.50 o                         
   9   6   5        329.08        341.59         9.92 o                         
  10   6   5        229.25        267.09        15.34 o                         
 -10   7   5         70.61         77.71         7.86 o                         
  -9   7   5       1500.41       1507.40        36.42 o                         
  -8   7   5        820.80        832.42        23.68 o                         
  -7   7   5        327.62        318.77        13.02 o                         
  -6   7   5        821.62        792.59        20.83 o                         
  -5   7   5       2804.34       2739.56        51.85 o                         
  -4   7   5       3206.31       3325.15       153.65 o                         
  -3   7   5       5090.92       4993.89        49.92 o                         
  -2   7   5       8592.18       8820.40       155.19 o                         
  -1   7   5       4194.76       4093.79       108.06 o                         
   0   7   5      13311.09      13702.17       259.19 o                         
   1   7   5       1258.45       1307.89        17.81 o                         
   2   7   5       7428.66       7275.67        73.49 o                         
   3   7   5         98.92        127.61        10.51 o                         
   4   7   5       5007.64       4841.19       103.62 o                         
   5   7   5         55.04         61.30         5.41 o                         
   6   7   5       1667.50       1587.48        24.60 o                         
   7   7   5        166.26        179.16         6.82 o                         
   8   7   5       1526.71       1510.85        30.99 o                         
   9   7   5        331.40        322.64        12.63 o                         
  10   7   5        466.83        472.53        28.80 o                         
 -10   8   5         36.01         33.41         6.55 o                         
  -9   8   5          0.30         -6.36         5.68 o                         
  -8   8   5         28.64         28.58         8.04 o                         
  -7   8   5        532.77        535.16        17.52 o                         
  -6   8   5       1193.07       1189.24        28.15 o                         
  -5   8   5          0.37          5.08         4.69 o                         
  -4   8   5         16.08         64.37        31.14 o                         
  -3   8   5        295.83        308.85         5.71 o                         
  -2   8   5         26.26         54.99         4.29 o                         
  -1   8   5        424.85        384.27        18.94 o                         
   0   8   5          0.15         -1.07         2.43 o                         
   1   8   5        443.71        459.10        14.02 o                         
   2   8   5       2121.45       2154.33        30.01 o                         
   3   8   5       1190.66       1356.59        26.48 o                         
   4   8   5        131.94        120.26         5.80 o                         
   5   8   5        109.65        111.05         9.25 o                         
   6   8   5          8.22          3.02         3.59 o                         
   7   8   5        125.70        112.94         6.75 o                         
   8   8   5        109.23         88.99         7.71 o                         
   9   8   5         27.15         18.63         6.31 o                         
 -10   9   5          4.75          2.52         6.85 o                         
  -9   9   5        922.18        908.75        27.79 o                         
  -8   9   5        126.21        135.38        18.75 o                         
  -7   9   5       2066.39       2019.03        43.32 o                         
  -6   9   5       1492.47       1521.70        34.05 o                         
  -5   9   5       1853.96       1730.41        27.38 o                         
  -4   9   5       3783.52       3782.13        82.21 o                         
  -3   9   5       1666.35       1501.47        44.96 o                         
  -2   9   5       7016.97       6469.30       154.17 o                         
  -1   9   5         50.90         56.05         5.70 o                         
   0   9   5       8875.44       9128.64       108.64 o                         
   1   9   5       2768.17       2835.68        36.91 o                         
   2   9   5       9287.42       8567.70       356.56 o                         
   3   9   5        112.70        109.76         5.44 o                         
   4   9   5       4267.26       4236.60        80.80 o                         
   5   9   5        438.87        489.63        12.08 o                         
   6   9   5       3496.50       3329.12       104.49 o                         
   7   9   5        560.66        585.73        15.76 o                         
   8   9   5       1289.41       1258.90        26.00 o                         
   9   9   5        225.65        245.47        14.11 o                         
  -9  10   5         16.65         20.76         7.10 o                         
  -8  10   5        513.34        511.98        18.92 o                         
  -7  10   5        761.60        767.65        22.71 o                         
  -6  10   5       1613.79       1520.06        34.56 o                         
  -5  10   5        763.22        808.90        21.77 o                         
  -4  10   5        716.98        748.49        14.78 o                         
  -3  10   5       1779.46       1881.36        32.76 o                         
  -2  10   5        212.90        220.49         8.25 o                         
  -1  10   5        942.41        812.03        16.67 o                         
   0  10   5        803.56        802.81        13.64 o                         
   1  10   5        813.85        717.21        12.80 o                         
   2  10   5         56.48         58.94         4.26 o                         
   3  10   5        532.09        551.20        11.38 o                         
   4  10   5         22.35         21.68         3.59 o                         
   5  10   5        949.86        878.32        29.00 o                         
   6  10   5         31.49         23.72         4.41 o                         
   7  10   5        312.94        310.18        11.59 o                         
   8  10   5         53.10         50.45         6.60 o                         
   9  10   5        148.03        137.26        13.39 o                         
  -9  11   5        377.12        361.63        16.80 o                         
  -8  11   5         15.99          6.62         6.38 o                         
  -7  11   5       2335.89       2238.11        48.05 o                         
  -6  11   5        340.24        343.60        14.44 o                         
  -5  11   5       1811.52       1701.58        69.64 o                         
  -4  11   5        732.34        683.86        44.53 o                         
  -3  11   5       1373.45       1271.03        62.66 o                         
  -2  11   5        867.90        833.58        25.11 o                         
  -1  11   5        451.62        486.55        16.19 o                         
   0  11   5        180.22        154.53         6.94 o                         
   1  11   5       2544.07       2650.66        48.42 o                         
   2  11   5       1697.45       1705.31        42.91 o                         
   3  11   5         94.95         93.75         5.60 o                         
   4  11   5       2046.18       1954.55        52.39 o                         
   5  11   5          8.34          9.27         4.71 o                         
   6  11   5        847.83        844.79        19.45 o                         
   7  11   5         28.40         28.64         5.48 o                         
   8  11   5        105.06        117.69         8.76 o                         
   9  11   5         14.37         22.10        10.04 o                         
  -9  12   5         61.07         60.40        12.72 o                         
  -8  12   5       1210.94       1277.12        33.61 o                         
  -7  12   5        585.37        581.70        31.14 o                         
  -6  12   5       2443.62       2422.66        50.90 o                         
  -5  12   5        851.71        874.22        23.88 o                         
  -4  12   5       1570.83       1560.54        34.80 o                         
  -3  12   5       1893.19       1913.40        40.01 o                         
  -2  12   5       1447.07       1475.89        32.43 o                         
  -1  12   5       2774.21       2610.96        80.35 o                         
   0  12   5        527.95        525.81        19.54 o                         
   1  12   5       5557.86       5540.31        80.29 o                         
   2  12   5        389.77        415.81        13.43 o                         
   3  12   5       6118.06       6097.53        96.83 o                         
   4  12   5         96.82         98.46         9.16 o                         
   5  12   5       2622.33       2577.13        92.88 o                         
   6  12   5         32.55         39.74         6.05 o                         
   7  12   5       1527.00       1486.41        40.83 o                         
   8  12   5         37.39         29.02         7.80 o                         
   9  12   5        307.80        338.18        23.44 o                         
  -8  13   5         15.83         13.30         7.06 o                         
  -7  13   5        123.13        143.31        11.54 o                         
  -6  13   5         56.51         67.43         8.48 o                         
  -5  13   5         29.85         29.01         6.63 o                         
  -4  13   5         10.80         19.74         5.90 o                         
  -3  13   5        230.81        217.20        11.06 o                         
  -2  13   5         48.61         52.20         9.04 o                         
  -1  13   5        454.96        447.85        15.13 o                         
   0  13   5         45.04         51.38         5.00 o                         
   1  13   5          0.71         20.78        10.11 o                         
   2  13   5         69.02         98.42         6.94 o                         
   3  13   5         47.86         56.40         5.89 o                         
   4  13   5         97.42        103.34         7.98 o                         
   5  13   5          0.61         -0.58         4.11 o                         
   6  13   5         55.73         62.49         6.67 o                         
   7  13   5         60.36         49.03         8.52 o                         
   8  13   5          8.65          1.34         9.38 o                         
  -8  14   5        325.35        351.33        27.46 o                         
  -7  14   5        234.39        223.90        13.44 o                         
  -6  14   5        610.16        582.40        20.34 o                         
  -5  14   5        953.79        861.87        24.83 o                         
  -4  14   5       1694.40       1625.91        51.23 o                         
  -3  14   5       2229.13       2170.35        74.00 o                         
  -2  14   5       2161.71       2192.86        48.55 o                         
  -1  14   5       3855.10       3801.31        71.97 o                         
   0  14   5        808.00        817.82        30.47 o                         
   1  14   5       1769.27       1759.67        38.35 o                         
   2  14   5          7.28         13.12         4.89 o                         
   3  14   5       4077.94       3992.68       162.69 o                         
   4  14   5          8.04          6.63         4.76 o                         
   5  14   5       1638.78       1670.04        54.44 o                         
   6  14   5         52.85         55.44        12.39 o                         
   7  14   5       1240.63       1309.27        56.92 o                         
   8  14   5         91.33         99.78        14.73 o                         
  -7  15   5        459.60        444.25        26.79 o                         
  -6  15   5        224.04        244.95        13.71 o                         
  -5  15   5        210.56        241.81        13.49 o                         
  -4  15   5        925.69        891.72        25.56 o                         
  -3  15   5       1616.13       1491.48        76.01 o                         
  -2  15   5       1301.54       1275.40        39.84 o                         
  -1  15   5        385.46        392.50        15.06 o                         
   0  15   5       1148.37       1127.81        28.62 o                         
   1  15   5        736.03        722.02        21.29 o                         
   2  15   5       1511.12       1447.88        90.40 o                         
   3  15   5         14.74         14.81         6.38 o                         
   4  15   5        606.25        588.90        21.43 o                         
   5  15   5          5.33         -3.91         5.90 o                         
   6  15   5        548.93        555.83        21.76 o                         
   7  15   5        112.79        111.83        15.40 o                         
  -7  16   5          8.56          7.37        10.71 o                         
  -6  16   5        127.26        121.09        12.72 o                         
  -5  16   5         68.69         57.88         8.75 o                         
  -4  16   5        301.57        296.24        14.66 o                         
  -3  16   5        388.71        346.23        15.60 o                         
  -2  16   5        162.82        154.70        19.75 o                         
  -1  16   5        263.82        302.99        16.41 o                         
   0  16   5          0.19         -4.69         5.31 o                         
   1  16   5        431.94        441.53        17.75 o                         
   2  16   5        168.56        173.66        11.59 o                         
   3  16   5         29.71         45.05         7.53 o                         
   4  16   5         28.83         38.01         7.80 o                         
   5  16   5        286.45        309.20        15.38 o                         
   6  16   5         11.60          3.02         9.38 o                         
   7  16   5         81.00        102.46        15.40 o                         
  -6  17   5        138.34        137.34        12.28 o                         
  -5  17   5        970.90        973.17        28.84 o                         
  -4  17   5        165.17        172.30        12.28 o                         
  -3  17   5       1136.66       1180.67        31.72 o                         
  -2  17   5        975.40        994.24        45.20 o                         
  -1  17   5        685.03        662.97        53.57 o                         
   0  17   5       1805.04       1855.45        42.33 o                         
   1  17   5        321.49        324.79        20.76 o                         
   2  17   5       1890.11       1845.95        98.77 o                         
   3  17   5          1.58          1.66         6.38 o                         
   4  17   5       1153.31       1258.56        33.14 o                         
   5  17   5         42.96         54.91         8.75 o                         
   6  17   5        500.01        584.61        30.80 o                         
  -5  18   5         40.62         34.82         8.37 o                         
  -4  18   5        126.62        160.92        12.68 o                         
  -3  18   5        116.04        111.11        10.86 o                         
  -2  18   5        333.08        341.15        16.49 o                         
  -1  18   5        340.58        318.26        15.60 o                         
   0  18   5         35.01         51.37         8.75 o                         
   1  18   5        217.22        238.01        15.40 o                         
   2  18   5          6.69         15.40         6.85 o                         
   3  18   5        270.03        282.08        14.68 o                         
   4  18   5         18.28         13.91         7.33 o                         
   5  18   5         34.86         39.54         9.00 o                         
  -4  19   5        430.09        457.38        29.46 o                         
  -3  19   5         22.19         36.03         8.48 o                         
  -2  19   5        277.43        264.97        15.13 o                         
  -1  19   5        121.77        117.10        11.54 o                         
   0  19   5       1029.54        976.80        60.94 o                         
   1  19   5         47.19         48.93         9.15 o                         
   2  19   5        697.55        711.85        24.14 o                         
   3  19   5        120.72        122.53        17.08 o                         
   4  19   5        435.01        490.47        28.13 o                         
  -3  20   5        633.36        638.18        34.82 o                         
  -2  20   5        134.30        125.82        12.01 o                         
  -1  20   5        772.69        806.59        26.50 o                         
   0  20   5         60.43         78.48        10.29 o                         
   1  20   5        764.39        806.78        26.98 o                         
   2  20   5         36.60         56.34         9.63 o                         
   3  20   5        514.19        516.97        30.80 o                         
 -11   0   6         34.40         21.43        11.38 o                         
 -10   0   6       1186.68       1247.57        45.54 o                         
  -9   0   6        308.17        516.97        25.45 o                         
  -8   0   6       1646.50       1688.87        52.23 o                         
  -7   0   6       2225.35       2089.33        59.60 o                         
  -6   0   6       5639.68       5759.58        77.77 o                         
  -5   0   6       6425.65       6596.28        87.16 o                         
  -4   0   6       6918.44       7754.88       101.12 o                         
  -3   0   6       4421.39       3913.62        48.63 o                         
  -2   0   6       4006.68       3931.56        50.24 o                         
   0   0   6       2814.25       2816.80        36.61 o                         
   1   0   6      30645.02      31934.23       516.21 o                         
   2   0   6       1037.97       1180.82        35.25 o                         
   3   0   6       3352.88       3380.37        59.43 o                         
   4   0   6       4913.07       5152.24        89.02 o                         
   5   0   6       4562.57       4431.91       206.59 o                         
   6   0   6        823.65        875.90        21.77 o                         
   7   0   6       1573.07       1496.80        33.62 o                         
   8   0   6        554.49        593.66        19.17 o                         
   9   0   6       1425.01       1455.12        35.75 o                         
  10   0   6        364.09        426.57        25.45 o                         
 -11   1   6         63.92         78.25        10.17 o                         
 -10   1   6         24.72         17.54         7.06 o                         
  -9   1   6         73.84         74.16         8.05 o                         
  -8   1   6        498.38        466.28        12.88 o                         
  -7   1   6       1659.80       1712.73        29.12 o                         
  -6   1   6        260.79        303.18        31.27 o                         
  -5   1   6       1619.93       1755.47        22.61 o                         
  -4   1   6       1339.52       1321.48        15.55 o                         
  -3   1   6       1053.68       1317.75        12.07 o                         
  -2   1   6        660.05        633.40         5.91 o                         
  -1   1   6         22.02         39.53         4.11 o                         
   0   1   6       1382.86       1277.63        17.99 o                         
   1   1   6        469.47        559.31         7.56 o                         
   2   1   6       7120.50       7717.29        79.31 o                         
   3   1   6       1505.59       1568.46        21.09 o                         
   4   1   6       2727.97       2916.38        37.50 o                         
   5   1   6        119.86        107.15         5.18 o                         
   6   1   6        113.81        113.24         7.12 o                         
   7   1   6        102.75         83.67         6.44 o                         
   8   1   6         11.92         23.54         4.41 o                         
   9   1   6          2.20         -2.75         4.86 o                         
  10   1   6         23.65         17.74         7.33 o                         
 -11   2   6          4.75         -1.34         9.38 o                         
 -10   2   6        478.37        473.14        18.47 o                         
  -9   2   6        343.84        350.24        11.97 o                         
  -8   2   6       1205.78       1133.30        22.29 o                         
  -7   2   6       2087.30       1997.22        34.89 o                         
  -6   2   6       1364.55       1389.38        22.57 o                         
  -5   2   6       4751.66       4884.68        65.82 o                         
  -4   2   6       1288.46       1403.62        27.52 o                         
  -3   2   6       5329.59       5449.16        47.18 o                         
  -2   2   6        174.01        171.56         5.34 o                         
  -1   2   6       7615.44       7414.89        83.94 o                         
   0   2   6       2026.40       2108.62        24.55 o                         
   1   2   6       7523.34       7289.87        87.12 o                         
   2   2   6       2306.66       2434.27        26.59 o                         
   3   2   6      14497.43      14722.85       152.70 o                         
   4   2   6        263.72        224.87         8.75 o                         
   5   2   6       5092.21       5131.47        63.85 o                         
   6   2   6        401.04        406.18         9.87 o                         
   7   2   6       2256.31       2190.92        31.97 o                         
   8   2   6        130.50        159.08         7.37 o                         
   9   2   6        429.04        429.21        14.43 o                         
  10   2   6        178.57        198.90        13.73 o                         
 -10   3   6        254.14        279.83        21.76 o                         
  -9   3   6       1037.40       1032.11        22.03 o                         
  -8   3   6        443.97        481.16        13.40 o                         
  -7   3   6       1702.31       1711.51        47.95 o                         
  -6   3   6       1935.31       1908.56        29.39 o                         
  -5   3   6       2137.61       2264.71        33.56 o                         
  -4   3   6      13289.44      14131.90       265.85 o                         
  -3   3   6        345.45        280.05         5.67 o                         
  -2   3   6      15170.67      15429.18       224.86 o                         
  -1   3   6        175.73        156.82         6.27 o                         
   0   3   6      10713.77      10812.97       159.48 o                         
   1   3   6        435.58        432.35         6.15 o                         
   2   3   6      17494.84      17310.87       160.65 o                         
   3   3   6        170.98        171.81         4.89 o                         
   4   3   6       6318.15       6278.90        68.09 o                         
   5   3   6       1881.19       1908.54        24.02 o                         
   6   3   6       3035.51       2872.78        38.84 o                         
   7   3   6        904.20        879.80        16.56 o                         
   8   3   6        566.30        605.47        13.71 o                         
   9   3   6        586.73        612.35        18.22 o                         
  10   3   6        489.66        507.28        19.89 o                         
 -10   4   6         16.23         14.35         5.53 o                         
  -9   4   6          9.95          3.35         5.03 o                         
  -8   4   6        161.93        150.20         7.98 o                         
  -7   4   6          1.44          0.22         3.48 o                         
  -6   4   6          6.67          1.34         3.09 o                         
  -5   4   6        261.35        237.38         5.78 o                         
  -4   4   6        529.48        618.47         9.32 o                         
  -3   4   6       1190.10       1233.53        14.27 o                         
  -2   4   6        747.14        829.14        17.47 o                         
  -1   4   6          0.97         11.74         3.48 o                         
   0   4   6        124.85        137.76         3.37 o                         
   1   4   6        135.51        154.64         3.53 o                         
   2   4   6        330.61        244.74         6.19 o                         
   3   4   6         37.23         45.43         2.11 o                         
   4   4   6        124.17        140.08         4.01 o                         
   5   4   6         48.55         44.54         3.40 o                         
   6   4   6          4.28         -3.75         2.50 o                         
   7   4   6         28.43         25.28         4.33 o                         
   8   4   6          3.79          8.74         4.21 o                         
   9   4   6         37.03         33.28         7.80 o                         
  10   4   6         38.88         44.45         8.05 o                         
 -10   5   6        343.23        370.90        13.36 o                         
  -9   5   6       2204.91       2145.39        37.89 o                         
  -8   5   6        995.98        971.59        25.33 o                         
  -7   5   6       2120.10       2083.95        42.38 o                         
  -6   5   6       1848.26       1790.53        28.02 o                         
  -5   5   6       2123.78       1998.67        38.82 o                         
  -4   5   6       5790.66       5774.58        63.34 o                         
  -3   5   6       3730.61       3855.49        68.63 o                         
  -2   5   6      12950.28      13253.18       227.34 o                         
  -1   5   6       3930.03       4194.99        41.85 o                         
   0   5   6       7511.84       7781.49        73.92 o                         
   1   5   6         97.02        123.01         6.94 o                         
   2   5   6      11619.97      11763.12       205.79 o                         
   3   5   6       1475.89       1433.22        17.45 o                         
   4   5   6       7372.12       7534.83       116.27 o                         
   5   5   6         42.00         49.77         4.50 o                         
   6   5   6       1997.83       1902.37        24.84 o                         
   7   5   6        734.75        754.57        13.47 o                         
   8   5   6       1332.07       1326.09        26.54 o                         
   9   5   6        693.14        672.37        21.77 o                         
  10   5   6        256.77        254.74        14.44 o                         
 -10   6   6        517.23        521.53        15.84 o                         
  -9   6   6        119.92        127.59         8.76 o                         
  -8   6   6       1231.58       1208.76        29.82 o                         
  -7   6   6        577.36        529.66        16.80 o                         
  -6   6   6          3.40          4.37         3.04 o                         
  -5   6   6       4587.64       4419.11        78.37 o                         
  -4   6   6       2263.39       2057.51        28.77 o                         
  -3   6   6       2875.22       2911.44        30.21 o                         
  -2   6   6       1487.55       1349.85        27.34 o                         
  -1   6   6       5275.13       5405.77       103.57 o                         
   0   6   6       5276.85       6052.23        61.28 o                         
   1   6   6       1754.34       1794.91        23.64 o                         
   2   6   6         12.39         12.16         2.56 o                         
   3   6   6       1354.57       1289.71        29.18 o                         
   4   6   6          1.38          7.49         2.08 o                         
   5   6   6       1978.49       1852.54        42.43 o                         
   6   6   6        159.71        150.11         5.84 o                         
   7   6   6       1119.45       1135.45        17.78 o                         
   8   6   6        162.00        166.63         9.26 o                         
   9   6   6        194.45        175.58        12.31 o                         
  10   6   6        284.44        298.12        15.63 o                         
 -10   7   6         16.79         12.28         5.80 o                         
  -9   7   6        383.79        334.09        15.38 o                         
  -8   7   6         46.32         38.18         7.33 o                         
  -7   7   6        214.07        174.75        10.17 o                         
  -6   7   6       1076.92       1075.99        22.69 o                         
  -5   7   6        158.62        140.05        14.06 o                         
  -4   7   6       2079.85       1878.36        34.72 o                         
  -3   7   6        101.13        109.12         3.85 o                         
  -2   7   6       2527.29       2760.71        56.33 o                         
  -1   7   6          1.92          2.54         2.26 o                         
   0   7   6      10850.04      12175.45       249.16 o                         
   1   7   6       1012.32       1042.74        11.24 o                         
   2   7   6       4531.82       4743.50        98.67 o                         
   3   7   6         13.16         12.96         2.68 o                         
   4   7   6       1660.57       1401.30        22.42 o                         
   5   7   6        515.96        516.12        11.21 o                         
   6   7   6        574.27        605.02        11.49 o                         
   7   7   6         53.54         40.59         5.53 o                         
   8   7   6        304.55        285.74        11.03 o                         
   9   7   6        235.12        242.56        13.96 o                         
  10   7   6        175.79        176.79        18.08 o                         
 -10   8   6        806.35        782.36        20.62 o                         
  -9   8   6        315.66        324.03        14.91 o                         
  -8   8   6       2134.74       2084.74        44.98 o                         
  -7   8   6       1425.72       1410.34        37.50 o                         
  -6   8   6       4498.52       4316.81        79.07 o                         
  -5   8   6        918.09        888.58        23.44 o                         
  -4   8   6       2428.43       2427.87        35.62 o                         
  -3   8   6       6056.50       6067.87        74.68 o                         
  -2   8   6        662.12        752.15        31.03 o                         
  -1   8   6       9269.65       9238.29       205.88 o                         
   0   8   6         95.70        136.33         7.83 o                         
   1   8   6      14788.87      15214.11       151.08 o                         
   2   8   6          0.05          8.73         2.09 o                         
   3   8   6       6435.59       6303.92       130.49 o                         
   4   8   6         24.49         33.32         3.68 o                         
   5   8   6       3203.13       3116.47        54.61 o                         
   6   8   6        278.43        262.14         9.65 o                         
   7   8   6       1003.25        977.85        21.13 o                         
   8   8   6        426.45        441.89        16.80 o                         
   9   8   6        509.28        505.61        18.70 o                         
  10   8   6        287.18        340.19        23.44 o                         
  -9   9   6         45.75         42.86         7.80 o                         
  -8   9   6        140.74        143.73        11.12 o                         
  -7   9   6        117.01         91.04         8.75 o                         
  -6   9   6          5.67          4.34         5.43 o                         
  -5   9   6        156.88        138.82         6.48 o                         
  -4   9   6        330.70        306.25        10.05 o                         
  -3   9   6         12.50         34.93         3.83 o                         
  -2   9   6        210.11        202.37         6.82 o                         
  -1   9   6          1.16          3.08         4.48 o                         
   0   9   6       1392.87       1408.00        25.34 o                         
   1   9   6        291.37        311.51         6.66 o                         
   2   9   6        564.83        580.65         8.92 o                         
   3   9   6         14.57         20.38         3.32 o                         
   4   9   6        343.83        367.11        10.69 o                         
   5   9   6          9.86         10.48         3.94 o                         
   6   9   6        147.89        150.07         7.95 o                         
   7   9   6          4.82          8.54         5.25 o                         
   8   9   6         53.57         45.36         7.80 o                         
   9   9   6         67.86         62.65         8.48 o                         
  10   9   6         23.98         40.18        12.72 o                         
  -9  10   6        259.88        267.13        14.44 o                         
  -8  10   6        535.18        507.13        18.47 o                         
  -7  10   6       1106.06       1071.49        27.67 o                         
  -6  10   6       2178.17       1952.31        41.66 o                         
  -5  10   6       2683.09       2558.29        44.24 o                         
  -4  10   6        641.83        652.19        13.59 o                         
  -3  10   6       4098.70       3976.85        55.36 o                         
  -2  10   6        577.48        642.06        13.17 o                         
  -1  10   6       4528.83       4782.08       142.30 o                         
   0  10   6         75.73         61.73         4.61 o                         
   1  10   6       6214.99       6323.21        89.53 o                         
   2  10   6        468.45        424.11        11.95 o                         
   3  10   6       3925.71       3821.80       112.52 o                         
   4  10   6       1103.16       1022.36        20.35 o                         
   5  10   6       1177.79       1182.58        36.14 o                         
   6  10   6        915.71        907.94        26.02 o                         
   7  10   6        996.25        889.13        71.32 o                         
   8  10   6        260.68        260.89        23.44 o                         
   9  10   6        308.76        308.65        22.43 o                         
  -9  11   6        173.42        167.89        12.28 o                         
  -8  11   6        356.21        349.02        15.86 o                         
  -7  11   6        690.32        649.56        21.07 o                         
  -6  11   6       1364.19       1301.84        31.25 o                         
  -5  11   6       1898.35       1812.14        39.01 o                         
  -4  11   6       2314.82       2422.09        63.75 o                         
  -3  11   6        898.86        926.08        17.35 o                         
  -2  11   6       3071.30       2963.96       117.52 o                         
  -1  11   6        356.62        338.57        12.07 o                         
   0  11   6       2570.28       2606.42        49.95 o                         
   1  11   6          4.35         12.05         3.48 o                         
   2  11   6       3408.00       3365.85        51.28 o                         
   3  11   6        131.01        126.62         7.08 o                         
   4  11   6       2559.66       2464.30        57.60 o                         
   5  11   6        622.46        588.48        19.38 o                         
   6  11   6       1114.63       1139.96        42.86 o                         
   7  11   6        153.97        154.68        12.72 o                         
   8  11   6        393.97        385.41        16.80 o                         
   9  11   6        102.90        132.59        16.07 o                         
  -8  12   6         23.49         20.80         7.33 o                         
  -7  12   6         19.26         25.53         7.33 o                         
  -6  12   6         28.81         43.10        14.73 o                         
  -5  12   6        438.84        429.78        16.08 o                         
  -4  12   6         35.13         34.67         6.10 o                         
  -3  12   6        558.54        521.67        16.33 o                         
  -2  12   6          2.59         10.65         4.66 o                         
  -1  12   6        677.53        623.88        17.75 o                         
   0  12   6        219.50        241.92        16.41 o                         
   1  12   6         26.70         30.30         5.90 o                         
   2  12   6        228.79        210.34        10.65 o                         
   3  12   6       1841.99       1904.82        76.48 o                         
   4  12   6         41.20         48.50         5.80 o                         
   5  12   6        154.99        141.72        17.75 o                         
   6  12   6         23.30         14.22         6.10 o                         
   7  12   6        228.42        232.81        13.02 o                         
   8  12   6         53.36         52.52         8.28 o                         
   9  12   6          0.99          2.01         8.04 o                         
  -8  13   6         44.06         38.57         8.01 o                         
  -7  13   6       1137.63       1042.94        42.19 o                         
  -6  13   6       2157.64       2073.22        45.46 o                         
  -5  13   6        794.20        777.16        22.71 o                         
  -4  13   6       3568.90       3442.44       128.57 o                         
  -3  13   6       1374.73       1308.52        30.54 o                         
  -2  13   6       3814.93       3661.87       234.04 o                         
  -1  13   6        173.36        178.43        10.11 o                         
   0  13   6       2441.32       2435.96        51.23 o                         
   1  13   6        288.99        280.99        12.01 o                         
   2  13   6       2744.06       2751.43        55.25 o                         
   3  13   6        427.32        405.75        32.48 o                         
   4  13   6       2774.86       2787.57       107.14 o                         
   5  13   6        172.50        164.87        11.12 o                         
   6  13   6       1195.38       1145.48       100.11 o                         
   7  13   6        349.03        366.75        16.57 o                         
   8  13   6        301.90        315.08        15.86 o                         
  -7  14   6        209.75        222.87        15.07 o                         
  -6  14   6        369.13        340.56        15.60 o                         
  -5  14   6        232.49        229.88        12.68 o                         
  -4  14   6          0.33          2.73         5.69 o                         
  -3  14   6        248.84        246.14        12.28 o                         
  -2  14   6         18.51         23.19         6.38 o                         
  -1  14   6       1155.51       1151.95        53.91 o                         
   0  14   6          1.87          2.04         4.66 o                         
   1  14   6        840.67        798.79        22.24 o                         
   2  14   6         22.06         23.14        10.04 o                         
   3  14   6       1208.45       1232.82        56.92 o                         
   4  14   6          0.23         -4.51         5.43 o                         
   5  14   6         70.13         65.65         8.52 o                         
   6  14   6         25.27         20.09         7.10 o                         
   7  14   6        213.10        236.00        30.47 o                         
   8  14   6         27.28         22.77        11.38 o                         
  -7  15   6        374.59        391.87        17.71 o                         
  -6  15   6        484.90        509.68        19.41 o                         
  -5  15   6        213.67        202.70        12.28 o                         
  -4  15   6        591.44        572.08        30.13 o                         
  -3  15   6        328.12        320.13        14.44 o                         
  -2  15   6       1049.74       1058.92        50.22 o                         
  -1  15   6        174.74        174.96        13.39 o                         
   0  15   6       1881.21       1855.59        40.94 o                         
   1  15   6         14.43         16.74         5.68 o                         
   2  15   6       1650.61       1681.10        50.22 o                         
   3  15   6        100.08        108.32         9.70 o                         
   4  15   6       1100.68       1090.24       104.47 o                         
   5  15   6         16.13         19.96         7.06 o                         
   6  15   6        396.14        412.38        21.43 o                         
   7  15   6          6.62          7.84         7.33 o                         
  -6  16   6        308.21        299.02        15.38 o                         
  -5  16   6       1019.64       1038.93        29.35 o                         
  -4  16   6         42.68         39.25         7.72 o                         
  -3  16   6       1792.09       1782.60        41.85 o                         
  -2  16   6        133.45        131.26        12.39 o                         
  -1  16   6       3464.81       3373.82        66.76 o                         
   0  16   6        109.84         78.52         8.75 o                         
   1  16   6       1834.86       1843.02        41.43 o                         
   2  16   6         15.37         13.73        13.06 o                         
   3  16   6       1775.71       1791.62        41.43 o                         
   4  16   6        188.27        177.57        17.75 o                         
   5  16   6        474.94        480.13        24.78 o                         
   6  16   6        132.62        137.08        12.39 o                         
  -5  17   6         65.31         59.56        10.38 o                         
  -4  17   6         20.48         15.10         6.76 o                         
  -3  17   6          1.35          6.41         6.70 o                         
  -2  17   6         14.92         26.48         7.72 o                         
  -1  17   6         91.99         85.01         9.43 o                         
   0  17   6         74.45         86.00         9.22 o                         
   1  17   6          2.89         -6.43         5.90 o                         
   2  17   6         11.44         25.51         7.24 o                         
   3  17   6         29.48         25.04         7.33 o                         
   4  17   6        105.11        113.50        12.72 o                         
   5  17   6         42.76         39.55         8.28 o                         
   6  17   6          0.31         -1.34         7.10 o                         
  -5  18   6        378.87        393.09        26.79 o                         
  -4  18   6        322.91        333.91        16.55 o                         
  -3  18   6       1376.45       1408.71        36.42 o                         
  -2  18   6         53.94         59.28         8.85 o                         
  -1  18   6       1059.59       1087.50        30.26 o                         
   0  18   6          3.35          1.34         6.16 o                         
   1  18   6       1662.04       1813.76        42.84 o                         
   2  18   6         11.23          5.93         7.03 o                         
   3  18   6        714.51        752.82        29.13 o                         
   4  18   6        122.70        124.52        11.59 o                         
   5  18   6        718.41        794.45        26.79 o                         
  -3  19   6        310.62        304.10        23.77 o                         
  -2  19   6        678.24        718.11        25.78 o                         
  -1  19   6        113.14         94.73        10.58 o                         
   0  19   6        893.93        927.01        28.10 o                         
   1  19   6          0.84          2.77         7.33 o                         
   2  19   6        303.97        310.03        16.08 o                         
   3  19   6         51.22         49.27         9.22 o                         
   4  19   6        141.55        151.34        19.42 o                         
  -2  20   6          0.88          0.67        11.38 o                         
  -1  20   6        132.03        139.29        19.42 o                         
   0  20   6        215.38        196.21        13.91 o                         
   1  20   6        262.16        287.95        24.11 o                         
   2  20   6         22.99         20.76        13.39 o                         
 -10   1   7        436.59        483.85        18.45 o                         
  -9   1   7        739.95        723.78        24.78 o                         
  -8   1   7       1438.08       1466.70        26.66 o                         
  -7   1   7       3278.47       3117.79        39.80 o                         
  -6   1   7       6037.64       6283.83        64.80 o                         
  -5   1   7       1974.96       2079.38        31.32 o                         
  -4   1   7      13536.77      14242.73       124.41 o                         
  -3   1   7         38.73         68.20         2.18 o                         
  -2   1   7      14647.00      14982.24       107.86 o                         
  -1   1   7         34.71         37.97         3.05 o                         
   0   1   7       4407.06       4342.10        34.31 o                         
   1   1   7         79.54         62.62         5.90 o                         
   2   1   7      14910.29      15184.30       154.11 o                         
   3   1   7       1006.37       1001.04        12.83 o                         
   4   1   7       3852.28       3778.55        47.54 o                         
   5   1   7       2966.38       3020.29        39.68 o                         
   6   1   7       2943.10       2783.71        37.92 o                         
   7   1   7       1034.24       1034.13        21.00 o                         
   8   1   7        225.53        232.79        12.31 o                         
   9   1   7        525.71        605.75        20.83 o                         
  10   1   7        123.51        103.80        10.17 o                         
  11   1   7        262.65        315.02        17.28 o                         
 -10   2   7        599.30        629.74        21.54 o                         
  -9   2   7        236.49        274.44        10.81 o                         
  -8   2   7        145.04        141.92         7.47 o                         
  -7   2   7       3194.31       3292.96        41.82 o                         
  -6   2   7       1319.98       1263.15        21.17 o                         
  -5   2   7       3981.91       4131.64        47.98 o                         
  -4   2   7       1007.63        994.45        11.01 o                         
  -3   2   7       1937.21       1801.62        17.68 o                         
  -2   2   7        466.18        492.19         9.37 o                         
  -1   2   7       5294.44       5523.10        44.74 o                         
   0   2   7       1694.00       1867.67        18.04 o                         
   1   2   7       8131.81       8134.65       144.34 o                         
   2   2   7       1260.00       1311.50        15.49 o                         
   3   2   7       5830.40       5436.09        57.25 o                         
   4   2   7       1209.08       1056.45        16.24 o                         
   5   2   7       1480.27       1373.61        20.83 o                         
   6   2   7       1356.71       1419.56        22.26 o                         
   7   2   7       1148.95       1085.22        22.01 o                         
   8   2   7        822.26        812.88        23.44 o                         
   9   2   7        190.43        153.82        13.73 o                         
  10   2   7        169.57        182.96        13.49 o                         
 -10   3   7        128.54        131.77        17.08 o                         
  -9   3   7        307.26        303.72        11.08 o                         
  -8   3   7        517.09        479.81        13.15 o                         
  -7   3   7          4.26          1.29         4.09 o                         
  -6   3   7         31.27         37.82         4.66 o                         
  -5   3   7        191.63        202.59         5.50 o                         
  -4   3   7        878.35        822.07        10.39 o                         
  -3   3   7       1258.84       1284.54        14.28 o                         
  -2   3   7        968.22        921.41         9.81 o                         
  -1   3   7        954.88        900.21         8.87 o                         
   0   3   7      11925.04      12472.06       119.77 o                         
   1   3   7       1197.74       1288.05        17.64 o                         
   2   3   7       1519.16       1551.47        16.46 o                         
   3   3   7       6140.04       6165.76        59.14 o                         
   4   3   7       2509.04       2395.39        31.81 o                         
   5   3   7         71.02         75.48         4.90 o                         
   6   3   7        133.84        141.22         8.02 o                         
   7   3   7         60.38         68.59         6.19 o                         
   8   3   7        491.25        439.95        16.55 o                         
   9   3   7        183.84        189.90        12.28 o                         
  10   3   7         24.39         21.43         8.05 o                         
 -10   4   7        952.72        981.59        22.55 o                         
  -9   4   7        952.57       1032.36        22.29 o                         
  -8   4   7       1956.09       1907.81        33.12 o                         
  -7   4   7       2447.77       2508.51        58.55 o                         
  -6   4   7        664.17        671.75        13.56 o                         
  -5   4   7       7503.12       7409.55        83.11 o                         
  -4   4   7       2099.41       2062.02        29.00 o                         
  -3   4   7      14183.49      14367.86       162.49 o                         
  -2   4   7        117.32        130.48         5.01 o                         
  -1   4   7      24036.47      25743.77       340.40 o                         
   0   4   7          3.91         30.88         2.38 o                         
   1   4   7      18355.73      19398.36       167.06 o                         
   2   4   7       2652.67       2463.44        22.66 o                         
   3   4   7       7329.90       7265.44        65.20 o                         
   4   4   7        423.42        374.69         6.37 o                         
   5   4   7       2962.55       2853.88        34.08 o                         
   6   4   7        784.76        796.01        41.62 o                         
   7   4   7        900.86        814.30        22.26 o                         
   8   4   7       1164.58       1235.52        30.78 o                         
   9   4   7        392.29        380.04        16.10 o                         
  10   4   7        599.87        639.27        27.79 o                         
 -10   5   7         31.22         31.09         6.16 o                         
  -9   5   7        107.88         97.13         7.86 o                         
  -8   5   7         31.17         39.74         6.85 o                         
  -7   5   7        238.13        211.43         9.99 o                         
  -6   5   7         72.69         59.47         4.50 o                         
  -5   5   7        266.96        283.82        10.17 o                         
  -4   5   7       1103.15       1098.22        18.36 o                         
  -3   5   7        191.33        191.77         4.71 o                         
  -2   5   7        985.60       1034.85        39.92 o                         
  -1   5   7        434.68        462.96         7.70 o                         
   0   5   7       2099.06       2299.49        38.98 o                         
   1   5   7        213.48        280.56         4.49 o                         
   2   5   7        430.75        427.92         6.84 o                         
   3   5   7        575.18        628.23         7.81 o                         
   4   5   7        185.02        174.14         4.70 o                         
   5   5   7        435.89        430.90         8.68 o                         
   6   5   7          9.90         13.26         3.83 o                         
   7   5   7        266.67        250.41        11.81 o                         
   8   5   7          0.83         -3.35         5.68 o                         
   9   5   7         52.61         61.70         8.75 o                         
  10   5   7         36.58         32.98        15.40 o                         
 -10   6   7        559.93        552.07        16.62 o                         
  -9   6   7        484.92        482.19        17.99 o                         
  -8   6   7        969.76        891.93        23.91 o                         
  -7   6   7       1735.40       1716.26        36.70 o                         
  -6   6   7        483.89        459.74        11.91 o                         
  -5   6   7       3262.26       3222.77        58.95 o                         
  -4   6   7        760.23        756.31        13.19 o                         
  -3   6   7       6011.10       5961.11       146.19 o                         
  -2   6   7        527.87        516.60        10.18 o                         
  -1   6   7       7375.31       7519.47       118.85 o                         
   0   6   7        344.74        371.75         6.07 o                         
   1   6   7      10914.39      10677.68        95.24 o                         
   2   6   7        439.75        428.82         8.45 o                         
   3   6   7       3500.98       3461.49        42.86 o                         
   4   6   7        693.33        752.67        11.25 o                         
   5   6   7       1992.94       1901.10        40.24 o                         
   6   6   7        772.47        753.38        16.74 o                         
   7   6   7        616.14        565.72        17.99 o                         
   8   6   7        373.60        387.05        22.77 o                         
   9   6   7        283.94        246.70        13.71 o                         
  10   6   7        326.75        351.67        16.55 o                         
 -10   7   7        379.87        400.53        14.41 o                         
  -9   7   7        649.69        668.58        21.54 o                         
  -8   7   7       1306.57       1329.62        31.94 o                         
  -7   7   7        701.05        670.96        19.65 o                         
  -6   7   7       1056.95       1068.64        19.21 o                         
  -5   7   7         57.61         39.71         6.36 o                         
  -4   7   7       5211.48       5414.24        80.22 o                         
  -3   7   7        667.25        625.96        15.90 o                         
  -2   7   7       7928.48       8028.10       376.70 o                         
  -1   7   7        651.51        670.38        12.38 o                         
   0   7   7       9231.03       8950.95       147.50 o                         
   1   7   7        849.78        998.29        17.80 o                         
   2   7   7       5546.46       5335.93        67.63 o                         
   3   7   7       3351.62       3196.35        95.35 o                         
   4   7   7       2358.95       2315.40        36.86 o                         
   5   7   7        783.23        751.88        16.35 o                         
   6   7   7       1007.76        911.66        23.44 o                         
   7   7   7        376.17        363.36        14.68 o                         
   8   7   7        483.87        454.80        17.05 o                         
   9   7   7        426.50        447.92        17.75 o                         
  10   7   7         96.80         80.66        10.17 o                         
  -9   8   7          0.31         -1.67         6.16 o                         
  -8   8   7         23.65         26.31         6.85 o                         
  -7   8   7          0.21          0.55         5.14 o                         
  -6   8   7        510.42        469.15        15.63 o                         
  -5   8   7         53.20         46.72         6.70 o                         
  -4   8   7       1043.24       1013.83        19.58 o                         
  -3   8   7        119.23        115.40         5.47 o                         
  -2   8   7        343.37        329.32         9.35 o                         
  -1   8   7         19.22         14.92         2.95 o                         
   0   8   7        140.10        160.22         5.61 o                         
   1   8   7        449.31        435.77         9.76 o                         
   2   8   7       1037.10       1093.33        22.17 o                         
   3   8   7        430.60        440.41        11.21 o                         
   4   8   7        152.62        162.43         7.06 o                         
   5   8   7         37.80         54.37        10.76 o                         
   6   8   7        318.15        308.71        13.02 o                         
   7   8   7         90.39        107.78         9.47 o                         
   8   8   7         94.73         87.85         9.00 o                         
   9   8   7         16.59         17.54         7.06 o                         
  10   8   7         19.39          9.86         7.80 o                         
  -9   9   7        591.34        564.22        20.34 o                         
  -8   9   7        964.39        928.08        25.80 o                         
  -7   9   7        779.06        762.15        21.78 o                         
  -6   9   7       5604.99       5388.93        97.06 o                         
  -5   9   7       1845.01       1868.04        29.64 o                         
  -4   9   7       4149.66       4041.59       138.38 o                         
  -3   9   7          5.62         15.72         3.34 o                         
  -2   9   7       6649.74       6563.84       171.92 o                         
  -1   9   7         12.47          9.46         3.70 o                         
   0   9   7       5739.46       5257.79       252.13 o                         
   1   9   7        262.40        286.34         7.38 o                         
   2   9   7       6368.29       6412.48       155.42 o                         
   3   9   7        582.07        642.43        14.73 o                         
   4   9   7       2991.79       2904.45       145.32 o                         
   5   9   7       1580.57       1582.78        89.73 o                         
   6   9   7       2038.01       1928.59        43.53 o                         
   7   9   7        754.05        765.52        34.15 o                         
   8   9   7        485.10        481.09        24.44 o                         
   9   9   7        691.87        701.22        48.55 o                         
  -9  10   7         97.34         98.22        10.17 o                         
  -8  10   7        157.93        152.98        10.65 o                         
  -7  10   7       1384.84       1366.83        32.89 o                         
  -6  10   7        223.63        225.70        11.59 o                         
  -5  10   7        588.10        614.19        24.96 o                         
  -4  10   7        268.93        270.42         8.56 o                         
  -3  10   7       1736.97       1723.32        51.70 o                         
  -2  10   7          0.03          1.19         2.82 o                         
  -1  10   7       1014.73        945.74        58.59 o                         
   0  10   7        208.28        239.28        11.38 o                         
   1  10   7       2951.95       3015.34        64.29 o                         
   2  10   7        379.73        369.48        12.78 o                         
   3  10   7       1535.81       1500.65        75.34 o                         
   4  10   7         43.02         37.24         6.16 o                         
   5  10   7       1006.96        914.71        36.83 o                         
   6  10   7        675.34        645.99        20.12 o                         
   7  10   7        411.75        398.77        18.75 o                         
   8  10   7        137.96        154.00        12.07 o                         
   9  10   7         85.16         73.00         9.47 o                         
  -9  11   7        248.93        213.03        13.71 o                         
  -8  11   7        156.63        148.47        11.25 o                         
  -7  11   7        453.15        420.27        16.55 o                         
  -6  11   7        713.58        678.74        31.14 o                         
  -5  11   7        303.06        290.49        12.96 o                         
  -4  11   7       1787.05       1676.36        49.98 o                         
  -3  11   7         90.12        114.84         9.39 o                         
  -2  11   7       1663.20       1682.11        53.91 o                         
  -1  11   7         59.28         71.63        13.39 o                         
   0  11   7       2398.22       2362.95        45.93 o                         
   1  11   7          7.04         10.38         7.03 o                         
   2  11   7       1419.79       1451.97        49.55 o                         
   3  11   7         24.36         30.16         9.38 o                         
   4  11   7       2025.22       1999.84        88.39 o                         
   5  11   7         76.19         67.13        13.06 o                         
   6  11   7        154.39        162.55        10.65 o                         
   7  11   7        224.95        233.27        15.74 o                         
   8  11   7        212.02        193.07        13.02 o                         
   9  11   7         70.74         76.35        10.04 o                         
  -8  12   7        417.35        472.81        22.77 o                         
  -7  12   7        925.41        955.85        27.20 o                         
  -6  12   7       1039.17        997.59        26.75 o                         
  -5  12   7       3747.20       3614.31        69.37 o                         
  -4  12   7        162.53        152.52         9.91 o                         
  -3  12   7       3308.69       3144.63        96.43 o                         
  -2  12   7         23.28         18.51         5.14 o                         
  -1  12   7       5125.61       4918.40       121.88 o                         
   0  12   7        163.49        133.29         8.75 o                         
   1  12   7       4081.11       4100.88        81.36 o                         
   2  12   7         55.58         86.36        13.39 o                         
   3  12   7       2644.77       2640.29       134.60 o                         
   4  12   7        436.65        449.98        16.10 o                         
   5  12   7        901.23        864.39        30.13 o                         
   6  12   7        364.66        357.00        35.16 o                         
   7  12   7        528.53        512.03        27.12 o                         
   8  12   7        431.72        453.76        18.70 o                         
  -8  13   7          0.03          0.94         6.38 o                         
  -7  13   7         24.38         32.94         7.33 o                         
  -6  13   7         11.55         27.02         7.33 o                         
  -5  13   7          2.83          4.08         5.43 o                         
  -4  13   7         28.50         42.68        10.04 o                         
  -3  13   7        443.95        398.11        35.16 o                         
  -2  13   7         75.33         85.00         7.80 o                         
  -1  13   7        168.67        158.85         9.91 o                         
   0  13   7          1.23         13.83         5.31 o                         
   1  13   7          5.20          4.02         6.70 o                         
   2  13   7        150.94        153.29        12.39 o                         
   3  13   7         74.02         72.43         7.80 o                         
   4  13   7         16.57         20.85         7.03 o                         
   5  13   7         65.64         73.29         8.52 o                         
   6  13   7         13.69         11.11         6.38 o                         
   7  13   7         67.06         73.99         9.22 o                         
   8  13   7          7.26         12.42         7.33 o                         
  -7  14   7        223.28        203.65        13.16 o                         
  -6  14   7        261.34        224.02        12.78 o                         
  -5  14   7       1084.03       1056.59        28.40 o                         
  -4  14   7         23.29         27.91         6.58 o                         
  -3  14   7       1342.52       1276.68        59.60 o                         
  -2  14   7        428.31        402.53        15.38 o                         
  -1  14   7       1918.06       1974.26        42.14 o                         
   0  14   7        162.31        158.98        12.72 o                         
   1  14   7       1662.73       1682.41       104.13 o                         
   2  14   7        835.10        846.11        23.77 o                         
   3  14   7       1909.39       1917.82        52.57 o                         
   4  14   7       1098.58       1099.28        28.87 o                         
   5  14   7        510.29        514.95        33.82 o                         
   6  14   7        219.97        222.31        13.49 o                         
   7  14   7        360.97        387.32        21.09 o                         
  -7  15   7        169.90        155.36        18.08 o                         
  -6  15   7        627.61        634.40        21.77 o                         
  -5  15   7        207.59        197.26        12.28 o                         
  -4  15   7       1514.26       1487.54        35.73 o                         
  -3  15   7         83.10         67.26         8.48 o                         
  -2  15   7       1118.83       1127.72        28.87 o                         
  -1  15   7          0.92          4.11         5.31 o                         
   0  15   7       1461.33       1379.46        32.89 o                         
   1  15   7         45.94         48.92         7.10 o                         
   2  15   7        365.07        377.05        15.34 o                         
   3  15   7        454.52        436.03        21.76 o                         
   4  15   7       1771.22       1876.14        70.65 o                         
   5  15   7        201.83        202.40        24.44 o                         
   6  15   7        238.51        272.59        15.15 o                         
   7  15   7        129.73        122.44        12.39 o                         
  -6  16   7         45.13         48.10         8.48 o                         
  -5  16   7         99.59        114.61        18.08 o                         
  -4  16   7         99.79         83.50         9.43 o                         
  -3  16   7        139.70        157.54        11.33 o                         
  -2  16   7         15.87          9.85         6.43 o                         
  -1  16   7         43.37         70.42         8.67 o                         
   0  16   7         50.52         44.50         7.72 o                         
   1  16   7        360.52        387.36        16.33 o                         
   2  16   7         11.20         13.84         6.38 o                         
   3  16   7        137.01        144.77        11.54 o                         
   4  16   7         31.68         30.72         7.80 o                         
   5  16   7        183.73        179.26        15.74 o                         
   6  16   7         31.33         37.51         8.52 o                         
  -5  17   7        171.34        177.32        12.96 o                         
  -4  17   7        841.97        836.42        37.84 o                         
  -3  17   7        232.50        242.51        13.91 o                         
  -2  17   7       2617.92       2537.89        54.20 o                         
  -1  17   7        287.38        282.08        14.66 o                         
   0  17   7       2360.64       2335.06        50.89 o                         
   1  17   7         15.11          6.03         6.63 o                         
   2  17   7       1484.80       1480.84        36.68 o                         
   3  17   7          8.90          5.43         6.85 o                         
   4  17   7        407.18        433.01        20.09 o                         
   5  17   7         20.43         17.79         7.53 o                         
  -4  18   7          3.52         -4.12         6.10 o                         
  -3  18   7          7.24          4.69         6.76 o                         
  -2  18   7        104.75        105.68        10.58 o                         
  -1  18   7        204.98        216.23        13.44 o                         
   0  18   7         57.70         45.13         8.20 o                         
   1  18   7         71.30         87.01        10.42 o                         
   2  18   7          8.81          7.70         7.10 o                         
   3  18   7         22.29         25.69         7.72 o                         
   4  18   7        208.66        187.08        13.73 o                         
  -3  19   7          7.65          7.37        10.71 o                         
  -2  19   7        591.98        658.68        23.88 o                         
  -1  19   7         11.37          6.59         7.24 o                         
   0  19   7        861.16        905.05        27.89 o                         
   1  19   7          0.64         -3.97         7.33 o                         
   2  19   7        641.64        693.14        34.49 o                         
   3  19   7         30.02         35.49        13.39 o                         
   0  20   7         22.73         16.74        12.72 o                         
   1  20   7        680.79        762.07        38.84 o                         
 -10   0   8        498.18        565.19        28.13 o                         
  -9   0   8       1099.33       1078.15        39.51 o                         
  -8   0   8         72.34         92.41        12.05 o                         
  -7   0   8       4217.62       4035.57        68.54 o                         
  -6   0   8       1009.55       1031.55        18.29 o                         
  -5   0   8       9192.50       9581.66       124.79 o                         
  -4   0   8       1214.29       1163.71        15.26 o                         
  -3   0   8       5709.65       5444.12        59.44 o                         
  -2   0   8       1196.62       1504.72        33.48 o                         
  -1   0   8      20316.78      21088.14       436.62 o                         
   0   0   8       3702.81       3773.65        60.06 o                         
   1   0   8      12289.70      12297.90       163.13 o                         
   2   0   8       3755.73       4010.23        54.34 o                         
   3   0   8      14133.83      14879.13       245.76 o                         
   4   0   8       1494.70       1469.71        29.83 o                         
   5   0   8       2169.39       2242.68        61.61 o                         
   6   0   8       2068.97       2021.02        58.93 o                         
   7   0   8       1100.58        999.13        36.16 o                         
   8   0   8       1683.30       1651.37        53.57 o                         
   9   0   8        114.64        111.16        14.73 o                         
  10   0   8        379.05        400.45        25.45 o                         
 -10   1   8         53.28         36.13         7.80 o                         
  -9   1   8         75.46         66.19         9.71 o                         
  -8   1   8          3.53          3.76         5.36 o                         
  -7   1   8        296.95        257.93         7.70 o                         
  -6   1   8        221.25        250.62         6.16 o                         
  -5   1   8        403.91        378.28         7.86 o                         
  -4   1   8       1699.41       1670.98        18.40 o                         
  -3   1   8         12.42          8.39         1.28 o                         
  -2   1   8       2870.33       2878.44        26.18 o                         
  -1   1   8         30.27         38.18         4.25 o                         
   0   1   8       3585.14       3624.01        29.11 o                         
   1   1   8        191.04        222.95         9.28 o                         
   2   1   8       1899.05       1920.16        22.81 o                         
   3   1   8        397.83        391.53        16.39 o                         
   4   1   8          1.41          4.64         2.49 o                         
   5   1   8        592.94        599.88        21.09 o                         
   6   1   8          0.81          4.69         6.03 o                         
   7   1   8        295.58        292.87        12.54 o                         
   8   1   8         20.43          5.02         6.63 o                         
   9   1   8         87.59         88.88         9.22 o                         
  10   1   8          5.35         -5.20         6.85 o                         
 -10   2   8        265.51        276.91        14.44 o                         
  -9   2   8       1061.81       1040.01        21.90 o                         
  -8   2   8        409.74        378.90         9.84 o                         
  -7   2   8       2474.80       2462.96        34.98 o                         
  -6   2   8        120.94        109.62         7.21 o                         
  -5   2   8       3517.81       3593.08        37.65 o                         
  -4   2   8         48.88         46.34         2.45 o                         
  -3   2   8       8972.97       8873.20        76.05 o                         
  -2   2   8        531.36        578.25         6.22 o                         
  -1   2   8       4485.09       4495.59        52.75 o                         
   0   2   8       1356.71       1334.96        13.61 o                         
   1   2   8       6576.26       6670.41        76.01 o                         
   2   2   8       2666.70       2725.88        29.75 o                         
   3   2   8       3536.57       3301.77        36.02 o                         
   4   2   8        923.12        968.32        17.78 o                         
   5   2   8       1241.33       1217.60        26.99 o                         
   6   2   8        995.59       1038.72        25.10 o                         
   7   2   8        459.60        402.05        14.91 o                         
   8   2   8        746.10        758.08        22.26 o                         
   9   2   8         17.56         10.42         6.27 o                         
  10   2   8        416.57        444.66        18.94 o                         
 -10   3   8        488.01        506.45        18.70 o                         
  -9   3   8        359.76        358.85        12.21 o                         
  -8   3   8       1604.79       1653.76        25.24 o                         
  -7   3   8        773.41        752.60        15.70 o                         
  -6   3   8       6167.17       6071.80        81.82 o                         
  -5   3   8        185.51        173.09         4.83 o                         
  -4   3   8       7205.97       7169.39        83.11 o                         
  -3   3   8          5.43         11.79         4.41 o                         
  -2   3   8       7030.03       6670.09        83.37 o                         
  -1   3   8          7.75         11.91         2.25 o                         
   0   3   8       9613.24       9279.02        81.00 o                         
   1   3   8         11.99         48.16         2.80 o                         
   2   3   8       4748.90       4722.58        49.85 o                         
   3   3   8       3756.46       3425.06        37.48 o                         
   4   3   8       2865.09       2863.22        35.96 o                         
   5   3   8       2358.63       2436.48        47.11 o                         
   6   3   8       1891.75       1832.57        38.35 o                         
   7   3   8        959.17        953.91        24.62 o                         
   8   3   8        211.09        187.88        11.81 o                         
   9   3   8        550.67        617.77        21.07 o                         
  10   3   8         58.61         37.34        12.39 o                         
 -10   4   8         26.40         16.29         5.41 o                         
  -9   4   8          8.25          8.02         5.27 o                         
  -8   4   8        189.06        163.14        12.09 o                         
  -7   4   8        180.82        161.81         7.45 o                         
  -6   4   8         19.96         18.44         6.23 o                         
  -5   4   8        188.88        203.43         7.42 o                         
  -4   4   8          1.37          1.58         1.80 o                         
  -3   4   8          2.22          8.82         3.90 o                         
  -2   4   8          5.86          6.05         2.08 o                         
  -1   4   8        138.34        188.50         3.43 o                         
   0   4   8        146.34        187.95         4.11 o                         
   1   4   8          9.59         17.66         3.07 o                         
   2   4   8        867.77        743.56         8.41 o                         
   3   4   8        157.95        166.64         4.20 o                         
   4   4   8        321.52        371.75         8.87 o                         
   5   4   8        348.41        352.85        12.54 o                         
   6   4   8         46.58         30.58         5.90 o                         
   7   4   8          9.63          2.68         5.21 o                         
   8   4   8         16.95         10.71         6.16 o                         
   9   4   8          1.73         -7.42         5.90 o                         
  10   4   8          1.79         -1.00         6.63 o                         
 -10   5   8        551.49        576.82        16.32 o                         
  -9   5   8        828.82        758.54        18.55 o                         
  -8   5   8       2364.29       2378.59        68.30 o                         
  -7   5   8        795.11        787.10        16.12 o                         
  -6   5   8       2327.24       2300.71        34.63 o                         
  -5   5   8       1067.37       1034.75        14.42 o                         
  -4   5   8       5105.00       4948.90        74.04 o                         
  -3   5   8         81.93         84.29         3.21 o                         
  -2   5   8       9422.63       9582.61       195.36 o                         
  -1   5   8        305.67        309.16        12.03 o                         
   0   5   8      11371.97      11432.96       171.45 o                         
   1   5   8       1690.01       1649.77        24.87 o                         
   2   5   8       5510.70       5514.65        69.51 o                         
   3   5   8       4323.83       4261.26        51.21 o                         
   4   5   8       1031.49        935.99        16.44 o                         
   5   5   8       1043.56       1005.68        38.84 o                         
   6   5   8       1148.99       1100.51        26.75 o                         
   7   5   8       1164.16       1142.09        28.17 o                         
   8   5   8        308.28        278.59        13.71 o                         
   9   5   8        775.42        820.43        25.08 o                         
  10   5   8          6.93         17.32         7.24 o                         
 -10   6   8        379.07        380.54        13.79 o                         
  -9   6   8        538.98        529.56        24.78 o                         
  -8   6   8        299.80        287.07        13.02 o                         
  -7   6   8       1716.99       1705.61        48.46 o                         
  -6   6   8        117.42        109.19         6.16 o                         
  -5   6   8       1055.91       1033.45        27.11 o                         
  -4   6   8        184.27        169.92         5.81 o                         
  -3   6   8       3221.71       3186.11        36.46 o                         
  -2   6   8          1.90         11.29         4.90 o                         
  -1   6   8       2289.95       2206.31        34.41 o                         
   0   6   8        357.88        370.47         7.35 o                         
   1   6   8        909.41        835.38        15.17 o                         
   2   6   8       2013.12       2020.99        38.05 o                         
   3   6   8       1548.84       1632.53        60.27 o                         
   4   6   8        877.48        856.50        16.10 o                         
   5   6   8       1544.80       1509.50        32.67 o                         
   6   6   8        283.78        283.91        12.54 o                         
   7   6   8        168.88        167.68        10.65 o                         
   8   6   8        567.70        571.44        20.09 o                         
   9   6   8         17.50          6.72         6.85 o                         
  10   6   8        119.41        112.46        11.12 o                         
 -10   7   8        272.39        300.01        21.43 o                         
  -9   7   8        102.04         87.31         9.00 o                         
  -8   7   8        443.88        432.28        16.10 o                         
  -7   7   8          1.65          8.39         7.37 o                         
  -6   7   8       1433.32       1383.47        30.54 o                         
  -5   7   8       1074.60       1031.06        23.66 o                         
  -4   7   8        873.58        842.44        12.59 o                         
  -3   7   8        120.69        124.08         4.93 o                         
  -2   7   8       3158.28       3554.85        52.32 o                         
  -1   7   8        108.41         99.00         5.32 o                         
   0   7   8       4851.18       4743.46        61.59 o                         
   1   7   8       1485.12       1463.11        27.45 o                         
   2   7   8        797.20        773.81        21.09 o                         
   3   7   8        685.79        635.99        16.57 o                         
   4   7   8        296.89        308.04        11.59 o                         
   5   7   8        807.63        723.28        19.65 o                         
   6   7   8          2.74          3.01         5.21 o                         
   7   7   8        624.72        620.49        19.41 o                         
   8   7   8        126.19         99.45         9.94 o                         
   9   7   8        373.30        379.77        16.55 o                         
  10   7   8         23.15         12.72         7.58 o                         
  -9   8   8        729.87        744.03        22.71 o                         
  -8   8   8        488.40        458.33        33.48 o                         
  -7   8   8       2367.24       2331.51        47.82 o                         
  -6   8   8         25.38         39.26         6.16 o                         
  -5   8   8       6144.92       5933.87       127.70 o                         
  -4   8   8         86.49         81.15         5.15 o                         
  -3   8   8      10369.28      10183.11       294.29 o                         
  -2   8   8        315.15        308.84         8.10 o                         
  -1   8   8       8626.96       8626.16        93.19 o                         
   0   8   8        366.55        347.36         8.17 o                         
   1   8   8       7924.85       8370.58       263.09 o                         
   2   8   8       1274.31       1192.21        38.72 o                         
   3   8   8       2873.73       2725.94       114.85 o                         
   4   8   8        821.46        801.60        28.46 o                         
   5   8   8        950.40        978.96        77.01 o                         
   6   8   8       2171.30       2079.18       151.34 o                         
   7   8   8        350.57        329.06        14.44 o                         
   8   8   8        809.85        819.48        24.38 o                         
   9   8   8        106.78         92.47        10.17 o                         
  -9   9   8          0.66         -6.16         5.90 o                         
  -8   9   8         74.27         71.59         8.28 o                         
  -7   9   8          2.12          2.01         5.62 o                         
  -6   9   8         89.16         99.02         6.48 o                         
  -5   9   8         79.77         98.35         6.39 o                         
  -4   9   8          9.76         16.09         4.11 o                         
  -3   9   8        232.24        208.43         7.33 o                         
  -2   9   8         82.61         98.63         5.48 o                         
  -1   9   8          6.89          5.82         4.35 o                         
   0   9   8        138.75        109.26         4.87 o                         
   1   9   8          9.78          7.68         2.63 o                         
   2   9   8         61.09         82.27        13.08 o                         
   3   9   8       1131.50       1170.29        32.14 o                         
   4   9   8        110.01        124.90        10.71 o                         
   5   9   8          1.12          8.37         5.21 o                         
   6   9   8         15.59         23.13         6.10 o                         
   7   9   8          0.11          8.71         8.71 o                         
   8   9   8          0.52          5.93        10.71 o                         
   9   9   8         28.71         31.03         7.53 o                         
  -9  10   8        507.60        511.04        26.79 o                         
  -8  10   8        131.96        104.48         9.70 o                         
  -7  10   8       1072.66       1041.61        27.22 o                         
  -6  10   8        608.23        601.06        14.17 o                         
  -5  10   8       3443.15       3552.39        51.48 o                         
  -4  10   8        521.04        519.84        12.28 o                         
  -3  10   8       2134.34       2259.09        91.94 o                         
  -2  10   8          0.12          3.29         3.30 o                         
  -1  10   8       3586.56       3530.98       163.06 o                         
   0  10   8        607.74        618.86        16.55 o                         
   1  10   8       3640.65       3586.29       148.28 o                         
   2  10   8       1323.55       1226.33       112.50 o                         
   3  10   8       1435.82       1354.71        42.86 o                         
   4  10   8       1530.48       1486.77       116.19 o                         
   5  10   8        909.31        899.08        24.15 o                         
   6  10   8        570.64        552.55        50.22 o                         
   7  10   8        213.11        198.27        11.81 o                         
   8  10   8        271.05        310.51        21.09 o                         
   9  10   8         68.35         61.21        11.38 o                         
  -8  11   8        645.56        675.71        22.01 o                         
  -7  11   8        241.72        230.46        12.76 o                         
  -6  11   8       1462.54       1397.69        32.91 o                         
  -5  11   8        610.72        593.96        18.32 o                         
  -4  11   8       1248.30       1271.08        35.65 o                         
  -3  11   8        201.60        184.30         7.43 o                         
  -2  11   8       1657.37       1543.20        65.96 o                         
  -1  11   8        476.29        436.41        23.44 o                         
   0  11   8       2520.78       2484.82        89.73 o                         
   1  11   8       1718.90       1704.13        51.90 o                         
   2  11   8       2714.77       2689.57       243.09 o                         
   3  11   8        446.82        418.23        20.76 o                         
   4  11   8        689.25        681.21        19.89 o                         
   5  11   8       1149.42       1106.87        85.72 o                         
   6  11   8        141.77        135.12        10.42 o                         
   7  11   8        446.43        432.44        17.28 o                         
   8  11   8         39.37         39.53         8.28 o                         
  -8  12   8        122.62        128.88        11.54 o                         
  -7  12   8          8.83         12.80         6.27 o                         
  -6  12   8          6.15          5.60         5.79 o                         
  -5  12   8        158.89        161.86        11.06 o                         
  -4  12   8        206.25        209.42        16.85 o                         
  -3  12   8        120.25        113.86         6.67 o                         
  -2  12   8        180.54        175.96        10.71 o                         
  -1  12   8        246.66        272.41        11.33 o                         
   0  12   8          0.04          3.07         4.48 o                         
   1  12   8        280.32        268.92        20.42 o                         
   2  12   8         55.49         59.88         8.37 o                         
   3  12   8         64.37         73.60         7.33 o                         
   4  12   8        397.95        426.19        27.46 o                         
   5  12   8         25.72         25.17         6.85 o                         
   6  12   8         10.76         22.17         7.70 o                         
   7  12   8         44.84         46.19         9.38 o                         
   8  12   8        103.98        123.07        11.36 o                         
  -7  13   8        240.73        230.75        13.49 o                         
  -6  13   8       2253.15       2158.15        72.66 o                         
  -5  13   8        246.55        228.80        12.54 o                         
  -4  13   8       3979.74       3820.52       196.21 o                         
  -3  13   8        147.01        140.39        10.38 o                         
  -2  13   8       3515.57       3454.74       186.16 o                         
  -1  13   8        165.12        144.84         9.63 o                         
   0  13   8       3337.91       3301.60        63.18 o                         
   1  13   8        628.75        586.41        40.85 o                         
   2  13   8       2131.66       2082.06        92.08 o                         
   3  13   8        680.92        641.15        29.13 o                         
   4  13   8       3126.91       2982.54        97.77 o                         
   5  13   8        897.60        902.21        38.17 o                         
   6  13   8        620.73        608.96        32.14 o                         
   7  13   8        615.89        679.58        45.20 o                         
   8  13   8        156.88        165.01        13.26 o                         
  -7  14   8         10.94          5.36         6.85 o                         
  -6  14   8         12.17         11.44         6.10 o                         
  -5  14   8        366.62        330.38        15.13 o                         
  -4  14   8          0.01         -0.96         6.70 o                         
  -3  14   8        938.18        880.02        24.38 o                         
  -2  14   8         19.66         16.47         5.90 o                         
  -1  14   8        554.09        594.49        18.87 o                         
   0  14   8        124.91        105.80        10.04 o                         
   1  14   8        371.96        363.34        14.91 o                         
   2  14   8          8.48         11.65         5.90 o                         
   3  14   8         75.20         77.69         8.28 o                         
   4  14   8        160.04        160.82        11.84 o                         
   5  14   8         51.91         43.94         8.05 o                         
   6  14   8        261.03        228.36        13.96 o                         
   7  14   8          5.65          2.30         9.71 o                         
  -6  15   8        507.28        506.27        19.40 o                         
  -5  15   8          1.36         -3.79         5.62 o                         
  -4  15   8       1210.61       1164.33        63.28 o                         
  -3  15   8         65.31         59.02         8.01 o                         
  -2  15   8       2018.26       2005.28        87.72 o                         
  -1  15   8          2.02         -7.10         5.43 o                         
   0  15   8       1746.55       1675.08        37.87 o                         
   1  15   8        202.95        175.19        11.59 o                         
   2  15   8        778.50        801.76        26.12 o                         
   3  15   8        154.21        145.04        19.75 o                         
   4  15   8        307.74        310.49        24.78 o                         
   5  15   8         96.18        101.76        10.42 o                         
   6  15   8        138.52        143.98        16.74 o                         
   7  15   8        163.18        152.68        16.74 o                         
  -5  16   8       1478.27       1553.63        38.35 o                         
  -4  16   8         70.87         40.52         8.01 o                         
  -3  16   8       1249.90       1229.43        31.72 o                         
  -2  16   8          1.87          7.42         6.10 o                         
  -1  16   8       1836.41       1829.31        41.64 o                         
   0  16   8        155.91        120.70        10.11 o                         
   1  16   8       1014.30       1042.19        28.40 o                         
   2  16   8        307.57        301.66        14.91 o                         
   3  16   8        608.24        642.69        21.54 o                         
   4  16   8        802.81        831.97        68.64 o                         
   5  16   8        382.89        416.95        28.13 o                         
   6  16   8        236.62        250.17        34.82 o                         
  -5  17   8         14.16         22.77        12.05 o                         
  -4  17   8         54.52         50.36         8.75 o                         
  -3  17   8         94.24         73.65         9.15 o                         
  -2  17   8          2.67         17.78         6.76 o                         
  -1  17   8         15.54          3.73         6.70 o                         
   0  17   8         12.63         20.25         6.92 o                         
   1  17   8         23.27         22.06         7.33 o                         
   2  17   8         25.10         35.89         7.33 o                         
   3  17   8         28.53         24.23         7.53 o                         
   4  17   8         40.03         35.34         8.28 o                         
   5  17   8          0.11         -0.71         7.06 o                         
  -3  18   8        831.20        928.25        27.93 o                         
  -2  18   8         85.24         68.05         9.43 o                         
  -1  18   8       1089.09       1087.99        30.47 o                         
   0  18   8        137.60        149.77        14.06 o                         
   1  18   8       1305.18       1413.88        63.95 o                         
   2  18   8        335.21        370.12        17.28 o                         
   3  18   8        503.31        547.56        21.07 o                         
   4  18   8        216.98        194.87        20.76 o                         
  -2  19   8        641.79        670.33        35.49 o                         
  -1  19   8          3.73         -1.43         6.58 o                         
   0  19   8        564.69        592.54        22.24 o                         
   1  19   8        323.47        305.07        16.80 o                         
   2  19   8        332.72        381.70        26.12 o                         
 -10   1   9        812.30        876.76        25.57 o                         
  -9   1   9        183.49        162.70        10.89 o                         
  -8   1   9       2620.92       2711.58        53.03 o                         
  -7   1   9         65.80         62.53         9.16 o                         
  -6   1   9       7869.14       8020.78        81.82 o                         
  -5   1   9         27.35         32.23         3.72 o                         
  -4   1   9       6192.37       6113.32        53.46 o                         
  -3   1   9        171.97        167.97         6.32 o                         
  -2   1   9       4048.26       3804.94        34.06 o                         
  -1   1   9       5484.31       5344.28       103.42 o                         
   0   1   9       7248.09       7312.61        57.10 o                         
   1   1   9       5555.42       5527.44        50.10 o                         
   2   1   9       4000.82       4184.76        48.40 o                         
   3   1   9       2924.35       2841.76        40.30 o                         
   4   1   9       2197.25       2095.97        40.48 o                         
   5   1   9       2541.15       2537.52        48.77 o                         
   6   1   9        777.65        705.40        19.65 o                         
   7   1   9       1526.87       1641.97        36.70 o                         
   8   1   9         28.75         16.97         6.85 o                         
   9   1   9        687.76        730.63        23.91 o                         
  10   1   9         11.53         24.38         8.75 o                         
 -10   2   9         61.58         62.92         8.75 o                         
  -9   2   9        863.58        925.88        25.08 o                         
  -8   2   9          0.82         -4.11         3.50 o                         
  -7   2   9       1466.81       1545.42        22.54 o                         
  -6   2   9        230.17        187.04         8.79 o                         
  -5   2   9       3272.27       3230.81        30.65 o                         
  -4   2   9        685.34        575.82         6.98 o                         
  -3   2   9       4514.91       4406.68        39.25 o                         
  -2   2   9       3485.77       3433.44        90.21 o                         
  -1   2   9       4141.83       4303.26        50.43 o                         
   0   2   9       7889.17       8290.59        99.37 o                         
   1   2   9        941.87        775.67         9.86 o                         
   2   2   9       1286.24       1163.94        18.55 o                         
   3   2   9       2456.43       2420.97        35.18 o                         
   4   2   9        846.98        859.87        20.36 o                         
   5   2   9         43.72         45.54         8.71 o                         
   6   2   9       1557.53       1557.56        34.33 o                         
   7   2   9        121.01        104.79         9.22 o                         
   8   2   9       1026.58       1003.84        26.98 o                         
   9   2   9         43.88         31.15         7.80 o                         
  10   2   9        270.12        310.69        16.80 o                         
 -10   3   9        192.63        170.84        11.81 o                         
  -9   3   9         22.28         19.87         5.41 o                         
  -8   3   9        717.55        733.91        14.13 o                         
  -7   3   9         29.63         25.79         4.97 o                         
  -6   3   9        436.58        460.81        10.95 o                         
  -5   3   9         67.79         66.65         3.22 o                         
  -4   3   9       1480.47       1396.94        16.16 o                         
  -3   3   9        128.83        109.34         3.17 o                         
  -2   3   9       5510.58       5621.52        85.54 o                         
  -1   3   9         10.62         17.21         1.55 o                         
   0   3   9       5502.70       5558.68        49.75 o                         
   1   3   9       1044.85       1000.68        17.11 o                         
   2   3   9        344.94        312.88         7.47 o                         
   3   3   9       2151.41       2199.13        36.62 o                         
   4   3   9        112.67        131.92         6.11 o                         
   5   3   9         64.79         70.66         6.63 o                         
   6   3   9         69.02         57.94        18.42 o                         
   7   3   9        158.59        152.02        10.42 o                         
   8   3   9         62.70         40.32         8.05 o                         
   9   3   9        135.54        142.92        11.59 o                         
  10   3   9          1.59         -5.69         7.10 o                         
 -10   4   9        328.42        336.46        12.37 o                         
  -9   4   9       1600.64       1621.10        30.15 o                         
  -8   4   9        158.67        152.58         6.93 o                         
  -7   4   9       2309.54       2407.80        36.85 o                         
  -6   4   9        166.27        155.61         6.80 o                         
  -5   4   9       4601.22       4582.23        46.16 o                         
  -4   4   9       1805.91       1821.95        24.16 o                         
  -3   4   9      12154.72      12361.67       134.12 o                         
  -2   4   9        395.22        350.78         7.99 o                         
  -1   4   9      14273.07      14587.25       129.87 o                         
   0   4   9       2512.34       2655.34        29.55 o                         
   1   4   9       4936.52       4860.17        54.32 o                         
   2   4   9       6205.27       6247.32       105.65 o                         
   3   4   9       2100.43       1953.62        24.30 o                         
   4   4   9       6075.24       6280.49        84.77 o                         
   5   4   9        572.44        572.31        16.57 o                         
   6   4   9       2843.48       2902.04        67.97 o                         
   7   4   9        185.88        144.01        10.17 o                         
   8   4   9       1469.00       1497.87        76.68 o                         
   9   4   9         14.00          7.07         6.85 o                         
  10   4   9        500.41        559.90        21.29 o                         
 -10   5   9         38.61         44.34         6.57 o                         
  -9   5   9          2.75         -3.15         4.76 o                         
  -8   5   9         92.89        116.83         9.47 o                         
  -7   5   9          3.91          4.48         3.98 o                         
  -6   5   9       1040.92       1057.86        19.01 o                         
  -5   5   9         72.84         82.24         4.13 o                         
  -4   5   9       2111.86       2106.21        25.68 o                         
  -3   5   9          0.71          2.26         2.41 o                         
  -2   5   9       2028.86       2110.75        43.86 o                         
  -1   5   9        194.69        165.47         4.21 o                         
   0   5   9       1361.58       1436.34        21.50 o                         
   1   5   9          8.64          4.57         2.04 o                         
   2   5   9         24.86         34.20         2.79 o                         
   3   5   9        540.67        559.40        11.67 o                         
   4   5   9        164.81        145.65        13.02 o                         
   5   5   9        103.79        100.76        16.07 o                         
   6   5   9         23.93         25.88         5.90 o                         
   7   5   9         62.02         75.72         8.05 o                         
   8   5   9         45.33         25.63         7.06 o                         
   9   5   9         32.59         40.48         8.05 o                         
  10   5   9          2.60         -2.47         6.85 o                         
 -10   6   9        151.83        150.67        16.74 o                         
  -9   6   9        716.55        702.14        21.77 o                         
  -8   6   9        370.79        354.18        14.44 o                         
  -7   6   9       2438.20       2362.83        36.57 o                         
  -6   6   9          5.95         10.36         3.72 o                         
  -5   6   9       3098.45       3115.15        67.42 o                         
  -4   6   9          7.77          2.27         3.05 o                         
  -3   6   9       5914.86       5849.81        96.46 o                         
  -2   6   9         94.36        100.36         4.03 o                         
  -1   6   9       4811.62       4641.38        71.05 o                         
   0   6   9        185.20        184.90         7.31 o                         
   1   6   9       5071.96       5224.79        84.26 o                         
   2   6   9       2258.75       2104.36        30.40 o                         
   3   6   9       1283.55       1253.58        32.99 o                         
   4   6   9       1262.65       1241.23        21.12 o                         
   5   6   9       1503.53       1440.80        31.73 o                         
   6   6   9        762.06        765.81        21.29 o                         
   7   6   9         45.30         58.08         7.53 o                         
   8   6   9        426.75        457.30        17.75 o                         
   9   6   9         29.67         15.96         7.33 o                         
  10   6   9        204.23        208.79        13.73 o                         
  -9   7   9        253.77        265.31        14.40 o                         
  -8   7   9       1621.32       1619.30        36.68 o                         
  -7   7   9         86.03         85.49         8.05 o                         
  -6   7   9       1948.73       1894.68        38.82 o                         
  -5   7   9        108.12         98.07         7.06 o                         
  -4   7   9       1675.27       1681.92        21.63 o                         
  -3   7   9        296.73        298.07         6.60 o                         
  -2   7   9       4382.19       4520.87        87.76 o                         
  -1   7   9        346.89        340.85         7.06 o                         
   0   7   9       7536.45       7673.87        97.67 o                         
   1   7   9       2479.46       2250.28        75.03 o                         
   2   7   9       1696.39       1714.58        58.93 o                         
   3   7   9       4267.91       4167.41        98.05 o                         
   4   7   9        155.47        157.86         9.00 o                         
   5   7   9        921.24        928.64        32.81 o                         
   6   7   9        242.01        196.23        11.36 o                         
   7   7   9        678.42        713.86        21.54 o                         
   8   7   9         50.75         32.06         7.58 o                         
   9   7   9        430.99        478.14        19.41 o                         
  -9   8   9         19.21         37.51        14.73 o                         
  -8   8   9          0.35         -0.33         5.68 o                         
  -7   8   9         86.39         78.02         7.58 o                         
  -6   8   9        116.54        147.36        23.10 o                         
  -5   8   9        807.26        764.73        15.66 o                         
  -4   8   9        208.71        190.75         6.94 o                         
  -3   8   9         76.37         91.71         5.39 o                         
  -2   8   9         22.63         27.22         3.55 o                         
  -1   8   9        201.26        178.38         9.38 o                         
   0   8   9          1.45          9.99         2.72 o                         
   1   8   9        241.19        235.10        14.53 o                         
   2   8   9         16.87         22.05         3.33 o                         
   3   8   9          1.60         10.01         4.48 o                         
   4   8   9         91.63         99.73        11.38 o                         
   5   8   9         49.04         32.37         6.16 o                         
   6   8   9        107.97        116.19         9.47 o                         
   7   8   9         63.18         62.73         8.28 o                         
   8   8   9         24.33         21.43         7.10 o                         
   9   8   9          4.58          9.35        11.05 o                         
  -9   9   9        105.90        101.03         9.94 o                         
  -8   9   9       1392.82       1368.59        33.38 o                         
  -7   9   9         11.49         10.53         5.79 o                         
  -6   9   9       3044.30       2992.76        44.69 o                         
  -5   9   9          7.36          6.74         3.60 o                         
  -4   9   9       2093.17       2142.77        32.85 o                         
  -3   9   9       1283.26       1242.95        75.27 o                         
  -2   9   9       4042.93       4035.81        56.31 o                         
  -1   9   9       1859.01       1872.97        36.90 o                         
   0   9   9       3488.53       3337.74        51.02 o                         
   1   9   9       2461.38       2435.39       108.40 o                         
   2   9   9       4487.78       4539.70        60.00 o                         
   3   9   9       1120.53       1132.59        58.59 o                         
   4   9   9       1003.20        975.66        37.50 o                         
   5   9   9       1777.86       1709.29       108.15 o                         
   6   9   9        452.61        476.91        17.05 o                         
   7   9   9       1784.18       1779.64        65.29 o                         
   8   9   9         23.19         12.05         7.10 o                         
   9   9   9        551.51        582.22        21.54 o                         
  -8  10   9         15.16          7.03         6.16 o                         
  -7  10   9       1020.53       1005.86        26.50 o                         
  -6  10   9          2.91          4.74         4.59 o                         
  -5  10   9       1845.31       1877.08        30.35 o                         
  -4  10   9          2.08          3.28         3.60 o                         
  -3  10   9       2557.62       2571.10       132.68 o                         
  -2  10   9        469.54        432.73        10.92 o                         
  -1  10   9        674.93        610.81        16.55 o                         
   0  10   9        451.41        440.99        24.44 o                         
   1  10   9       1857.10       1851.17        50.09 o                         
   2  10   9        329.32        299.62        12.07 o                         
   3  10   9       1480.67       1481.32        63.28 o                         
   4  10   9        235.64        245.69        14.40 o                         
   5  10   9        529.17        465.02        16.57 o                         
   6  10   9        509.87        507.51        19.75 o                         
   7  10   9         35.81         27.22         8.37 o                         
   8  10   9         55.37         64.76         9.00 o                         
   9  10   9          0.80         -2.68        10.04 o                         
  -8  11   9        587.45        578.11        20.59 o                         
  -7  11   9         47.22         50.49         9.71 o                         
  -6  11   9        690.01        670.36        20.59 o                         
  -5  11   9         22.58         16.36         4.47 o                         
  -4  11   9       3292.55       3223.92        47.41 o                         
  -3  11   9        475.94        461.15        11.83 o                         
  -2  11   9       1382.91       1312.06        51.90 o                         
  -1  11   9        272.05        318.54        12.01 o                         
   0  11   9        729.54        715.41        19.14 o                         
   1  11   9        478.99        477.08        33.15 o                         
   2  11   9        207.48        222.55        14.06 o                         
   3  11   9         53.98         60.55         6.85 o                         
   4  11   9        427.85        434.97        19.42 o                         
   5  11   9        783.46        757.43        58.59 o                         
   6  11   9         38.96         38.84         7.58 o                         
   7  11   9        368.29        365.25        16.74 o                         
   8  11   9         25.12         21.02         7.80 o                         
  -8  12   9         32.75         30.20         7.58 o                         
  -7  12   9       1236.00       1239.79        31.72 o                         
  -6  12   9          4.61          4.02         5.68 o                         
  -5  12   9       2634.20       2464.39        50.66 o                         
  -4  12   9         32.66         37.57         5.27 o                         
  -3  12   9       2055.44       2088.91        53.61 o                         
  -2  12   9        365.04        353.13        23.44 o                         
  -1  12   9       1977.61       1991.31        41.19 o                         
   0  12   9        558.20        567.38        48.88 o                         
   1  12   9        833.81        843.20        38.17 o                         
   2  12   9       1333.71       1302.32       103.13 o                         
   3  12   9        733.55        697.26        45.20 o                         
   4  12   9        878.63        803.53        49.89 o                         
   5  12   9        528.48        507.58        26.12 o                         
   6  12   9        798.16        814.32        41.18 o                         
   7  12   9         29.49         38.62         8.37 o                         
   8  12   9        477.25        498.03        40.85 o                         
  -7  13   9          0.09         -7.16         6.10 o                         
  -6  13   9         75.14         94.91        12.72 o                         
  -5  13   9         10.20          5.15         6.10 o                         
  -4  13   9         50.02         51.64         7.37 o                         
  -3  13   9          5.59          5.97         5.43 o                         
  -2  13   9          0.07          6.36         5.21 o                         
  -1  13   9         26.54         26.01         5.90 o                         
   0  13   9         27.76         33.92         6.38 o                         
   1  13   9         83.39         92.75        25.78 o                         
   2  13   9          4.35         13.37         5.62 o                         
   3  13   9        172.95        152.68        10.42 o                         
   4  13   9         64.72         62.84        10.71 o                         
   5  13   9         19.56         21.09         7.10 o                         
   6  13   9          0.11         -4.35         6.16 o                         
   7  13   9        108.37        112.03        10.86 o                         
  -7  14   9        503.96        508.27        27.46 o                         
  -6  14   9          3.28          4.15         5.90 o                         
  -5  14   9       1038.91       1099.54        29.35 o                         
  -4  14   9         60.67         70.70         8.20 o                         
  -3  14   9       1405.47       1332.58        35.83 o                         
  -2  14   9         36.39         66.52        13.39 o                         
  -1  14   9       1825.97       1868.54        40.69 o                         
   0  14   9       1202.10       1187.03        29.10 o                         
   1  14   9       1355.69       1428.30        71.65 o                         
   2  14   9       1315.27       1258.29        49.22 o                         
   3  14   9        197.76        207.03        14.40 o                         
   4  14   9        916.47        839.11        39.84 o                         
   5  14   9        330.12        340.87        17.08 o                         
   6  14   9        151.85        143.38        11.84 o                         
   7  14   9         31.00         26.79        12.05 o                         
  -6  15   9        294.17        277.11        14.91 o                         
  -5  15   9          6.55          6.33         6.76 o                         
  -4  15   9       1201.70       1153.69        58.59 o                         
  -3  15   9        839.16        814.16        23.88 o                         
  -2  15   9       1149.30       1091.38        28.40 o                         
  -1  15   9        282.11        298.93        13.91 o                         
   0  15   9       1373.05       1377.30        33.36 o                         
   1  15   9        602.03        605.42        20.12 o                         
   2  15   9        325.16        341.21        17.41 o                         
   3  15   9        324.53        298.23        14.21 o                         
   4  15   9        452.90        452.59        17.99 o                         
   5  15   9        435.34        408.72        28.46 o                         
   6  15   9          2.91          3.16         6.85 o                         
  -5  16   9         73.89         72.85         9.70 o                         
  -4  16   9          0.51         -2.95         6.38 o                         
  -3  16   9         22.15         33.91         7.24 o                         
  -2  16   9          1.72          3.83         5.79 o                         
  -1  16   9        273.49        278.45        16.07 o                         
   0  16   9          0.79          2.97         5.79 o                         
   1  16   9        170.54        174.13        12.07 o                         
   2  16   9         97.57        103.71        19.09 o                         
   3  16   9         92.53         91.86        12.39 o                         
   4  16   9         19.32         34.49         8.05 o                         
   5  16   9          0.62          0.27         7.06 o                         
  -4  17   9       1145.37       1117.91        31.01 o                         
  -3  17   9         72.91         72.73         9.22 o                         
  -2  17   9       1234.16       1250.26        32.91 o                         
  -1  17   9        114.81        101.97        10.11 o                         
   0  17   9        958.93        951.70        51.56 o                         
   1  17   9        639.93        666.04        22.49 o                         
   2  17   9        586.36        630.13        22.01 o                         
   3  17   9        545.32        575.90        21.07 o                         
   4  17   9         90.00         94.46        10.42 o                         
  -2  18   9          0.29          1.62         6.76 o                         
  -1  18   9         95.33        108.71        15.40 o                         
   0  18   9         13.98          9.03         7.24 o                         
   1  18   9         15.14         22.46         7.72 o                         
   2  18   9        186.33        192.81        13.49 o                         
   3  18   9          0.39          8.71        11.38 o                         
 -10   0  10          4.91          6.03         9.38 o                         
  -9   0  10       1784.14       1760.53        54.91 o                         
  -8   0  10         80.28         89.73        11.38 o                         
  -7   0  10       1497.63       1580.37        32.16 o                         
  -6   0  10        112.59        104.48         9.15 o                         
  -5   0  10       4649.11       4614.58        62.75 o                         
  -4   0  10        100.38        101.34         4.01 o                         
  -3   0  10       5706.80       5730.42       116.53 o                         
  -2   0  10       1170.78       1135.56        20.97 o                         
  -1   0  10       9608.85       9910.62       145.76 o                         
   0   0  10       4817.00       5068.63        72.61 o                         
   1   0  10        312.06        317.12         7.28 o                         
   2   0  10       4645.72       4551.77        74.60 o                         
   3   0  10       1151.89       1167.21        34.15 o                         
   4   0  10       1967.48       1939.32        54.24 o                         
   5   0  10        188.53        204.91        14.06 o                         
   6   0  10       2628.59       2663.22        74.33 o                         
   7   0  10          1.61         30.80         9.38 o                         
   8   0  10        964.72        947.56        37.50 o                         
   9   0  10        118.68        120.54        16.07 o                         
  10   0  10        551.05        585.28        32.14 o                         
 -10   1  10         54.30         60.65         8.75 o                         
  -9   1  10          0.62         -7.74         5.90 o                         
  -8   1  10         87.59         85.76         6.55 o                         
  -7   1  10        248.68        213.09         6.23 o                         
  -6   1  10       1896.44       1832.85        22.20 o                         
  -5   1  10        261.16        262.62         5.88 o                         
  -4   1  10       3297.21       3312.88        28.35 o                         
  -3   1  10          1.10          7.36         1.80 o                         
  -2   1  10        596.82        602.95         8.18 o                         
  -1   1  10        384.66        367.08         6.22 o                         
   0   1  10        616.71        687.90         8.39 o                         
   1   1  10        650.30        669.13         8.42 o                         
   2   1  10         56.50         50.54         3.32 o                         
   3   1  10          2.08          0.20         2.43 o                         
   4   1  10        367.95        365.20        14.40 o                         
   5   1  10        812.95        770.47        19.89 o                         
   6   1  10          5.77         -9.06         7.37 o                         
   7   1  10        263.01        269.45        13.02 o                         
   8   1  10         37.23         22.32         7.06 o                         
   9   1  10         59.66         51.57         9.00 o                         
  10   1  10          0.92         -5.47         7.33 o                         
 -10   2  10         10.98          6.40         6.85 o                         
  -9   2  10       1080.21       1048.33        27.22 o                         
  -8   2  10         20.53          4.52         3.68 o                         
  -7   2  10       1904.38       1909.32        26.57 o                         
  -6   2  10        140.38        127.25         4.94 o                         
  -5   2  10       2052.07       1970.96        20.10 o                         
  -4   2  10       2100.11       2049.76        18.68 o                         
  -3   2  10       2823.58       2672.46        28.30 o                         
  -2   2  10       1819.41       1725.79        18.78 o                         
  -1   2  10       1225.67       1188.68        12.55 o                         
   0   2  10       5108.99       5207.34        47.22 o                         
   1   2  10       2386.41       2404.51        23.46 o                         
   2   2  10       2339.53       2214.55        32.32 o                         
   3   2  10        504.96        563.32        11.81 o                         
   4   2  10       4293.52       4320.27        76.94 o                         
   5   2  10        816.83        744.91        19.65 o                         
   6   2  10       1215.73       1211.00        28.64 o                         
   7   2  10         29.39         22.43         6.63 o                         
   8   2  10        525.77        549.51        19.41 o                         
   9   2  10         14.23         11.62         7.33 o                         
  10   2  10        216.47        222.55        14.68 o                         
 -10   3  10        985.88       1004.53        27.93 o                         
  -9   3  10         35.33         31.17         5.66 o                         
  -8   3  10       1904.63       1874.54        27.19 o                         
  -7   3  10         84.38         92.06         6.31 o                         
  -6   3  10       3156.33       2985.73        43.29 o                         
  -5   3  10          4.49         11.61         2.37 o                         
  -4   3  10       3941.98       3876.30        35.41 o                         
  -3   3  10       1315.13       1301.38        13.72 o                         
  -2   3  10       5220.56       5139.48        46.08 o                         
  -1   3  10       4454.72       4259.24        38.60 o                         
   0   3  10       6506.74       6596.73        58.77 o                         
   1   3  10       5750.88       5777.68        90.95 o                         
   2   3  10       1768.04       1840.57        27.68 o                         
   3   3  10       1732.33       1720.51        26.68 o                         
   4   3  10       2744.34       2686.01        42.30 o                         
   5   3  10       1207.72       1194.20        59.60 o                         
   6   3  10         10.09         15.85        13.06 o                         
   7   3  10       1347.01       1319.85        31.96 o                         
   8   3  10         13.58          7.94         6.38 o                         
   9   3  10        523.57        522.68        19.89 o                         
  10   3  10         29.32         34.20         8.96 o                         
 -10   4  10         10.66         -2.97         5.50 o                         
  -9   4  10         52.84         59.51         6.44 o                         
  -8   4  10         51.29         39.70         4.93 o                         
  -7   4  10        645.05        646.05        14.29 o                         
  -6   4  10         32.27         31.30         4.11 o                         
  -5   4  10          0.93          6.58         2.18 o                         
  -4   4  10         92.79         77.77         3.61 o                         
  -3   4  10        167.32        147.83         3.54 o                         
  -2   4  10        199.93        186.85         4.05 o                         
  -1   4  10        107.99        110.63         3.26 o                         
   0   4  10         50.00         72.32         3.28 o                         
   1   4  10        263.06        374.88        32.25 o                         
   2   4  10        115.99        158.85         6.38 o                         
   3   4  10        150.16        153.61         6.16 o                         
   4   4  10          5.01         14.07         5.36 o                         
   5   4  10        260.33        222.33        10.42 o                         
   6   4  10         19.81         18.83         6.36 o                         
   7   4  10         35.00         24.11         6.63 o                         
   8   4  10          6.99          7.32         6.38 o                         
   9   4  10          0.00         -8.86         5.90 o                         
  10   4  10          2.45        -11.38         9.38 o                         
 -10   5  10       1208.01       1357.39        48.88 o                         
  -9   5  10         70.10         47.16         6.05 o                         
  -8   5  10       2405.91       2475.71        49.95 o                         
  -7   5  10         76.77         87.49         6.26 o                         
  -6   5  10       3156.88       3103.30        45.24 o                         
  -5   5  10       1714.49       1699.56        23.49 o                         
  -4   5  10       3632.27       3411.60        35.44 o                         
  -3   5  10         58.13         63.62         2.73 o                         
  -2   5  10       5463.81       5377.30        68.04 o                         
  -1   5  10       1519.18       1547.72        17.48 o                         
   0   5  10       3388.52       3405.18        44.57 o                         
   1   5  10       2126.73       1913.44        33.99 o                         
   2   5  10        582.93        553.54        12.86 o                         
   3   5  10       3911.56       3839.80        54.14 o                         
   4   5  10          1.02          7.96         6.70 o                         
   5   5  10       2122.70       2109.24        42.61 o                         
   6   5  10        230.90        223.72        11.36 o                         
   7   5  10       1332.89       1342.44        40.51 o                         
   8   5  10         29.71         48.48         7.72 o                         
   9   5  10        624.51        637.18        22.26 o                         
  -9   6  10        355.47        340.78        12.11 o                         
  -8   6  10         23.04         11.92         5.90 o                         
  -7   6  10        940.48        927.86        18.38 o                         
  -6   6  10         32.10         31.98         4.50 o                         
  -5   6  10        264.32        261.51         7.47 o                         
  -4   6  10       4953.48       4932.62        55.37 o                         
  -3   6  10       1744.56       1757.06        24.84 o                         
  -2   6  10        617.88        611.37         9.13 o                         
  -1   6  10        769.84        736.13        15.99 o                         
   0   6  10        413.99        392.34         6.07 o                         
   1   6  10        883.99        937.51        11.73 o                         
   2   6  10        378.31        346.55         8.27 o                         
   3   6  10        240.13        247.67         7.83 o                         
   4   6  10       2284.02       2257.25        35.95 o                         
   5   6  10        140.94        117.00         8.75 o                         
   6   6  10        347.02        311.08        13.26 o                         
   7   6  10         11.36          1.47         5.90 o                         
   8   6  10        329.63        322.48        15.15 o                         
   9   6  10          6.99         19.48         8.37 o                         
  -9   7  10          0.03         -1.29         5.90 o                         
  -8   7  10        203.79        204.11        11.84 o                         
  -7   7  10         43.94         44.97         5.27 o                         
  -6   7  10        843.26        829.45        32.14 o                         
  -5   7  10        299.13        292.48        10.93 o                         
  -4   7  10       1037.71       1059.39        16.14 o                         
  -3   7  10       1353.56       1242.32        41.92 o                         
  -2   7  10       2406.46       2342.57        51.52 o                         
  -1   7  10       1811.65       1741.37        35.76 o                         
   0   7  10        326.41        355.72        10.29 o                         
   1   7  10       2366.49       2250.93        47.65 o                         
   2   7  10        548.66        497.83        22.77 o                         
   3   7  10       1272.19       1385.85        33.38 o                         
   4   7  10          1.37          3.68         4.74 o                         
   5   7  10        745.95        758.36        33.82 o                         
   6   7  10          4.17          7.77         6.70 o                         
   7   7  10        903.54        896.96        25.33 o                         
   8   7  10          0.50         -3.67         5.90 o                         
   9   7  10        119.73        121.55        11.59 o                         
  -9   8  10       1454.31       1515.14        36.70 o                         
  -8   8  10          0.15         -3.64         5.43 o                         
  -7   8  10       2798.22       2769.07        60.94 o                         
  -6   8  10        397.60        409.57        11.08 o                         
  -5   8  10       4979.22       5002.43        69.31 o                         
  -4   8  10        322.75        313.66        11.14 o                         
  -3   8  10       4038.77       4114.09       107.08 o                         
  -2   8  10       1914.81       1934.06        29.70 o                         
  -1   8  10       3239.02       3108.59        68.72 o                         
   0   8  10       2270.20       2215.70        42.82 o                         
   1   8  10       1201.86       1159.56        43.65 o                         
   2   8  10       4155.17       4310.81       127.27 o                         
   3   8  10        509.73        500.64        28.46 o                         
   4   8  10       3529.17       3297.33       133.60 o                         
   5   8  10        142.12        131.46        12.39 o                         
   6   8  10       2029.10       2029.05        43.56 o                         
   7   8  10         61.29         55.91         8.28 o                         
   8   8  10        452.73        456.19        18.23 o                         
   9   8  10          5.38         14.71         7.24 o                         
  -9   9  10          6.02          4.02         9.38 o                         
  -8   9  10         94.07        101.26         9.63 o                         
  -7   9  10         19.27         26.26         5.03 o                         
  -6   9  10        263.22        297.28         9.92 o                         
  -5   9  10        103.70        101.10         6.51 o                         
  -4   9  10        101.91        117.30         6.44 o                         
  -3   9  10          8.99         19.25         3.64 o                         
  -2   9  10        102.19        111.97         6.82 o                         
  -1   9  10         91.09        121.13         5.50 o                         
   0   9  10          0.27          4.02         2.90 o                         
   1   9  10        281.18        312.22         8.36 o                         
   2   9  10         59.37         67.60         6.15 o                         
   3   9  10        254.39        253.40        12.39 o                         
   4   9  10          9.85         12.70         5.62 o                         
   5   9  10         21.01         33.45         6.38 o                         
   6   9  10         13.11         15.30         6.38 o                         
   7   9  10         29.27         31.19         7.58 o                         
   8   9  10          4.17          2.34         6.63 o                         
  -8  10  10          2.55          2.01         5.68 o                         
  -7  10  10       1297.17       1336.70        32.19 o                         
  -6  10  10          0.40          1.40         3.83 o                         
  -5  10  10       1725.04       1688.06        50.86 o                         
  -4  10  10         10.32         17.99         4.37 o                         
  -3  10  10       2505.30       2383.73       112.44 o                         
  -2  10  10       2444.26       2119.81        40.80 o                         
  -1  10  10       3155.59       3083.13       146.65 o                         
   0  10  10       2701.04       2335.11       113.80 o                         
   1  10  10       1386.22       1379.25        39.40 o                         
   2  10  10       2606.20       2499.23       125.90 o                         
   3  10  10        797.92        791.15        46.88 o                         
   4  10  10        386.38        371.46        14.21 o                         
   5  10  10        204.95        193.32        11.36 o                         
   6  10  10        852.86        860.90        35.16 o                         
   7  10  10          7.06          8.36         6.85 o                         
   8  10  10        454.11        483.91        21.43 o                         
  -8  11  10        396.65        401.20        17.24 o                         
  -7  11  10         62.63         75.18         8.67 o                         
  -6  11  10       1252.70       1232.14        30.04 o                         
  -5  11  10         22.90         23.06         4.76 o                         
  -4  11  10       1816.46       1780.01        81.90 o                         
  -3  11  10        193.47        188.35         7.86 o                         
  -2  11  10       1441.86       1413.69        61.27 o                         
  -1  11  10       2492.15       2424.03        47.34 o                         
   0  11  10        897.42        903.85        24.11 o                         
   1  11  10       2256.83       2188.01        44.27 o                         
   2  11  10        600.00        559.23        24.44 o                         
   3  11  10        905.53        822.70        24.78 o                         
   4  11  10         13.59          8.76         5.43 o                         
   5  11  10        665.08        603.33        32.48 o                         
   6  11  10          0.25          2.70         6.58 o                         
   7  11  10        651.53        670.13        26.12 o                         
   8  11  10         18.22         16.41         7.58 o                         
  -7  12  10        122.00        124.85        10.58 o                         
  -6  12  10         12.64          0.35         5.90 o                         
  -5  12  10         70.03         78.78         8.52 o                         
  -4  12  10          2.77         14.18         4.55 o                         
  -3  12  10        390.49        363.41        14.89 o                         
  -2  12  10         49.83         41.21         6.38 o                         
  -1  12  10        230.40        234.07        28.80 o                         
   0  12  10        121.75        131.90        16.07 o                         
   1  12  10        125.70        145.71        14.40 o                         
   2  12  10         48.17         46.83         7.10 o                         
   3  12  10          5.19          6.03         5.21 o                         
   4  12  10        155.30        182.69        17.08 o                         
   5  12  10        290.75        262.17        22.77 o                         
   6  12  10         43.20         42.36         8.05 o                         
   7  12  10         14.20          7.70         7.10 o                         
  -7  13  10          4.41          2.94         9.71 o                         
  -6  13  10        869.81        859.39        24.86 o                         
  -5  13  10        153.50        150.02        10.65 o                         
  -4  13  10       2312.17       2314.25        84.38 o                         
  -3  13  10       1067.69        990.35        49.89 o                         
  -2  13  10       1508.82       1439.89        86.39 o                         
  -1  13  10        960.01        916.48        24.09 o                         
   0  13  10       1126.15       1146.12        27.93 o                         
   1  13  10       1552.92       1540.83        82.37 o                         
   2  13  10        859.42        858.56        52.90 o                         
   3  13  10       1276.40       1261.78        67.97 o                         
   4  13  10        353.41        356.26        35.49 o                         
   5  13  10       1469.99       1542.25        68.97 o                         
   6  13  10         12.54         15.68         7.33 o                         
   7  13  10        616.98        654.25        32.81 o                         
  -6  14  10         26.40         18.58         6.38 o                         
  -5  14  10        358.31        349.26        15.25 o                         
  -4  14  10         27.55         29.70         6.58 o                         
  -3  14  10        639.49        667.04        20.82 o                         
  -2  14  10        476.70        404.36        15.38 o                         
  -1  14  10        190.00        193.30        13.73 o                         
   0  14  10        345.40        327.98        14.18 o                         
   1  14  10        231.60        222.92        12.07 o                         
   2  14  10        338.19        317.64        13.96 o                         
   3  14  10          5.61          3.35         5.90 o                         
   4  14  10        376.31        388.40        22.77 o                         
   5  14  10        102.65        105.18        10.39 o                         
   6  14  10        145.20        152.37        12.31 o                         
  -5  15  10        145.20        149.89        11.54 o                         
  -4  15  10        689.34        722.72        22.49 o                         
  -3  15  10        222.40        204.69        14.40 o                         
  -2  15  10        423.54        440.61        21.76 o                         
  -1  15  10        157.46        140.44        10.86 o                         
   0  15  10        456.77        468.54        20.42 o                         
   1  15  10        441.08        419.93        17.41 o                         
   2  15  10        249.22        274.30        13.96 o                         
   3  15  10        546.18        555.21        45.54 o                         
   4  15  10        130.55        129.10        11.38 o                         
   5  15  10        500.63        541.98        37.50 o                         
  -4  16  10        132.95        128.27        11.12 o                         
  -3  16  10       1023.70       1009.88        28.17 o                         
  -2  16  10        217.75        218.05        12.49 o                         
  -1  16  10       1070.72       1118.41        39.17 o                         
   0  16  10        199.40        196.68        13.73 o                         
   1  16  10        398.66        427.99        19.42 o                         
   2  16  10        652.65        625.66        41.85 o                         
   3  16  10         74.38         95.09         9.70 o                         
   4  16  10        557.36        558.33        32.81 o                         
   5  16  10         59.97         79.69        14.73 o                         
  -3  17  10         32.48         16.37         7.24 o                         
  -2  17  10         11.79         13.46         6.76 o                         
  -1  17  10         52.87         56.56         8.37 o                         
   0  17  10         32.04         28.41         7.53 o                         
   1  17  10          5.68          4.28         6.58 o                         
   2  17  10         22.83         18.75         7.58 o                         
   3  17  10          1.89          1.83         7.06 o                         
  -1  18  10        722.12        773.18        24.83 o                         
   0  18  10        310.81        314.99        24.44 o                         
   1  18  10        229.27        254.47        22.10 o                         
 -10   1  11       1235.88       1386.55        46.21 o                         
  -9   1  11         25.58         31.24         8.37 o                         
  -8   1  11       2123.76       2117.39        34.23 o                         
  -7   1  11        551.08        572.18        10.18 o                         
  -6   1  11       2849.58       2800.28        28.66 o                         
  -5   1  11        435.48        429.37         6.34 o                         
  -4   1  11       6403.49       6261.15        51.13 o                         
  -3   1  11       4423.19       4293.97        46.56 o                         
  -2   1  11       3140.16       3168.97        31.35 o                         
  -1   1  11       7937.53       7941.03        89.83 o                         
   0   1  11       2564.46       2685.05        25.94 o                         
   1   1  11       6608.69       6507.79        69.17 o                         
   2   1  11       1156.97       1156.54        16.40 o                         
   3   1  11       2128.15       2162.23        44.96 o                         
   4   1  11       1916.54       1807.39        40.85 o                         
   5   1  11       2380.23       2455.49        56.25 o                         
   6   1  11         74.77         83.71         8.05 o                         
   7   1  11       1484.32       1506.15        35.50 o                         
   8   1  11         57.44         76.14         9.22 o                         
   9   1  11        424.72        421.69        17.99 o                         
 -10   2  11          1.79         -1.79        11.72 o                         
  -9   2  11        683.90        747.34        21.54 o                         
  -8   2  11         98.24        108.54         9.29 o                         
  -7   2  11        523.97        572.59        11.47 o                         
  -6   2  11        587.50        575.04         9.74 o                         
  -5   2  11       1737.74       1711.73        18.22 o                         
  -4   2  11        396.08        355.49         5.57 o                         
  -3   2  11        691.21        706.77         8.64 o                         
  -2   2  11       1852.29       1727.59        19.19 o                         
  -1   2  11        373.96        333.83         4.87 o                         
   0   2  11       2967.15       2883.77        27.71 o                         
   1   2  11        326.33        296.16         7.34 o                         
   2   2  11       1733.72       1780.88        27.17 o                         
   3   2  11          3.31          3.55         8.10 o                         
   4   2  11       1095.04       1143.78        29.80 o                         
   5   2  11          1.48         -3.44         4.96 o                         
   6   2  11       1336.10       1291.41        30.54 o                         
   7   2  11         78.41         87.76         9.00 o                         
   8   2  11        501.76        547.89        19.87 o                         
   9   2  11         58.18         73.15         9.94 o                         
 -10   3  11        332.28        357.07        16.10 o                         
  -9   3  11          4.90          1.79         4.64 o                         
  -8   3  11        481.62        483.85        11.21 o                         
  -7   3  11          0.15         -4.38         2.92 o                         
  -6   3  11        495.02        482.50        10.02 o                         
  -5   3  11        231.16        230.00         7.28 o                         
  -4   3  11         52.88         47.65         2.78 o                         
  -3   3  11        106.82        111.29         3.32 o                         
  -2   3  11       1416.16       1432.01        17.67 o                         
  -1   3  11        198.57        221.65         4.94 o                         
   0   3  11          1.19          3.67         1.67 o                         
   1   3  11       1913.62       1929.70        21.38 o                         
   2   3  11         16.66         21.74         3.21 o                         
   3   3  11       1796.99       1742.28        27.11 o                         
   4   3  11        296.25        251.16         8.33 o                         
   5   3  11        766.37        739.97        19.89 o                         
   6   3  11         21.03         41.02        12.72 o                         
   7   3  11         77.55         67.03         8.52 o                         
   8   3  11         42.64         31.72         7.80 o                         
   9   3  11        102.83        101.41        10.65 o                         
  -9   4  11       1190.56       1229.34        24.48 o                         
  -8   4  11        173.50        179.42         7.19 o                         
  -7   4  11       2912.53       2971.38        44.18 o                         
  -6   4  11        307.19        292.66         8.76 o                         
  -5   4  11       3820.15       3686.38        35.50 o                         
  -4   4  11       2738.15       2637.64        25.46 o                         
  -3   4  11       4887.04       4943.53        48.55 o                         
  -2   4  11       2530.50       2446.45        23.88 o                         
  -1   4  11       3360.74       3273.72        30.66 o                         
   0   4  11       5157.73       5138.47        45.87 o                         
   1   4  11        895.24        927.25        11.99 o                         
   2   4  11       4413.23       4456.27        51.68 o                         
   3   4  11         10.51         14.78         3.48 o                         
   4   4  11       5507.56       5436.91        74.93 o                         
   5   4  11          0.83         11.41         5.90 o                         
   6   4  11       1558.23       1597.08        35.75 o                         
   7   4  11          1.72          9.38         9.04 o                         
   8   4  11        421.86        430.88        17.28 o                         
   9   4  11         41.41         58.10         9.22 o                         
  -9   5  11          2.39         -6.91         4.61 o                         
  -8   5  11        367.93        384.82        11.47 o                         
  -7   5  11        141.80        123.87         7.33 o                         
  -6   5  11        344.03        355.37         9.90 o                         
  -5   5  11          1.06         -0.88         2.58 o                         
  -4   5  11        547.80        555.89         8.12 o                         
  -3   5  11       1211.93       1133.17        15.11 o                         
  -2   5  11        598.59        615.22         8.38 o                         
  -1   5  11         21.52         22.78         2.22 o                         
   0   5  11         89.53         93.98         3.34 o                         
   1   5  11       1313.42       1339.49        17.75 o                         
   2   5  11         12.19         14.07         2.65 o                         
   3   5  11        267.58        286.58        12.00 o                         
   4   5  11        192.67        195.51         7.95 o                         
   5   5  11        867.26        862.34        30.80 o                         
   6   5  11          5.25          2.10         5.69 o                         
   7   5  11        118.55        106.92         9.70 o                         
   8   5  11         17.11          7.37         6.63 o                         
   9   5  11         59.45         48.80         8.75 o                         
  -9   6  11        694.16        700.85        17.65 o                         
  -8   6  11         10.16          8.89         5.90 o                         
  -7   6  11       1556.28       1502.82        25.95 o                         
  -6   6  11        389.44        380.33        10.42 o                         
  -5   6  11       1062.86       1029.11        17.61 o                         
  -4   6  11       2019.36       2027.30        29.48 o                         
  -3   6  11       1778.85       1729.02        25.46 o                         
  -2   6  11       2729.53       2681.96        48.35 o                         
  -1   6  11       2293.19       2306.20        25.01 o                         
   0   6  11       2153.78       2003.52        20.66 o                         
   1   6  11       1079.10       1046.10        12.99 o                         
   2   6  11       1990.14       1892.94        47.24 o                         
   3   6  11        403.59        420.75        10.55 o                         
   4   6  11       2095.24       2108.79        32.79 o                         
   5   6  11         13.28         12.70         5.90 o                         
   6   6  11       1131.07       1090.62        39.84 o                         
   7   6  11         45.18         49.15         7.80 o                         
   8   6  11        437.57        457.05        18.23 o                         
   9   6  11         21.20         30.13         8.05 o                         
  -9   7  11          0.43         -4.02         6.16 o                         
  -8   7  11        808.38        782.50        22.26 o                         
  -7   7  11        118.18        131.60         7.33 o                         
  -6   7  11       1277.46       1282.86        28.62 o                         
  -5   7  11        706.02        699.02        14.68 o                         
  -4   7  11       1611.09       1594.64        30.64 o                         
  -3   7  11       1415.40       1362.67        36.17 o                         
  -2   7  11       3783.79       3655.59        47.56 o                         
  -1   7  11       2844.29       2756.73        41.21 o                         
   0   7  11       1258.46       1281.87        15.32 o                         
   1   7  11       3362.07       3376.07        99.75 o                         
   2   7  11        191.99        189.77         8.96 o                         
   3   7  11       2948.39       2890.90       123.59 o                         
   4   7  11          0.97          8.15         5.43 o                         
   5   7  11       1237.50       1240.86        29.59 o                         
   6   7  11          2.64         -1.00         5.68 o                         
   7   7  11        450.63        422.49        16.80 o                         
   8   7  11         49.67         49.60         8.75 o                         
   9   7  11        255.49        254.47        21.43 o                         
  -9   8  11         62.86         56.25        12.05 o                         
  -8   8  11         30.26         21.43         6.63 o                         
  -7   8  11         43.28         41.30         6.70 o                         
  -6   8  11         59.05         58.04         5.63 o                         
  -5   8  11        255.28        245.07         8.60 o                         
  -4   8  11        284.88        268.17        10.65 o                         
  -3   8  11        147.14        149.67         6.39 o                         
  -2   8  11        531.01        539.81        17.20 o                         
  -1   8  11         42.36         51.51         3.62 o                         
   0   8  11         94.27        120.64        20.07 o                         
   1   8  11         26.60         24.68         3.55 o                         
   2   8  11          5.82         14.84         3.52 o                         
   3   8  11        235.57        226.58         8.33 o                         
   4   8  11          7.62          8.04         5.21 o                         
   5   8  11        114.98        113.73        21.09 o                         
   6   8  11        242.29        223.67        12.31 o                         
   7   8  11          5.71          4.27         6.38 o                         
   8   8  11        120.96        102.98        11.05 o                         
  -8   9  11        919.63        904.71        25.33 o                         
  -7   9  11        219.40        219.38         9.53 o                         
  -6   9  11       1843.25       1845.14        30.72 o                         
  -5   9  11       1026.65       1039.24        36.32 o                         
  -4   9  11       2790.55       2760.21        41.11 o                         
  -3   9  11        270.36        260.63        11.97 o                         
  -2   9  11       1651.10       1673.12        40.49 o                         
  -1   9  11       2872.83       2762.63        74.27 o                         
   0   9  11        248.73        269.10         7.98 o                         
   1   9  11       1711.73       1684.31        59.54 o                         
   2   9  11        428.95        480.08        25.11 o                         
   3   9  11       2186.50       2163.49       129.91 o                         
   4   9  11         49.87         58.96         7.10 o                         
   5   9  11        911.53        890.81        37.50 o                         
   6   9  11          7.46         10.12         7.03 o                         
   7   9  11       1157.88       1178.07        34.49 o                         
   8   9  11        105.62        117.43        12.05 o                         
  -8  10  11          0.20          1.34         6.16 o                         
  -7  10  11        484.51        491.89        13.61 o                         
  -6  10  11        208.36        190.03         8.49 o                         
  -5  10  11        683.15        665.40        15.04 o                         
  -4  10  11        249.85        262.97        12.58 o                         
  -3  10  11          9.13         13.18         4.03 o                         
  -2  10  11        981.60        993.15        36.63 o                         
  -1  10  11        106.73        117.85         8.01 o                         
   0  10  11        716.94        679.00        16.74 o                         
   1  10  11        470.92        484.05        11.23 o                         
   2  10  11        763.14        681.75        26.45 o                         
   3  10  11        200.47        174.34        21.09 o                         
   4  10  11        827.49        794.01        22.01 o                         
   5  10  11          2.29          1.69         5.43 o                         
   6  10  11        272.08        270.58        13.73 o                         
   7  10  11         21.79         21.09         7.58 o                         
   8  10  11        145.72        161.39        18.08 o                         
  -8  11  11        287.82        277.24        20.09 o                         
  -7  11  11         41.29         54.71         8.01 o                         
  -6  11  11        394.85        371.25        11.70 o                         
  -5  11  11        145.95        151.16         8.07 o                         
  -4  11  11        501.99        481.10        21.56 o                         
  -3  11  11        405.68        389.43        11.17 o                         
  -2  11  11         40.65         48.06        10.71 o                         
  -1  11  11        665.79        658.50        18.45 o                         
   0  11  11         24.85         40.24         5.90 o                         
   1  11  11        624.99        664.71        26.79 o                         
   2  11  11         23.34         31.86         5.90 o                         
   3  11  11        576.09        544.23        55.58 o                         
   4  11  11         19.20         15.62         5.90 o                         
   5  11  11        811.57        777.96        35.83 o                         
   6  11  11         26.25         20.42         7.10 o                         
   7  11  11        138.98        145.69        12.07 o                         
  -7  12  11       1118.96       1169.57        30.52 o                         
  -6  12  11         99.39        100.25         8.96 o                         
  -5  12  11        988.06        984.31        22.87 o                         
  -4  12  11        352.28        368.34        15.78 o                         
  -3  12  11       1475.30       1511.16        45.71 o                         
  -2  12  11       2208.03       2102.65        79.69 o                         
  -1  12  11        894.17        884.61        22.93 o                         
   0  12  11       2076.64       1985.73        94.42 o                         
   1  12  11        269.81        298.70        12.76 o                         
   2  12  11       1388.45       1320.14        46.21 o                         
   3  12  11        317.12        310.63        13.39 o                         
   4  12  11        481.14        466.88        28.13 o                         
   5  12  11         14.50         19.46         7.06 o                         
   6  12  11        665.16        679.95        54.24 o                         
   7  12  11          0.06          6.03        10.71 o                         
  -7  13  11         12.52         17.41         9.38 o                         
  -6  13  11         24.87         31.01         7.06 o                         
  -5  13  11          0.04          2.30         5.79 o                         
  -4  13  11          5.24          9.23         4.61 o                         
  -3  13  11        106.21         99.59         8.96 o                         
  -2  13  11         46.28         38.95         6.58 o                         
  -1  13  11         15.65         25.65         6.27 o                         
   0  13  11        176.65        159.45        18.08 o                         
   1  13  11         45.96         43.75         7.33 o                         
   2  13  11          0.46          2.82         5.43 o                         
   3  13  11          3.96          5.59         5.43 o                         
   4  13  11          0.01         -0.67         5.68 o                         
   5  13  11          8.67          8.37         6.63 o                         
   6  13  11          0.31         -9.25         6.38 o                         
  -6  14  11         56.33         55.75         8.48 o                         
  -5  14  11        467.39        469.18        25.78 o                         
  -4  14  11        353.62        365.43        20.76 o                         
  -3  14  11       1167.80       1203.27        30.29 o                         
  -2  14  11       1058.16       1006.04        31.47 o                         
  -1  14  11        936.10        996.90        26.40 o                         
   0  14  11       1113.80       1109.12        40.85 o                         
   1  14  11        358.30        371.88        15.38 o                         
   2  14  11        886.52        879.54        24.86 o                         
   3  14  11          7.29          6.19         5.90 o                         
   4  14  11        690.79        728.24        45.54 o                         
   5  14  11          7.16          8.37         7.10 o                         
  -5  15  11        399.44        392.64        30.80 o                         
  -4  15  11        725.95        732.80        22.96 o                         
  -3  15  11        689.22        659.24        39.84 o                         
  -2  15  11        524.08        509.72        32.81 o                         
  -1  15  11        310.27        311.64        16.41 o                         
   0  15  11         55.99         66.27         8.28 o                         
   1  15  11        560.60        549.74        19.17 o                         
   2  15  11         16.87         21.68         6.76 o                         
   3  15  11        392.48        375.51        28.13 o                         
   4  15  11          4.39          3.68         6.63 o                         
   5  15  11        525.13        473.45        28.13 o                         
  -4  16  11         43.69         42.46         8.01 o                         
  -3  16  11         87.91         86.76         9.43 o                         
  -2  16  11         38.38         42.95         7.88 o                         
  -1  16  11         16.80         18.62         7.06 o                         
   0  16  11         92.71         83.53         9.70 o                         
   1  16  11          5.11          2.94         6.10 o                         
   2  16  11        163.97        180.74        12.54 o                         
   3  16  11         69.10         76.50         9.43 o                         
   4  16  11        104.87        122.55        16.74 o                         
  -2  17  11        319.01        339.31        16.08 o                         
  -1  17  11        672.94        683.89        22.67 o                         
   0  17  11        515.77        559.72        21.04 o                         
   1  17  11        898.73        935.10        27.67 o                         
   2  17  11         53.08         70.96         9.70 o                         
  -9   0  12        866.57        860.51        33.48 o                         
  -8   0  12        352.95        414.28        14.68 o                         
  -7   0  12       1162.11       1158.86        25.57 o                         
  -6   0  12        819.36        793.17        24.44 o                         
  -5   0  12       2398.99       2247.79        27.87 o                         
  -4   0  12        159.55        187.63         8.38 o                         
  -3   0  12       1568.17       1682.82        24.78 o                         
  -2   0  12       4368.84       4244.53        53.34 o                         
  -1   0  12        159.24        165.22         5.08 o                         
   0   0  12      11065.64      10708.24       164.94 o                         
   1   0  12         30.51         38.17         4.33 o                         
   2   0  12       5890.38       5766.32        94.21 o                         
   3   0  12        344.74        310.05        15.40 o                         
   4   0  12        892.87        851.13        29.46 o                         
   5   0  12         82.36         89.73        11.38 o                         
   6   0  12       1294.18       1254.27        42.86 o                         
   7   0  12        263.51        291.30        19.42 o                         
   8   0  12        387.70        366.97        22.77 o                         
   9   0  12        105.94        120.54        16.07 o                         
  -9   1  12         44.01         33.48        10.04 o                         
  -8   1  12        208.19        196.80         8.76 o                         
  -7   1  12        151.44        132.27         5.99 o                         
  -6   1  12        158.43        141.37         4.58 o                         
  -5   1  12         32.15         24.66         2.39 o                         
  -4   1  12        548.11        572.71         7.35 o                         
  -3   1  12        613.36        594.29         9.85 o                         
  -2   1  12          7.28          9.25         2.50 o                         
  -1   1  12       1365.66       1352.65        16.53 o                         
   0   1  12         30.35         23.16         2.94 o                         
   1   1  12       1719.72       1725.85        26.85 o                         
   2   1  12         93.35         92.45         4.58 o                         
   3   1  12        667.32        664.17        13.27 o                         
   4   1  12         50.11         44.66         6.16 o                         
   5   1  12        325.22        325.18        12.78 o                         
   6   1  12        118.05        112.92         9.47 o                         
   7   1  12         53.43         42.43         7.80 o                         
   8   1  12         26.71         26.12         7.58 o                         
   9   1  12         22.34         19.95         7.80 o                         
  -9   2  12        825.72        872.45        18.94 o                         
  -8   2  12        226.97        240.81         8.12 o                         
  -7   2  12       1158.72       1136.25        16.11 o                         
  -6   2  12        776.72        798.69        11.06 o                         
  -5   2  12        947.31        930.63        11.53 o                         
  -4   2  12       1266.65       1237.71        12.76 o                         
  -3   2  12        448.97        446.40         7.57 o                         
  -2   2  12       3452.19       3558.69        36.08 o                         
  -1   2  12       1095.41       1175.67        11.29 o                         
   0   2  12       2455.53       2391.37        23.85 o                         
   1   2  12        896.74        905.49        11.06 o                         
   2   2  12       1558.15       1594.74        24.99 o                         
   3   2  12         18.48         20.99         3.69 o                         
   4   2  12       1468.03       1475.84        31.49 o                         
   5   2  12          4.54          7.70         5.68 o                         
   6   2  12        420.84        402.91        15.15 o                         
   7   2  12        261.69        289.31        14.21 o                         
   8   2  12        217.33        221.93        13.49 o                         
   9   2  12         95.02        126.82        11.81 o                         
  -9   3  12        251.14        290.81        11.08 o                         
  -8   3  12       1034.56        978.79        16.98 o                         
  -7   3  12        974.53       1027.40        16.82 o                         
  -6   3  12        760.62        763.32        13.21 o                         
  -5   3  12       2694.05       2677.96        26.61 o                         
  -4   3  12       3910.23       3893.33        36.00 o                         
  -3   3  12       8852.07       8736.15        70.12 o                         
  -2   3  12       2331.32       2276.26        22.51 o                         
  -1   3  12       3303.90       3357.94        29.14 o                         
   0   3  12        304.19        339.44        10.02 o                         
   1   3  12       3600.54       3586.66        37.34 o                         
   2   3  12         73.13         71.30         5.00 o                         
   3   3  12       2100.45       2099.84        32.15 o                         
   4   3  12          0.42          7.30         6.17 o                         
   5   3  12       2950.47       2943.01        91.41 o                         
   6   3  12        344.16        358.58        14.66 o                         
   7   3  12       1025.09        936.95        26.03 o                         
   8   3  12         40.28         54.43         8.28 o                         
   9   3  12        198.00        189.96        13.71 o                         
  -9   4  12         38.14         24.50         5.53 o                         
  -8   4  12          6.71          2.21         3.76 o                         
  -7   4  12        110.39        104.50         6.82 o                         
  -6   4  12          3.40          4.46         3.48 o                         
  -5   4  12          1.53          6.09         2.36 o                         
  -4   4  12       1119.57       1015.47        12.02 o                         
  -3   4  12          0.11         10.35         2.03 o                         
  -2   4  12          0.28          1.17         1.90 o                         
  -1   4  12         20.41         28.74         2.06 o                         
   0   4  12         31.19         34.12         2.35 o                         
   1   4  12         56.36         55.05         4.77 o                         
   2   4  12          4.08         10.85         2.55 o                         
   3   4  12        395.98        368.60        14.91 o                         
   4   4  12        486.16        509.94        12.17 o                         
   5   4  12         88.87         65.72         7.33 o                         
   6   4  12        150.54        151.49        10.42 o                         
   7   4  12          5.63         -2.76         5.90 o                         
   8   4  12         27.15         22.77         7.10 o                         
   9   4  12          4.85         -7.37         9.38 o                         
  -9   5  12         46.80         47.95         6.16 o                         
  -8   5  12       1087.32       1076.54        21.12 o                         
  -7   5  12        326.80        329.31        10.18 o                         
  -6   5  12       1670.24       1610.13        21.93 o                         
  -5   5  12       1570.07       1547.54        24.65 o                         
  -4   5  12        525.31        509.69         7.91 o                         
  -3   5  12       3745.07       3564.12        35.96 o                         
  -2   5  12       1321.34       1318.35        14.62 o                         
  -1   5  12       3034.01       2986.41        31.33 o                         
   0   5  12        124.84        117.34         4.14 o                         
   1   5  12       2049.50       2072.48        23.24 o                         
   2   5  12         47.49         57.98         3.93 o                         
   3   5  12       4154.04       4209.69        66.55 o                         
   4   5  12          9.01         25.04         4.50 o                         
   5   5  12       2292.47       2165.57        67.64 o                         
   6   5  12          8.33         16.50         6.58 o                         
   7   5  12        473.13        441.04        18.08 o                         
   8   5  12        204.14        231.38        13.49 o                         
  -9   6  12        465.63        489.51        14.69 o                         
  -8   6  12         45.67         50.23         9.04 o                         
  -7   6  12        654.17        641.23        14.94 o                         
  -6   6  12        596.12        590.62        13.52 o                         
  -5   6  12        230.92        230.54         6.56 o                         
  -4   6  12        744.99        753.23        12.18 o                         
  -3   6  12        112.86        117.43         4.04 o                         
  -2   6  12        126.47        143.77         5.27 o                         
  -1   6  12         54.20         54.21         3.37 o                         
   0   6  12        165.76        158.35         4.42 o                         
   1   6  12        168.45        179.33         5.41 o                         
   2   6  12        630.11        625.08        14.14 o                         
   3   6  12        217.98        209.46         7.93 o                         
   4   6  12        835.06        828.43        21.32 o                         
   5   6  12        107.72        113.60         9.43 o                         
   6   6  12        472.21        446.04        16.57 o                         
   7   6  12        117.15        120.54        10.42 o                         
   8   6  12         82.38         78.13         9.47 o                         
  -9   7  12        150.08        153.54        11.36 o                         
  -8   7  12        312.90        311.51        13.73 o                         
  -7   7  12        104.09         86.90         6.65 o                         
  -6   7  12        777.69        768.27        16.10 o                         
  -5   7  12        399.29        373.28        10.42 o                         
  -4   7  12       1321.58       1318.26        18.41 o                         
  -3   7  12         36.56         53.81         3.88 o                         
  -2   7  12        743.65        768.78        12.33 o                         
  -1   7  12        965.06        938.48        12.69 o                         
   0   7  12         11.98         22.85         2.96 o                         
   1   7  12        785.16        862.41        19.23 o                         
   2   7  12         10.55          5.58         3.48 o                         
   3   7  12        701.94        703.84        14.93 o                         
   4   7  12         44.05         50.69         6.85 o                         
   5   7  12        223.79        225.40        13.39 o                         
   6   7  12         22.64         33.03         9.04 o                         
   7   7  12        190.38        198.96        12.31 o                         
   8   7  12         22.48         23.09         7.80 o                         
  -8   8  12        295.90        290.93        13.49 o                         
  -7   8  12       1425.41       1444.24        22.12 o                         
  -6   8  12        873.03        861.94        17.78 o                         
  -5   8  12       2055.60       2018.00        38.12 o                         
  -4   8  12       2646.61       2505.33        31.14 o                         
  -3   8  12        326.04        292.72        19.39 o                         
  -2   8  12       3894.57       3653.78       111.54 o                         
  -1   8  12        506.54        512.40         9.72 o                         
   0   8  12       4492.25       4369.10       101.71 o                         
   1   8  12        183.76        205.37         7.13 o                         
   2   8  12       2959.23       2911.82        70.99 o                         
   3   8  12        322.01        337.16        17.76 o                         
   4   8  12       2815.60       2701.35        61.27 o                         
   5   8  12         10.99         13.90         5.90 o                         
   6   8  12        787.10        747.06        26.79 o                         
   7   8  12         26.52         29.80         7.58 o                         
   8   8  12        426.67        426.20        18.23 o                         
  -8   9  12        107.64        112.85         8.22 o                         
  -7   9  12          7.93         10.20         4.76 o                         
  -6   9  12         22.03         23.74         4.72 o                         
  -5   9  12        121.79        110.44         9.01 o                         
  -4   9  12          0.09          3.98         3.83 o                         
  -3   9  12        141.68        133.63         6.65 o                         
  -2   9  12        157.79        181.84         7.45 o                         
  -1   9  12          8.58         18.48         3.83 o                         
   0   9  12          0.06          3.63         3.44 o                         
   1   9  12         99.86         78.28         5.39 o                         
   2   9  12        111.17        104.96         7.80 o                         
   3   9  12         63.03         59.87         5.53 o                         
   4   9  12         19.61         15.40         5.68 o                         
   5   9  12         38.00         37.55         6.63 o                         
   6   9  12          0.03         -3.67         5.90 o                         
   7   9  12          2.99          4.96         6.85 o                         
  -8  10  12        376.83        392.42        22.77 o                         
  -7  10  12        435.46        426.89        12.71 o                         
  -6  10  12        400.55        397.31        13.21 o                         
  -5  10  12       1007.78        994.06        19.77 o                         
  -4  10  12       1074.40       1047.99        30.31 o                         
  -3  10  12       2201.16       2139.00        97.04 o                         
  -2  10  12       2441.74       2380.86        36.64 o                         
  -1  10  12        822.36        841.58        15.96 o                         
   0  10  12       3296.42       3328.40       140.43 o                         
   1  10  12         27.75         20.95         4.11 o                         
   2  10  12       1651.64       1644.41        86.05 o                         
   3  10  12         20.77         20.25         5.90 o                         
   4  10  12        719.79        758.29        42.19 o                         
   5  10  12        212.75        234.74        12.76 o                         
   6  10  12        730.74        731.49        40.51 o                         
   7  10  12         33.49         42.23         8.05 o                         
  -7  11  12         64.40         70.92         8.48 o                         
  -6  11  12        724.80        764.29        17.79 o                         
  -5  11  12        325.12        336.98        11.07 o                         
  -4  11  12        812.29        793.96        49.78 o                         
  -3  11  12        457.69        462.33        12.36 o                         
  -2  11  12        177.35        189.37        10.11 o                         
  -1  11  12       2646.91       2412.25       148.66 o                         
   0  11  12         37.47         44.41         4.91 o                         
   1  11  12       1188.63       1162.48        47.21 o                         
   2  11  12          0.11          7.80         5.43 o                         
   3  11  12       1155.82       1116.48        60.27 o                         
   4  11  12          0.10         -6.73         4.96 o                         
   5  11  12        240.53        273.21        13.49 o                         
   6  11  12        133.81        129.24        11.12 o                         
   7  11  12        203.22        220.32        20.09 o                         
  -7  12  12        211.03        211.61        17.41 o                         
  -6  12  12          3.65          2.52         5.90 o                         
  -5  12  12          4.76          2.09         4.37 o                         
  -4  12  12         46.14         52.38         5.66 o                         
  -3  12  12        105.63        103.87         7.08 o                         
  -2  12  12        271.99        268.75        13.39 o                         
  -1  12  12          5.83         12.91         5.90 o                         
   0  12  12         29.26         53.41        12.39 o                         
   1  12  12         33.28         50.28         6.85 o                         
   2  12  12        169.44        174.12        10.42 o                         
   3  12  12          4.07          6.87         5.43 o                         
   4  12  12        202.63        215.67        19.75 o                         
   5  12  12         17.22         21.57         6.85 o                         
   6  12  12         60.96         70.47         9.47 o                         
  -6  13  12        553.81        553.55        21.09 o                         
  -5  13  12        774.24        783.40        23.19 o                         
  -4  13  12        735.38        745.24        33.91 o                         
  -3  13  12       1420.73       1327.09        81.03 o                         
  -2  13  12        414.44        446.73        16.08 o                         
  -1  13  12       1939.57       1791.94       112.84 o                         
   0  13  12        138.43        174.08        11.25 o                         
   1  13  12       1643.59       1734.37        60.27 o                         
   2  13  12         25.82         22.32         6.38 o                         
   3  13  12       1230.40       1209.56       103.46 o                         
   4  13  12         11.79         18.08         6.85 o                         
   5  13  12        953.79        926.21        54.91 o                         
  -5  14  12         53.84         48.14         7.53 o                         
  -4  14  12         99.98         98.21         9.43 o                         
  -3  14  12        154.60        142.07        10.77 o                         
  -2  14  12        376.37        382.22        15.54 o                         
  -1  14  12        228.85        214.59        12.01 o                         
   0  14  12        532.72        534.75        21.09 o                         
   1  14  12          4.32          6.67         5.90 o                         
   2  14  12        324.75        323.31        14.91 o                         
   3  14  12         30.83         23.15         6.85 o                         
   4  14  12        100.41        101.40         9.94 o                         
   5  14  12         28.80         13.39        10.71 o                         
  -4  15  12         61.99         65.28         8.48 o                         
  -3  15  12        315.46        297.85        14.18 o                         
  -2  15  12         98.85        109.87         9.81 o                         
  -1  15  12        314.04        306.27        14.39 o                         
   0  15  12        186.92        193.49        15.40 o                         
   1  15  12        461.24        482.75        27.79 o                         
   2  15  12         27.74         30.80         7.06 o                         
   3  15  12        438.68        439.58        17.75 o                         
   4  15  12          0.08         -2.68        10.04 o                         
  -3  16  12        395.28        392.05        16.76 o                         
  -2  16  12        716.28        676.41        25.45 o                         
  -1  16  12         95.05        103.49         9.91 o                         
   0  16  12        482.50        485.36        27.12 o                         
   1  16  12         30.21         36.94         8.04 o                         
   2  16  12        816.60        809.01        45.87 o                         
  -9   1  13        391.06        410.17        15.63 o                         
  -8   1  13        905.24        895.63        18.56 o                         
  -7   1  13        939.70        938.31        16.78 o                         
  -6   1  13        655.19        652.89        10.69 o                         
  -5   1  13       2624.94       2581.41        27.52 o                         
  -4   1  13        927.48        927.86        12.71 o                         
  -3   1  13       5074.12       4939.44        43.92 o                         
  -2   1  13         59.00         78.92         3.43 o                         
  -1   1  13       3908.66       3831.60        39.49 o                         
   0   1  13         30.33         36.96         3.04 o                         
   1   1  13       3081.96       3059.35        29.93 o                         
   2   1  13         14.05         28.73         5.01 o                         
   3   1  13       3604.78       3628.71        51.70 o                         
   4   1  13        187.82        214.67         9.94 o                         
   5   1  13       1847.86       1756.22        37.41 o                         
   6   1  13        494.63        516.98        17.52 o                         
   7   1  13        742.61        811.64        24.15 o                         
   8   1  13        242.00        293.14        15.15 o                         
  -9   2  13        343.43        350.03        11.97 o                         
  -8   2  13        339.53        321.57        10.42 o                         
  -7   2  13        289.17        281.85         7.27 o                         
  -6   2  13       1249.21       1233.13        16.52 o                         
  -5   2  13        749.11        709.40         9.79 o                         
  -4   2  13         12.20         23.97         5.92 o                         
  -3   2  13       1752.96       1697.48        19.57 o                         
  -2   2  13       1905.17       1931.02        18.25 o                         
  -1   2  13        105.58        111.26         3.56 o                         
   0   2  13       1592.80       1599.44        17.20 o                         
   1   2  13         99.16         98.12         3.96 o                         
   2   2  13       1585.40       1641.73        26.03 o                         
   3   2  13         44.58         55.41         7.38 o                         
   4   2  13         67.42         79.36         7.06 o                         
   5   2  13         14.14          4.35         6.16 o                         
   6   2  13        370.89        374.36        14.68 o                         
   7   2  13        310.68        338.83        15.38 o                         
   8   2  13        181.37        163.41        12.31 o                         
  -9   3  13         84.62         94.10         7.43 o                         
  -8   3  13        205.34        193.87         7.53 o                         
  -7   3  13         24.21         33.10         4.18 o                         
  -6   3  13        332.55        324.77         8.21 o                         
  -5   3  13        197.06        198.45         5.75 o                         
  -4   3  13          3.81          7.08         2.91 o                         
  -3   3  13       1806.64       1786.90        18.53 o                         
  -2   3  13        276.73        282.65         6.07 o                         
  -1   3  13       1630.90       1604.26        14.82 o                         
   0   3  13          7.16          5.86         1.91 o                         
   1   3  13       1498.87       1437.76        17.40 o                         
   2   3  13          5.53          6.00         3.34 o                         
   3   3  13        356.22        321.67         9.28 o                         
   4   3  13        227.21        224.67         8.33 o                         
   5   3  13        232.61        228.83        11.84 o                         
   6   3  13          0.72          2.17         5.90 o                         
   7   3  13         11.17          9.04         6.63 o                         
   8   3  13         30.89         26.99         7.80 o                         
  -9   4  13        920.19        962.49        20.75 o                         
  -8   4  13        298.50        297.74         8.79 o                         
  -7   4  13       1410.86       1361.65        23.96 o                         
  -6   4  13       1137.55       1122.40        16.76 o                         
  -5   4  13        791.50        789.61        11.74 o                         
  -4   4  13       2550.23       2426.12        24.15 o                         
  -3   4  13        289.43        293.81         5.91 o                         
  -2   4  13       4323.83       4181.30        42.31 o                         
  -1   4  13         24.53         41.18         2.57 o                         
   0   4  13       3851.20       3844.74        33.21 o                         
   1   4  13          0.53         10.97         2.55 o                         
   2   4  13       3587.37       3664.69        43.86 o                         
   3   4  13        134.62        132.63         6.69 o                         
   4   4  13       2134.66       2131.54        43.08 o                         
   5   4  13        207.66        219.64        11.81 o                         
   6   4  13        708.33        684.73        33.82 o                         
   7   4  13        281.98        296.72        14.44 o                         
   8   4  13        174.52        156.03        15.74 o                         
  -9   5  13         96.82         90.12         7.60 o                         
  -8   5  13         52.10         47.77         5.66 o                         
  -7   5  13        107.71         91.80         6.55 o                         
  -6   5  13         28.65         26.24         3.76 o                         
  -5   5  13        286.86        290.90         6.89 o                         
  -4   5  13         92.73         87.96         4.07 o                         
  -3   5  13       1190.96       1164.35        13.61 o                         
  -2   5  13         81.92         76.53         4.19 o                         
  -1   5  13        336.89        292.76         5.53 o                         
   0   5  13          6.79          6.65         2.20 o                         
   1   5  13        950.51        965.27        13.02 o                         
   2   5  13         59.24         62.51         4.76 o                         
   3   5  13        452.48        459.01        15.38 o                         
   4   5  13         58.77         56.75         5.80 o                         
   5   5  13        438.56        407.49        14.91 o                         
   6   5  13         36.01         23.61         7.03 o                         
   7   5  13         22.22         14.06         6.63 o                         
   8   5  13          3.73         -0.17         6.38 o                         
  -9   6  13        252.46        252.46        19.42 o                         
  -8   6  13        541.05        564.99        14.42 o                         
  -7   6  13        335.06        317.53        10.28 o                         
  -6   6  13       1188.36       1176.89        21.38 o                         
  -5   6  13       1216.62       1260.52        18.22 o                         
  -4   6  13       3927.11       3963.29        46.09 o                         
  -3   6  13        253.96        248.91         6.94 o                         
  -2   6  13       1757.75       1772.08        30.12 o                         
  -1   6  13         60.15         67.77         3.31 o                         
   0   6  13       2044.16       2124.93        23.47 o                         
   1   6  13        154.86        139.14         4.63 o                         
   2   6  13       1559.91       1521.17        50.28 o                         
   3   6  13         69.67         74.43         5.64 o                         
   4   6  13       2146.43       2233.22        92.47 o                         
   5   6  13        750.79        732.31        23.44 o                         
   6   6  13        607.79        568.45        40.85 o                         
   7   6  13         79.13         83.49         9.71 o                         
   8   6  13        147.06        156.72        12.07 o                         
  -8   7  13        556.63        586.52        18.70 o                         
  -7   7  13        453.55        471.64        12.63 o                         
  -6   7  13        823.91        846.74        17.51 o                         
  -5   7  13       1474.74       1464.89        32.12 o                         
  -4   7  13        202.91        209.60         6.56 o                         
  -3   7  13       3370.48       3264.15        41.76 o                         
  -2   7  13        382.78        394.96         7.58 o                         
  -1   7  13       1608.87       1655.81        28.49 o                         
   0   7  13          6.69          9.56         2.92 o                         
   1   7  13       1704.60       1698.68        35.38 o                         
   2   7  13        164.93        159.20         5.91 o                         
   3   7  13       1725.03       1765.17        53.81 o                         
   4   7  13        792.60        797.65        42.52 o                         
   5   7  13        820.07        809.06        22.73 o                         
   6   7  13        224.61        257.34        13.23 o                         
   7   7  13        105.95         91.20         9.70 o                         
  -8   8  13        233.92        230.78        10.40 o                         
  -7   8  13          0.40         -5.02         3.35 o                         
  -6   8  13        122.92        111.74         7.06 o                         
  -5   8  13         40.88         36.51         5.00 o                         
  -4   8  13        208.41        207.05         6.72 o                         
  -3   8  13         48.73         63.91         5.09 o                         
  -2   8  13         52.19         56.09         4.20 o                         
  -1   8  13          0.55          0.44         2.77 o                         
   0   8  13        210.80        203.00         7.17 o                         
   1   8  13          4.11          3.87         3.28 o                         
   2   8  13        172.01        168.90         6.06 o                         
   3   8  13         30.41         22.73         5.20 o                         
   4   8  13        186.06        183.23        14.06 o                         
   5   8  13          0.58          3.24         5.62 o                         
   6   8  13         26.08         22.33         6.85 o                         
   7   8  13          3.24         -0.87         6.38 o                         
  -8   9  13        626.35        623.55        16.35 o                         
  -7   9  13        426.72        420.81        12.37 o                         
  -6   9  13        591.72        571.23        14.29 o                         
  -5   9  13       1331.41       1343.85        24.09 o                         
  -4   9  13        513.49        514.32        14.36 o                         
  -3   9  13       1186.25       1171.88        58.88 o                         
  -2   9  13          6.87          6.89         3.06 o                         
  -1   9  13       3464.26       3490.41        59.47 o                         
   0   9  13          3.29          8.86         3.69 o                         
   1   9  13       1931.02       1901.81        29.17 o                         
   2   9  13         23.94         24.11         5.90 o                         
   3   9  13       1855.97       1824.87        75.75 o                         
   4   9  13         15.40         19.09         6.16 o                         
   5   9  13        600.48        563.96        50.22 o                         
   6   9  13        353.53        346.91        25.78 o                         
   7   9  13        330.51        321.22        15.63 o                         
  -7  10  13         30.70         26.42         5.27 o                         
  -6  10  13        555.55        580.24        14.68 o                         
  -5  10  13        229.54        251.68         9.37 o                         
  -4  10  13        781.71        784.43        16.75 o                         
  -3  10  13          9.28         13.85         4.33 o                         
  -2  10  13        934.90        949.06        25.53 o                         
  -1  10  13        125.50        124.23         6.69 o                         
   0  10  13       1258.35       1202.78        22.75 o                         
   1  10  13          2.95          5.64         4.82 o                         
   2  10  13        670.01        617.31        27.46 o                         
   3  10  13         17.29         16.79         5.90 o                         
   4  10  13        313.64        326.25        16.07 o                         
   5  10  13         58.91         58.43         7.80 o                         
   6  10  13         76.63         83.44         9.47 o                         
  -7  11  13        181.19        156.29        14.73 o                         
  -6  11  13        218.93        227.04         9.72 o                         
  -5  11  13         76.12         58.17         6.00 o                         
  -4  11  13        109.02        104.12         7.06 o                         
  -3  11  13        628.48        607.05        19.34 o                         
  -2  11  13        107.57        110.91         8.37 o                         
  -1  11  13        797.48        770.72        44.87 o                         
   0  11  13         19.56         32.77         4.78 o                         
   1  11  13        422.81        440.67        15.13 o                         
   2  11  13          1.05         -1.70         5.14 o                         
   3  11  13        228.05        220.98        17.41 o                         
   4  11  13          3.29          3.26         5.62 o                         
   5  11  13        180.98        181.23        11.81 o                         
   6  11  13         37.11         34.48        11.72 o                         
  -6  12  13        597.40        630.56        26.12 o                         
  -5  12  13        183.22        177.69         9.00 o                         
  -4  12  13       1072.76       1040.52        32.54 o                         
  -3  12  13        181.17        191.75        10.31 o                         
  -2  12  13        828.18        812.64        21.98 o                         
  -1  12  13         13.79         16.41         5.94 o                         
   0  12  13       2261.33       2160.74        44.98 o                         
   1  12  13         46.10         36.08         6.63 o                         
   2  12  13       1047.08        994.31        52.57 o                         
   3  12  13         68.96         63.66         7.58 o                         
   4  12  13        646.88        612.14        39.17 o                         
   5  12  13        168.88        167.65        13.73 o                         
  -6  13  13          1.95          4.02         8.04 o                         
  -5  13  13          0.56          0.33         5.45 o                         
  -4  13  13          2.01          5.79         4.61 o                         
  -3  13  13          1.51          7.98         5.45 o                         
  -2  13  13         36.55         32.92         7.70 o                         
  -1  13  13         35.76         36.10         6.92 o                         
   0  13  13          5.74          8.20         5.90 o                         
   1  13  13          1.53         10.13         5.90 o                         
   2  13  13         15.15         13.39         6.16 o                         
   3  13  13         14.62         12.34         6.58 o                         
   4  13  13          3.38          6.89         6.38 o                         
   5  13  13          4.70         10.71        10.04 o                         
  -5  14  13        127.76        125.23        14.73 o                         
  -4  14  13       1106.85       1134.67        29.35 o                         
  -3  14  13        197.36        213.04        12.38 o                         
  -2  14  13       1411.11       1322.64        43.53 o                         
  -1  14  13         95.70        105.21         9.81 o                         
   0  14  13        680.06        712.22        31.14 o                         
   1  14  13          3.35          8.33         6.27 o                         
   2  14  13        872.01        905.00        59.26 o                         
   3  14  13         69.96         68.57         8.52 o                         
   4  14  13        432.50        451.28        41.52 o                         
  -4  15  13         66.09         56.25        12.05 o                         
  -3  15  13        623.03        634.59        21.25 o                         
  -2  15  13         45.48         49.43         8.01 o                         
  -1  15  13        394.21        389.28        16.29 o                         
   0  15  13          6.99          9.04         6.16 o                         
   1  15  13        354.92        372.09        16.08 o                         
   2  15  13         13.15         13.06         7.10 o                         
  -2  16  13         84.55         77.68        12.05 o                         
  -1  16  13          5.05          3.82         6.92 o                         
   0  16  13         52.54         51.60         8.20 o                         
   1  16  13         77.39         77.68        12.05 o                         
  -8   0  14        756.74        829.03        31.47 o                         
  -7   0  14        322.66        308.04        18.08 o                         
  -6   0  14       1987.68       2006.74        38.35 o                         
  -5   0  14        108.30        124.15         6.67 o                         
  -4   0  14       1718.26       1689.00        25.79 o                         
  -3   0  14        946.62        912.86        16.67 o                         
  -2   0  14       5276.83       5088.77        80.96 o                         
  -1   0  14        223.78        198.87        11.38 o                         
   0   0  14       5877.66       5875.87        76.38 o                         
   1   0  14         63.07         67.53         5.11 o                         
   2   0  14       2170.34       2062.33        38.59 o                         
   3   0  14        698.40        727.92        26.12 o                         
   4   0  14        343.87        326.12        17.41 o                         
   5   0  14        109.21        131.92        13.39 o                         
   6   0  14         43.03         36.16        10.04 o                         
   7   0  14        570.13        623.45        29.46 o                         
   8   0  14        116.67        107.81        15.40 o                         
  -9   1  14         96.14        107.81        14.06 o                         
  -8   1  14          1.10         -6.64         5.43 o                         
  -7   1  14        133.04        143.01         9.70 o                         
  -6   1  14          3.55          1.79         4.25 o                         
  -5   1  14        895.62        894.11        11.89 o                         
  -4   1  14          1.07         -1.45         2.32 o                         
  -3   1  14        668.45        657.86         8.86 o                         
  -2   1  14        116.01        121.74         4.10 o                         
  -1   1  14       1512.74       1452.54        17.81 o                         
   0   1  14        224.78        205.76         5.46 o                         
   1   1  14        743.69        772.33        10.31 o                         
   2   1  14        113.26         95.03         5.64 o                         
   3   1  14        380.92        351.24         9.79 o                         
   4   1  14        139.14        121.79         8.75 o                         
   5   1  14          0.30         -1.34         5.21 o                         
   6   1  14        110.51        103.06         9.22 o                         
   7   1  14         61.21         44.47         8.48 o                         
   8   1  14         85.24         98.36        10.65 o                         
  -9   2  14        208.20        178.18        25.78 o                         
  -8   2  14        310.28        322.77        19.42 o                         
  -7   2  14        299.04        272.66        12.31 o                         
  -6   2  14        958.29        989.14        15.94 o                         
  -5   2  14        159.96        161.85         5.60 o                         
  -4   2  14       2334.64       2255.58        24.90 o                         
  -3   2  14         17.05         24.39         3.24 o                         
  -2   2  14       3161.08       3078.12        27.12 o                         
  -1   2  14         28.60         41.04         2.74 o                         
   0   2  14        653.61        641.89         8.35 o                         
   1   2  14        211.37        202.30         5.53 o                         
   2   2  14       1647.20       1636.74        26.28 o                         
   3   2  14        116.98        120.24         6.57 o                         
   4   2  14        706.61        685.55        18.94 o                         
   5   2  14        507.29        509.20        16.80 o                         
   6   2  14        435.63        407.07        15.86 o                         
   7   2  14        229.14        241.88        13.71 o                         
   8   2  14        104.19         88.38        10.17 o                         
  -9   3  14        737.94        809.28        22.73 o                         
  -8   3  14        409.63        439.77        12.50 o                         
  -7   3  14       1426.30       1422.52        24.74 o                         
  -6   3  14        444.60        418.96        11.13 o                         
  -5   3  14       2834.04       2784.49        33.80 o                         
  -4   3  14         80.92         87.02         4.45 o                         
  -3   3  14       1482.96       1498.25        18.13 o                         
  -2   3  14        242.72        232.06         6.86 o                         
  -1   3  14       2932.11       2829.22        25.61 o                         
   0   3  14        518.48        504.33         7.19 o                         
   1   3  14       3040.10       2996.47        32.50 o                         
   2   3  14        447.90        433.01        10.42 o                         
   3   3  14       2300.31       2288.83        35.53 o                         
   4   3  14       1527.59       1523.93        42.35 o                         
   5   3  14        862.65        804.16        22.01 o                         
   6   3  14        156.62        176.51        11.36 o                         
   7   3  14        203.37        212.08        13.26 o                         
   8   3  14        216.95        234.38        20.09 o                         
  -8   4  14          1.75         -1.78         4.37 o                         
  -7   4  14          1.24         -5.36         4.74 o                         
  -6   4  14          1.85          4.47         3.40 o                         
  -5   4  14         26.16         20.55         3.05 o                         
  -4   4  14        277.02        269.00         6.70 o                         
  -3   4  14        488.46        474.95         7.78 o                         
  -2   4  14         22.61         29.62         3.24 o                         
  -1   4  14          1.28          3.60         2.12 o                         
   0   4  14         36.87         44.57         2.69 o                         
   1   4  14         79.21         93.96         4.91 o                         
   2   4  14         22.14         26.26         3.98 o                         
   3   4  14         32.11         28.59         4.64 o                         
   4   4  14        337.05        322.76        10.42 o                         
   5   4  14         94.94         85.45         8.28 o                         
   6   4  14         34.37         31.60         6.85 o                         
   7   4  14          0.78         -1.34        12.05 o                         
  -8   5  14        437.73        423.06        12.37 o                         
  -7   5  14       1116.23       1128.20        26.04 o                         
  -6   5  14        581.03        558.40        12.60 o                         
  -5   5  14       1735.36       1698.33        20.70 o                         
  -4   5  14          3.54          6.00         2.66 o                         
  -3   5  14       3872.23       3826.77        35.75 o                         
  -2   5  14         56.86         68.45         4.47 o                         
  -1   5  14       1351.43       1376.41        19.97 o                         
   0   5  14         32.89         50.66        12.50 o                         
   1   5  14       1463.20       1429.81        20.06 o                         
   2   5  14        111.01        110.11         6.16 o                         
   3   5  14       1323.90       1350.49        23.70 o                         
   4   5  14        726.63        723.45        16.06 o                         
   5   5  14        594.47        526.51        17.50 o                         
   6   5  14        549.69        594.38        19.65 o                         
   7   5  14        183.85        172.08        12.07 o                         
  -8   6  14         62.34         66.30         7.80 o                         
  -7   6  14        119.97        109.17         9.00 o                         
  -6   6  14        652.56        655.85        15.07 o                         
  -5   6  14         89.59         91.25         6.00 o                         
  -4   6  14        890.90        860.91        14.23 o                         
  -3   6  14         20.67         19.72         3.28 o                         
  -2   6  14       1938.62       1894.16        24.61 o                         
  -1   6  14          0.50          0.79         2.24 o                         
   0   6  14        225.46        236.37         6.50 o                         
   1   6  14        114.69         91.71         4.28 o                         
   2   6  14        810.36        779.57        26.18 o                         
   3   6  14         35.76         31.42         4.89 o                         
   4   6  14        545.78        533.35        22.80 o                         
   5   6  14        225.88        210.46        21.76 o                         
   6   6  14        379.91        324.78        14.73 o                         
   7   6  14         55.98         54.11         8.52 o                         
  -8   7  14        129.51        112.50        14.73 o                         
  -7   7  14        108.55         91.95         7.08 o                         
  -6   7  14        168.54        149.56         7.98 o                         
  -5   7  14        263.40        250.14        11.36 o                         
  -4   7  14        464.93        443.68        11.00 o                         
  -3   7  14        513.07        504.97        12.97 o                         
  -2   7  14         22.41         25.88         3.10 o                         
  -1   7  14       1073.22       1106.93        14.73 o                         
   0   7  14          0.84          6.20         2.83 o                         
   1   7  14        854.40        875.94        14.29 o                         
   2   7  14         48.84         59.68         4.47 o                         
   3   7  14        375.77        372.88        10.81 o                         
   4   7  14          7.05          3.99         5.90 o                         
   5   7  14        186.40        200.75        15.40 o                         
   6   7  14         40.39         43.73         8.01 o                         
   7   7  14         19.61         18.75         7.58 o                         
  -8   8  14        788.57        845.24        26.12 o                         
  -7   8  14        245.29        201.93         9.02 o                         
  -6   8  14        993.48        980.21        24.38 o                         
  -5   8  14        242.66        222.94        11.12 o                         
  -4   8  14       3120.57       3081.01        42.88 o                         
  -3   8  14         15.08         17.71         3.31 o                         
  -2   8  14       1499.85       1492.70        20.96 o                         
  -1   8  14          2.21          6.68         3.01 o                         
   0   8  14       2083.93       2051.76        30.89 o                         
   1   8  14        100.21         99.05         6.00 o                         
   2   8  14       1464.98       1418.88        25.26 o                         
   3   8  14         62.07         60.74         5.66 o                         
   4   8  14       1314.75       1298.24        72.99 o                         
   5   8  14        346.87        379.04        16.41 o                         
   6   8  14        179.00        169.03        11.59 o                         
  -7   9  14          0.22         -0.83         4.50 o                         
  -6   9  14          0.04          0.60         4.13 o                         
  -5   9  14         88.61         99.57         7.06 o                         
  -4   9  14         62.21         68.03         5.81 o                         
  -3   9  14          7.53          5.28         3.38 o                         
  -2   9  14        187.54        176.61         6.42 o                         
  -1   9  14        176.00        155.15         7.53 o                         
   0   9  14          2.15          4.36         3.60 o                         
   1   9  14        103.65         86.70         6.03 o                         
   2   9  14          1.17         10.03         9.47 o                         
   3   9  14         22.37         18.13         4.76 o                         
   4   9  14         55.36         55.23         7.80 o                         
   5   9  14          7.84          0.25         5.62 o                         
   6   9  14          1.46          2.68         6.16 o                         
  -7  10  14         71.13         60.02         6.80 o                         
  -6  10  14        757.10        770.22        27.12 o                         
  -5  10  14        287.76        290.68        10.28 o                         
  -4  10  14        919.48        886.23        34.35 o                         
  -3  10  14        148.34        135.94         7.38 o                         
  -2  10  14        672.61        653.51        14.68 o                         
  -1  10  14        182.31        174.43         7.56 o                         
   0  10  14       2314.26       2411.74        41.28 o                         
   1  10  14        272.14        279.57        25.45 o                         
   2  10  14       1057.09       1076.93        74.67 o                         
   3  10  14        535.12        512.63        30.80 o                         
   4  10  14        513.05        515.36        34.49 o                         
   5  10  14        133.87        148.35        17.75 o                         
   6  10  14        142.74        150.28        13.06 o                         
  -6  11  14         60.84         56.32         6.28 o                         
  -5  11  14        629.08        624.65        15.46 o                         
  -4  11  14         99.16         97.06         8.67 o                         
  -3  11  14        927.96        908.73        27.15 o                         
  -2  11  14          7.68          1.82         4.82 o                         
  -1  11  14       1131.62       1146.71        49.22 o                         
   0  11  14          8.79         15.25         6.10 o                         
   1  11  14        900.50        883.29        43.19 o                         
   2  11  14        181.54        171.08        16.74 o                         
   3  11  14        218.61        221.53        19.09 o                         
   4  11  14         90.51         95.28        14.73 o                         
   5  11  14         41.88         41.25         8.05 o                         
  -6  12  14         98.87        119.20        14.06 o                         
  -5  12  14         12.02          6.77         4.82 o                         
  -4  12  14        115.95        120.08         8.00 o                         
  -3  12  14          3.12          5.59         5.31 o                         
  -2  12  14        406.03        407.57        14.87 o                         
  -1  12  14         48.45         45.84         7.33 o                         
   0  12  14         59.48         83.43         9.38 o                         
   1  12  14         33.40         32.82         6.76 o                         
   2  12  14        277.95        282.81        13.23 o                         
   3  12  14         24.92         39.12         7.58 o                         
   4  12  14          5.11          5.70         6.38 o                         
  -5  13  14        583.06        594.30        15.79 o                         
  -4  13  14         30.45         31.18         5.64 o                         
  -3  13  14       1716.06       1740.14        49.89 o                         
  -2  13  14          6.05          9.63         6.10 o                         
  -1  13  14       1215.14       1250.85        30.52 o                         
   0  13  14          2.12          8.54         5.90 o                         
   1  13  14        947.86        959.34        25.80 o                         
   2  13  14         41.45         50.80        14.40 o                         
   3  13  14        521.56        565.79        35.83 o                         
   4  13  14        164.20        162.67        12.07 o                         
  -4  14  14        143.59        163.87        11.54 o                         
  -3  14  14         62.59         52.90         7.88 o                         
  -2  14  14        272.35        276.26        13.34 o                         
  -1  14  14          1.25         -0.44         5.94 o                         
   0  14  14        348.39        306.18        14.18 o                         
   1  14  14        209.33        198.32        12.01 o                         
   2  14  14        194.95        195.09        12.31 o                         
   3  14  14         94.32        109.82        15.40 o                         
  -3  15  14        764.77        837.74        33.48 o                         
  -2  15  14          4.20         -2.01         8.04 o                         
  -1  15  14        532.74        571.63        19.87 o                         
   0  15  14         11.98          9.92         6.38 o                         
   1  15  14        281.94        309.38        14.87 o                         
  -8   1  15         65.84         54.45         8.05 o                         
  -7   1  15       1217.77       1242.84        23.06 o                         
  -6   1  15         27.18         27.91         4.33 o                         
  -5   1  15       2287.26       2271.80        23.67 o                         
  -4   1  15         60.53         70.96         3.96 o                         
  -3   1  15        843.35        864.34        10.09 o                         
  -2   1  15        168.65        154.53         4.54 o                         
  -1   1  15       2762.12       2690.64        26.72 o                         
   0   1  15        441.24        420.81         8.00 o                         
   1   1  15       2454.56       2473.85        28.06 o                         
   2   1  15        426.27        441.17        10.79 o                         
   3   1  15       1157.41       1161.47        20.87 o                         
   4   1  15        989.79       1000.13        24.62 o                         
   5   1  15        147.73        123.72         9.22 o                         
   6   1  15        397.22        424.00        19.09 o                         
   7   1  15        125.60        122.96        10.89 o                         
  -8   2  15        555.53        563.18        26.12 o                         
  -7   2  15        129.88        113.81         9.70 o                         
  -6   2  15        817.05        818.45        14.25 o                         
  -5   2  15          0.86          0.19         2.96 o                         
  -4   2  15        859.13        846.03        10.84 o                         
  -3   2  15        250.09        242.47         5.93 o                         
  -2   2  15        863.04        851.25        10.60 o                         
  -1   2  15         69.16         77.99         3.94 o                         
   0   2  15        731.59        725.05        10.26 o                         
   1   2  15        352.09        337.55         7.22 o                         
   2   2  15        930.09        962.07        20.26 o                         
   3   2  15        355.22        369.70        12.61 o                         
   4   2  15        337.59        307.07        12.78 o                         
   5   2  15        154.26        144.65        10.42 o                         
   6   2  15         95.94         82.41         8.75 o                         
   7   2  15        127.94        133.22        11.12 o                         
  -8   3  15        123.08        117.86        14.06 o                         
  -7   3  15        127.05        129.04         9.70 o                         
  -6   3  15         50.46         50.49         5.39 o                         
  -5   3  15        392.15        399.01         7.83 o                         
  -4   3  15          3.04          0.12         2.79 o                         
  -3   3  15       1405.90       1362.26        17.23 o                         
  -2   3  15         72.68         71.11         4.05 o                         
  -1   3  15        698.59        686.46        10.08 o                         
   0   3  15         25.88         24.62         2.92 o                         
   1   3  15        165.02        179.14         7.80 o                         
   2   3  15        163.03        164.83         6.19 o                         
   3   3  15         15.29         12.58         3.98 o                         
   4   3  15        142.90        142.33         7.60 o                         
   5   3  15         20.12         21.01         6.38 o                         
   6   3  15        134.20        127.17        10.65 o                         
   7   3  15         13.25          3.00         6.85 o                         
  -8   4  15        778.87        808.94        30.80 o                         
  -7   4  15        156.68        163.40        14.73 o                         
  -6   4  15       1496.59       1542.14        30.32 o                         
  -5   4  15         45.13         48.85         4.22 o                         
  -4   4  15       3854.13       3859.84        41.31 o                         
  -3   4  15         34.65         36.44         3.71 o                         
  -2   4  15       4220.58       4192.32        42.45 o                         
  -1   4  15          0.73          4.75         2.31 o                         
   0   4  15       1591.43       1754.71        17.49 o                         
   1   4  15        290.58        308.27         6.73 o                         
   2   4  15       1479.57       1480.46        25.00 o                         
   3   4  15        383.20        413.01        11.21 o                         
   4   4  15        702.99        724.28        16.09 o                         
   5   4  15        733.46        771.48        22.01 o                         
   6   4  15        175.69        152.73        11.12 o                         
   7   4  15        165.17        195.64        12.76 o                         
  -8   5  15         13.44          4.02         9.38 o                         
  -7   5  15         15.53         20.09         8.71 o                         
  -6   5  15          7.70          4.70         6.00 o                         
  -5   5  15        189.09        201.23         6.28 o                         
  -4   5  15         70.24         82.91         4.79 o                         
  -3   5  15         14.91          9.95         3.11 o                         
  -2   5  15         86.98         94.31         4.67 o                         
  -1   5  15        445.67        460.28         8.45 o                         
   0   5  15         30.93         39.57         5.30 o                         
   1   5  15         20.20         30.82         3.25 o                         
   2   5  15         18.32         18.13         4.25 o                         
   3   5  15         41.47         34.16         5.03 o                         
   4   5  15        121.66        115.83         7.45 o                         
   5   5  15          0.62         -1.00         6.16 o                         
   6   5  15         19.29         23.35         6.85 o                         
   7   5  15         10.16          8.04         6.63 o                         
  -8   6  15        381.65        379.03        20.76 o                         
  -7   6  15        115.25        110.89         9.43 o                         
  -6   6  15        855.30        883.32        22.49 o                         
  -5   6  15         68.10         74.08        10.38 o                         
  -4   6  15       1632.77       1644.41        22.74 o                         
  -3   6  15        480.89        439.57         8.62 o                         
  -2   6  15        900.56        899.65        16.33 o                         
  -1   6  15        511.82        452.83         8.57 o                         
   0   6  15        945.23        956.03        13.41 o                         
   1   6  15        534.20        513.62        12.37 o                         
   2   6  15        958.57        932.67        31.21 o                         
   3   6  15        677.45        661.72        15.07 o                         
   4   6  15        784.67        757.50        27.79 o                         
   5   6  15        479.53        496.78        17.52 o                         
   6   6  15        126.06        123.76        10.65 o                         
  -7   7  15        648.79        655.26        15.96 o                         
  -6   7  15         60.90         57.26         5.89 o                         
  -5   7  15        871.12        822.74        28.13 o                         
  -4   7  15          2.55          6.72         3.94 o                         
  -3   7  15       1211.59       1203.19        25.80 o                         
  -2   7  15        167.04        151.23         6.13 o                         
  -1   7  15       1394.95       1455.15        20.57 o                         
   0   7  15        380.09        355.32         8.09 o                         
   1   7  15       1284.56       1300.22        19.19 o                         
   2   7  15        821.25        803.61        13.95 o                         
   3   7  15        357.23        341.28        19.47 o                         
   4   7  15        448.00        417.36        43.19 o                         
   5   7  15        135.40        140.66        10.89 o                         
   6   7  15        182.06        182.77        11.59 o                         
  -7   8  15          0.08         -1.79         4.64 o                         
  -6   8  15         78.99         69.54         9.71 o                         
  -5   8  15          3.13         -4.69         7.37 o                         
  -4   8  15          0.20          2.13         4.13 o                         
  -3   8  15         70.06         82.89         4.98 o                         
  -2   8  15         16.52         20.66         8.34 o                         
  -1   8  15         84.56         85.14         5.48 o                         
   0   8  15        257.30        238.17         7.17 o                         
   1   8  15         27.01         19.50         3.80 o                         
   2   8  15        106.23        101.35         5.64 o                         
   3   8  15        142.60        140.42         7.86 o                         
   4   8  15          0.32         -0.82         5.43 o                         
   5   8  15          1.56          1.18         5.90 o                         
   6   8  15          0.90         -1.82         5.90 o                         
  -7   9  15       1656.83       1838.94        39.01 o                         
  -6   9  15         26.92         28.55         9.04 o                         
  -5   9  15       1671.52       1687.29        35.69 o                         
  -4   9  15         64.74         71.65         8.01 o                         
  -3   9  15       1903.92       1853.69        60.91 o                         
  -2   9  15          9.63         10.22         4.15 o                         
  -1   9  15       1270.62       1298.95        28.84 o                         
   0   9  15         26.67         28.33         4.61 o                         
   1   9  15       1791.02       1739.22        27.87 o                         
   2   9  15        312.04        300.80        10.31 o                         
   3   9  15        507.67        481.72        16.10 o                         
   4   9  15        241.77        274.56        13.02 o                         
   5   9  15        167.97        161.32        11.12 o                         
  -6  10  15        170.57        173.65        11.12 o                         
  -5  10  15          6.99         13.64         6.38 o                         
  -4  10  15        979.77        956.27        49.22 o                         
  -3  10  15          9.24          9.27         5.90 o                         
  -2  10  15        260.09        260.66         9.45 o                         
  -1  10  15        137.51        110.99         6.43 o                         
   0  10  15        224.61        230.90         8.53 o                         
   1  10  15        148.15        143.13        16.07 o                         
   2  10  15        170.52        171.52         8.35 o                         
   3  10  15         68.36         66.34         7.80 o                         
   4  10  15        220.78        207.19        11.59 o                         
   5  10  15        196.27        196.25        27.12 o                         
  -6  11  15         31.62         32.90         9.71 o                         
  -5  11  15        387.77        396.21        15.60 o                         
  -4  11  15         28.87         25.11         7.10 o                         
  -3  11  15        810.84        809.07        34.54 o                         
  -2  11  15         36.93         39.72         6.10 o                         
  -1  11  15        258.69        257.05         9.04 o                         
   0  11  15        104.69        116.50         9.15 o                         
   1  11  15        353.18        362.87        14.11 o                         
   2  11  15         69.78         72.58         6.44 o                         
   3  11  15        303.30        290.90        13.49 o                         
   4  11  15        157.35        146.21        11.38 o                         
  -5  12  15         35.12         25.01         7.33 o                         
  -4  12  15        626.83        655.15        16.21 o                         
  -3  12  15         28.20         19.10         7.37 o                         
  -2  12  15       1369.75       1382.90        31.94 o                         
  -1  12  15        220.10        191.30        12.72 o                         
   0  12  15       1671.13       1615.85        36.20 o                         
   1  12  15        203.60        200.95        12.05 o                         
   2  12  15        567.26        556.59        36.16 o                         
   3  12  15        581.05        590.47        29.80 o                         
   4  12  15        144.36        150.67        15.40 o                         
  -4  13  15          0.03          0.18         4.78 o
[truncated: 44,794 more chars]
